# Supplementary material for: Translating genetic findings to epigenetics: identifying the mechanisms associated with aging after high-radiation exposure on earth and in space
Source: Front Public Health. 2024 Mar 22;12:1333222. doi: 10.3389/fpubh.2024.1333222 (PMC10995328; doi:10.3389/fpubh.2024.1333222)
Supplement: Supplementary file 4 [file Table_1.xlsx]

## Sheet: Sheet1
	Genes of overlapping probes between datasets
gene	Data1_Age	Data1_Sex	Data1_Rad	Data1_Age_Rad	Data2_CNV	Data2_Methyl
TBCD	1	1	0	0	1	1
TMEM38A	1	1	0	0	1	1
ZNF442	1	0	0	0	1	1
OSCP1	1	0	1	0	1	1
KIAA0586	1	0	0	0	0	1
CRISPLD2	1	1	0	0	1	1
CACNA1G	1	0	0	0	1	1
MREG	1	0	0	0	1	1
HGSNAT	1	0	1	0	1	1
MCART1	1	0	0	0	1	1
MCTS1	1	0	0	0	1	1
ADAMTSL4	1	0	0	0	1	1
NRGN	1	0	0	0	1	1
ROPN1L	1	0	0	0	1	1
C1QTNF3	1	1	0	0	1	1
AVL9	1	0	0	0	1	1
NAP1L2	1	0	0	0	1	0
PGK1	1	0	0	0	1	1
EIF4G3	1	1	0	0	1	1
SPRY2	1	0	0	0	1	1
TEX101	1	1	0	0	1	1
ELANE	1	1	0	0	1	1
ORC4	1	0	0	0	1	1
BPI	1	1	0	0	1	1
GPNMB	1	0	0	0	1	1
AHSP	1	0	0	0	1	1
EPS8	1	0	0	0	1	1
CHI3L1	1	0	0	0	1	1
ADORA3	1	1	0	0	1	1
CTSG	1	1	0	0	1	1
IFT140	1	0	0	0	1	1
TSHZ2	1	1	0	0	1	1
S100B	1	0	0	0	1	1
LNPEP	1	0	0	0	1	1
C9orf5	1	0	0	0	1	1
IFNG	1	0	0	0	1	1
PLEK2	1	0	0	0	1	1
DSCR3	1	0	0	0	1	1
ABHD14B	1	1	0	0	1	1
PPAPDC3	1	0	0	0	1	1
MAGED4B	1	1	0	0	0	0
MYO1C	1	0	0	0	1	1
TSPYL2	1	0	0	0	1	1
2002-09-01	1	0	0	0	0	0
C2orf88	1	0	0	0	1	1
FCRL5	1	0	1	0	1	1
PPAP2B	1	0	0	0	1	1
ACCN2	1	0	0	0	1	1
NDRG1	1	0	0	0	1	1
KSR1	1	1	0	0	1	1
GCFC1	1	0	0	0	0	1
FLNB	1	0	0	0	1	1
POM121	1	0	0	0	1	1
ASPH	1	0	0	0	1	1
CEACAM6	1	1	0	0	1	1
GLB1L	1	0	0	0	0	1
FRMD4A	1	0	0	0	1	1
LECT1	1	0	0	0	1	1
NAA30	1	0	0	0	1	1
CLEC4C	1	0	0	1	1	1
SDS	1	0	1	0	1	1
TMED6	1	1	0	0	1	1
SNCA	1	0	0	0	1	0
P4HA2	1	0	1	0	1	1
NR4A3	1	0	0	0	1	1
RANBP3	1	1	0	0	1	1
RFXAP	1	1	0	0	1	1
IFT80	1	0	0	0	0	1
DNHD1	1	0	0	0	1	1
TCEANC	1	0	1	0	1	1
MDS2	1	0	0	0	0	1
DACH1	1	1	0	0	1	1
RNF213	1	0	0	0	1	1
KDM1B	1	0	0	0	1	1
CD274	1	0	0	0	0	1
NLRC3	1	0	1	0	1	1
FBXO15	1	0	0	0	1	1
SDCCAG8	1	0	0	0	0	1
FZD3	1	0	0	0	0	1
SELRC1	1	0	0	0	1	1
SNX7	1	0	0	0	1	1
ADAM23	1	1	0	0	1	1
HIST1H2AA	1	0	0	0	1	1
RGPD6	1	0	0	0	1	1
ELOVL7	1	0	0	0	1	1
SESN3	1	1	0	0	1	1
XRRA1	1	0	0	0	1	1
DNM3	1	0	0	0	1	1
C19orf29	1	0	0	0	1	1
CEACAM8	1	0	0	0	1	1
RALGPS1	1	0	0	0	1	1
ZNF226	1	1	0	0	1	0
LY6K	1	0	0	0	1	1
PYGM	1	1	0	0	1	1
MFSD3	1	0	0	0	1	1
CTBP1	1	0	0	0	1	1
ZNF528	1	0	0	0	0	1
ZNF584	1	1	0	0	0	1
SLC9B1	1	0	0	0	0	1
C20orf132	1	0	0	0	0	1
PCDHGA2	1	0	0	0	1	1
ETV7	1	1	0	0	1	1
SSH1	1	1	0	0	1	1
PRKAR2B	1	0	0	0	1	1
HIST1H4A	1	1	1	0	0	0
MYBL1	1	1	0	0	0	1
RAB42	1	0	0	0	0	1
NUP160	1	0	0	0	1	1
PHLDA2	1	1	0	0	1	1
MRPS11	1	1	0	0	1	1
PARS2	1	0	0	0	1	1
MKL2	1	0	0	0	1	1
ALOX15	1	1	0	0	1	1
CBX8	1	0	0	0	1	1
MMP11	1	0	0	0	1	1
ZNF462	1	1	0	0	1	0
ATF6	1	0	0	0	1	1
MCTP2	1	0	0	0	1	1
NECAB2	1	0	0	0	1	1
GALNT14	1	0	0	0	1	1
C9orf3	1	1	0	0	1	1
MITF	1	0	0	0	1	1
SFXN4	1	0	0	0	1	1
EMP1	1	0	0	0	1	1
C15orf41	1	0	0	0	1	1
SLC4A1	1	1	0	0	1	1
STIM2	1	0	0	0	1	1
SGK196	1	0	0	0	0	1
GPER	1	0	1	0	1	1
ZNF239	1	0	1	0	1	1
TGFB3	1	0	0	0	1	1
LIPC	1	0	0	0	1	1
EWSR1	1	1	1	0	1	1
TMSB15B	1	0	1	0	1	0
MYO7A	1	0	0	0	1	1
MAGEL2	1	1	0	0	1	1
TNS1	1	0	0	1	1	1
PKD2	1	0	0	0	1	1
SCARF2	1	0	0	0	1	1
SYT15	1	1	0	0	0	1
LSS	1	1	0	0	1	1
ADC	1	1	1	0	0	1
PPAT	1	0	0	0	0	0
IDO2	1	0	0	0	1	1
ATF2	1	1	0	0	1	1
ATP2A2	1	0	0	0	1	1
LRRC28	1	1	0	0	1	1
BAIAP2	1	1	0	0	1	1
ZNRF3	1	0	0	0	0	1
PRDX2	1	1	0	0	1	1
KLHL5	1	0	0	0	1	1
OLFM4	1	0	0	0	1	1
ZFP14	1	0	0	0	0	1
SLPI	1	0	0	0	1	1
IL1R1	1	0	0	0	1	1
SIPA1L3	1	0	0	0	1	1
PFKFB3	1	1	0	0	1	1
SH3BGRL2	1	0	0	0	1	1
TUBB1	1	0	0	0	1	1
C11orf74	1	1	0	0	0	1
ARHGEF9	1	1	0	0	1	1
THBS4	1	0	0	0	1	1
COMP	1	0	0	0	1	1
NUPR1	1	0	0	0	0	1
GMPR	1	0	0	0	1	1
ASB13	1	1	0	0	1	1
KIR2DL4	1	1	0	0	1	1
MRPL30	1	0	0	0	1	1
MICALL2	1	0	1	0	1	1
TRMT2A	1	0	0	0	0	1
LOC100233156	1	0	0	0	0	0
ZNF347	1	0	0	0	1	1
WHSC1L1	1	0	1	0	1	1
MEIS1	1	0	0	0	1	1
ARMC2	1	1	0	0	1	1
SLC31A1	1	0	0	0	0	1
ELF4	1	0	0	0	1	1
ECHDC3	1	0	0	0	1	1
ANTXR2	1	0	1	0	1	1
NT5E	1	0	1	0	1	1
KRTAP19-1	1	0	0	0	1	1
GPR150	1	1	0	0	1	1
LEP	1	0	0	0	1	1
LOC100130691	1	0	0	0	1	1
PTGES	1	0	0	0	1	1
ZNF506	1	1	0	0	1	1
RNH1	1	1	0	0	1	1
EXD3	1	1	0	0	1	1
SLC39A11	1	1	0	0	1	1
ZBTB46	1	0	0	0	1	1
LRPPRC	1	0	0	0	1	1
ANKDD1A	1	0	0	0	1	1
AFF4	1	1	0	0	1	1
LINC00340	1	0	0	1	1	1
RUNDC3A	1	1	0	0	0	1
PHLDA1	1	0	0	0	1	1
HNRPLL	1	0	0	0	1	1
LOC440104	1	1	0	0	0	0
NARG2	1	0	0	0	1	1
LOC440900	1	0	1	0	1	1
F13A1	1	0	0	0	1	1
ALG1	1	0	0	0	1	1
DMRTC1	1	0	0	0	0	0
PCYOX1	1	1	0	0	1	1
SREK1IP1	1	1	0	1	1	1
FAM115C	1	0	0	0	0	1
TEKT4	1	0	0	0	1	1
ISCA1	1	0	0	0	1	1
MEG3	1	0	0	0	1	1
DAAM2	1	1	0	0	1	1
SKA2	1	0	0	0	0	1
LOC731789	1	0	0	0	1	1
ING5	1	0	0	0	1	1
ZNF738	1	0	0	0	1	1
PAGE2	1	0	0	0	0	1
MMS22L	1	1	0	0	1	1
LINC00256B	1	0	0	1	0	1
ABCC6	1	0	1	0	0	1
HRASLS2	1	0	0	0	1	1
BIRC5	1	0	0	0	1	1
EBI3	1	0	1	0	1	1
ITGAD	1	0	0	0	1	1
PADI4	1	0	0	0	1	1
HDAC11	1	0	0	0	1	1
CRIP3	1	0	0	0	1	1
FBXW9	1	0	0	0	1	1
HKDC1	1	0	0	0	1	1
GPR135	1	0	0	0	1	1
PTPDC1	1	0	0	0	0	1
CD22	1	0	1	0	1	1
TONSL	1	0	0	0	0	1
INF2	1	0	0	0	1	1
STRBP	1	0	0	0	0	1
COL6A2	1	1	0	0	1	1
POP1	1	0	0	0	1	1
C3orf35	1	0	0	0	1	1
COL23A1	1	0	1	0	1	1
TMPRSS13	1	0	1	0	1	1
LAX1	1	0	0	0	1	1
DENND2C	1	1	0	0	1	1
LDHD	1	0	0	0	1	1
CYP20A1	1	0	0	0	1	1
URB1	1	0	0	0	0	1
HRASLS	1	0	0	1	1	1
CEP57L1	1	0	0	0	1	1
GGT6	1	1	0	0	1	1
TIMD4	1	0	0	0	1	1
GDF11	1	0	0	0	1	1
EHD3	1	1	0	0	1	1
ZAN	1	0	0	0	1	1
PUS7	1	0	0	0	1	1
IGSF9	1	0	0	0	1	1
LARGE	1	0	1	0	0	1
ABCA11P	1	0	0	0	0	0
SCML1	1	0	0	0	1	1
DDX3Y	1	1	0	0	1	1
KIAA1609	1	0	0	0	1	1
KIAA1429	1	0	0	0	1	1
F8	1	0	0	0	1	1
SIGLEC11	1	0	0	0	1	1
TNIK	1	0	0	0	1	1
STAU2	1	1	0	0	1	1
BET1L	1	0	0	0	1	1
TAF9B	1	0	0	0	1	1
OLFM1	1	0	0	0	1	1
SLAMF6	1	1	0	0	1	1
SASH1	1	0	0	0	1	1
HBD	1	0	0	0	1	1
SCAMP4	1	0	0	0	1	1
KIF19	1	0	0	0	1	1
SMAD2	1	0	0	0	1	1
TUBB8	1	0	0	0	1	1
CLOCK	0	1	0	0	1	1
TOX	0	1	1	0	1	1
MXRA7	0	1	0	0	1	1
FAM110C	0	1	0	0	1	1
CCDC15	0	1	0	0	0	1
FLCN	0	1	0	0	1	1
SLITRK4	0	1	0	0	1	1
SLC7A8	0	1	1	0	1	1
LRRC41	0	1	0	0	1	1
MCM4	0	1	0	0	1	1
BCL2L1	0	1	0	0	1	1
C15orf62	0	1	0	0	1	1
TSKS	0	1	0	0	1	1
DIRAS1	0	1	1	0	1	1
PER3	0	1	0	0	1	1
DENND1A	0	1	0	1	1	1
ANAPC7	0	1	0	0	1	1
BAGE4	0	1	0	0	0	0
LIM2	0	1	0	0	0	1
ADIPOR2	0	1	0	0	1	1
DHX32	0	1	0	0	1	1
LOC100128644	0	1	0	0	0	0
SETD8	0	1	0	0	0	1
NCALD	0	1	0	0	1	1
TUBGCP4	0	1	0	0	1	1
NIPSNAP1	0	1	0	0	1	1
IL12RB2	0	1	0	0	1	1
CDHR3	0	1	0	0	1	1
RGS9	0	1	1	0	1	1
CYBRD1	0	1	0	0	1	1
GM2A	0	1	0	0	1	0
CAND1	0	1	0	0	1	1
SRGAP2	0	1	0	0	1	1
RPS4Y2	0	1	0	0	1	1
USP21	0	1	0	0	1	1
PHF20L1	0	1	0	0	1	1
TMEM156	0	1	0	0	1	1
SLC35A3	0	1	0	0	1	1
RBM23	0	1	0	0	1	1
ZFR2	0	1	0	0	1	1
C1orf21	0	1	1	0	1	1
C1orf56	0	1	0	0	1	1
CAB39L	0	1	0	0	1	1
UTY	0	1	0	0	1	1
SCD5	0	1	0	0	1	1
PPIL2	0	1	0	1	1	1
ZSWIM5	0	1	0	0	1	1
PRSS23	0	1	0	0	1	1
UBQLN1	0	1	0	0	1	1
CPEB2	0	1	0	0	1	1
MED13L	0	1	1	0	1	1
CNOT1	0	1	0	0	1	1
SH2D1B	0	1	0	0	1	1
C2orf89	0	1	0	0	1	1
TXLNG2P	0	1	0	1	1	1
MRPL49	0	1	0	0	0	1
PKD1	0	1	0	0	0	1
KLRG1	0	1	0	0	1	1
PPFIA4	0	1	0	0	1	1
IPO11	0	1	0	0	1	1
WHSC1	0	1	0	0	1	1
TSGA10	0	1	0	0	1	1
ERMN	0	1	0	0	1	0
KIR2DS4	0	1	0	0	1	1
AK4	0	1	0	0	1	1
CNTNAP3	0	1	0	0	0	1
RBM47	0	1	0	0	1	1
WBP4	0	1	0	0	1	1
TACSTD2	0	1	0	0	1	1
ABLIM2	0	1	0	0	1	1
ATOH8	0	1	0	0	1	1
BCAS3	0	1	0	0	1	1
FAM122C	0	1	0	0	1	1
METTL2A	0	1	0	0	0	1
HAUS7	0	1	0	0	1	1
IL1RAP	0	1	0	0	1	1
TOR1AIP2	0	1	0	0	1	1
COLQ	0	1	1	0	1	1
NCRNA00185	0	1	0	0	1	0
PROCR	0	1	0	0	1	1
KCTD9	0	1	0	0	1	1
CCND3	0	1	0	0	1	1
C12orf43	0	1	0	0	1	1
TPM3	0	1	0	0	1	1
PTPN13	0	1	0	0	0	1
IMPAD1	0	1	0	0	0	1
MED23	0	1	0	0	1	1
G6PC3	0	1	0	0	1	1
TMEM25	0	1	0	0	1	1
EIF1AY	0	1	0	0	1	1
SPDYE1	0	1	0	0	0	0
PCCB	0	1	0	0	1	1
KANK1	0	1	0	0	1	1
PASK	0	1	0	0	0	1
ARID4B	0	1	0	0	1	1
LZTS1	0	1	0	1	1	1
ZNF365	0	1	0	0	1	1
NLGN3	0	1	0	0	1	1
PAIP2B	0	1	0	0	1	1
LGR6	0	1	0	0	1	1
TRIM62	0	1	0	0	1	1
LOC100134229	0	1	0	0	1	1
KIAA0664	0	1	0	0	1	1
KIAA1143	0	1	0	0	1	1
LCE3A	0	1	0	0	1	1
SLC22A18	0	1	0	0	1	1
RMND1	0	1	0	0	0	1
PVR	0	1	0	0	0	1
IKBIP	0	1	0	0	1	1
HADHA	0	1	0	0	1	1
LOC388796	0	1	0	0	1	1
ARV1	0	1	0	0	1	1
SEL1L	0	1	0	0	1	1
GEMIN8	0	1	0	0	1	1
CEP68	0	1	0	0	1	1
RNF157	0	1	1	0	1	1
TCTA	0	1	0	0	0	1
CACNA2D3	0	1	0	0	1	1
DSTYK	0	1	0	0	1	1
NAALADL1	0	1	0	0	1	1
ZFY	0	1	0	0	1	1
LINGO2	0	1	0	0	0	1
RPS4Y1	0	1	0	0	1	1
ANKRD20A2	0	1	0	0	0	1
TNFRSF11A	0	1	0	0	1	1
HIPK1	0	1	0	0	1	1
FBLN5	0	1	0	0	1	1
PDK4	0	1	0	0	1	1
CPT1A	0	1	0	0	1	1
NUP188	0	1	0	0	0	1
NT5C3L	0	1	0	0	1	1
NEK1	0	0	1	0	1	1
MYO1A	0	0	1	0	1	1
SEMA4F	0	0	1	0	1	1
SEPSECS	0	0	1	0	1	1
SMTN	0	0	1	0	1	1
OSBPL3	0	0	1	0	1	1
NCR3	0	0	1	0	1	1
MANEA	0	0	1	0	1	1
CCDC151	0	0	1	0	0	1
DEPDC7	0	0	1	0	1	1
MDM2	0	0	1	0	1	1
TNFRSF9	0	0	1	0	1	1
ACSL6	0	0	1	0	1	1
TREM2	0	0	1	0	1	1
MGAT5B	0	0	1	0	1	1
CEP104	0	0	1	0	1	1
CCDC75	0	0	1	0	1	1
TRIB2	0	0	1	0	1	1
BRPF3	0	0	1	0	1	1
PP7080	0	0	1	0	0	1
ELL3	0	0	1	0	1	1
C17orf67	0	0	1	0	1	1
NANOS3	0	0	1	0	1	1
MIR155HG	0	0	1	0	1	1
E2F7	0	0	1	0	1	1
FAM132A	0	0	1	0	1	1
PMFBP1	0	0	1	0	1	1
LAMA5	0	0	1	0	1	1
WNT6	0	0	1	0	1	1
RAB7B	0	0	1	0	0	0
KCNAB3	0	0	1	0	1	1
NT5DC2	0	0	1	0	0	1
RNASE1	0	0	1	0	1	1
HTRA1	0	0	1	0	1	1
WDR52	0	0	1	0	0	1
AFF1	0	0	1	0	1	1
SPIN3	0	0	1	0	1	1
FAM174B	0	0	0	1	1	1
VSIG10L	0	0	0	1	1	1
FCER1A	0	0	0	1	1	0
STT3A	0	0	0	1	1	1
HPGDS	0	0	0	1	1	1
MAP3K12	0	0	0	1	0	1
ACSM1	0	0	0	1	1	1
GTF2IRD1	0	0	0	1	1	1
MIPEP	0	0	0	1	0	1
FXYD7	0	0	0	1	0	1
UPK1A	0	0	0	1	1	1
ZCCHC7	0	0	0	1	1	1
C1R	0	0	0	1	0	1
H2AFY2	0	0	0	1	1	1
RBM4	0	0	0	1	1	1
PIEZO2	0	0	0	1	1	1
CLCN2	0	0	0	1	1	1
SKP1	0	0	0	1	1	1
EIF4A1	0	0	0	1	1	1
NDRG4	0	0	0	1	1	1
RPL37A	0	0	0	1	1	1
PPP1R26	0	0	0	1	0	1
ALG2	0	0	0	1	0	1
ARHGAP12	0	0	0	1	1	1
E4F1	0	0	0	1	1	1
C19orf73	0	0	0	1	0	0
SAT2	0	0	0	1	0	1
HIBCH	0	0	0	1	1	1
MTA3	0	0	0	1	1	1
UBXN8	0	0	0	1	1	0
ACADSB	0	0	0	1	0	1
KIAA1274	0	0	0	1	1	1
FXYD2	0	0	0	1	1	1
ARGLU1	0	0	0	1	1	1
PARP2	0	0	0	1	1	1
FAM57B	0	0	0	1	1	1
FARSB	0	0	0	1	0	1
POPDC2	0	0	0	1	1	1
HADH	0	0	0	1	1	1
KCNH2	0	0	0	1	1	1
ORM1	0	0	0	1	0	1
EXOC6	0	0	0	1	1	1
CPA3	0	0	0	1	1	1
SRPK1	0	0	0	1	1	1
CNIH4	0	0	0	1	1	1
NOLC1	0	0	0	1	1	1
MICALCL	0	0	0	1	1	1
DDHD1	0	0	0	1	1	1
RAD51C	0	0	0	1	1	1
SLC10A7	0	0	0	1	0	1
ELN	0	0	0	1	1	1
CYSLTR1	0	0	0	1	1	1
ALG13	0	0	0	1	1	1
PGPEP1	0	0	0	1	0	1
GNB1	0	0	0	1	1	1
CKB	0	0	0	1	1	1
FBP1	0	0	0	1	1	1
SLC35E4	0	0	0	1	0	1
AKAP7	0	0	0	1	1	1
LGMN	0	0	0	1	1	1
CHAD	0	0	0	1	1	1
NSRP1	0	0	0	1	1	1
TRIM7	0	0	0	1	1	1
SPRY3	0	0	0	1	0	0
MDH2	0	0	0	1	1	1
CHKB	0	0	0	1	0	1
C1orf216	0	0	0	1	1	1
RECQL5	0	0	0	1	0	1
SGMS2	0	0	0	1	1	1
NEURL3	0	0	0	1	1	1
ATP5B	0	0	0	1	1	1
BMP2K	0	0	0	1	1	1
MED29	0	0	0	1	1	1
C17orf46	0	0	0	1	1	1
PPPDE2	0	0	0	1	1	1
MTBP	0	0	0	1	1	1
C1orf213	0	0	0	1	0	1
FBXO3	0	0	0	1	1	1
UBE2DNL	0	0	0	1	1	1
MSI2	0	0	0	1	1	1
CDYL2	0	0	0	1	1	0
KAT6B	0	0	0	1	1	1
ACER1	0	0	0	1	1	1
GRAP	0	0	0	1	0	1
C3orf22	0	0	0	1	1	1
SAMD3	0	0	0	1	1	1
MRPL42P5	0	0	0	1	1	1
SBF2	0	0	0	1	1	1
ABCA6	0	0	0	1	1	1
UBE2V1	0	0	0	1	1	1
HECTD1	0	0	0	1	1	1
KIFC3	0	0	0	1	1	1
INO80B	0	0	0	1	1	0
ACPL2	0	0	0	1	1	1
MAPK15	0	0	0	1	1	1
ZW10	0	0	0	1	1	1
TGM1	0	0	0	1	1	1
KRT19	0	0	0	1	1	1
AP1AR	0	0	0	1	1	1
FKBPL	0	0	0	1	1	1
CSPP1	0	0	0	1	1	1
C5	0	0	0	1	1	0
DPM3	0	0	0	1	1	1
TCEAL1	0	0	0	1	1	1
TRAF6	0	0	0	1	1	1
SIPA1L1	0	0	0	1	1	1
AP1M2	0	0	0	1	1	1
ATRN	0	0	0	1	1	1
MFN1	0	0	0	1	0	1
SLC25A13	0	0	0	1	1	1
DFNB31	0	0	0	1	1	1
PRKAR1B	0	0	0	1	1	1
SLC36A4	0	0	0	1	1	1
TRIM24	0	0	0	1	1	1
ENPP2	0	0	0	1	1	1
ORM2	0	0	0	1	0	1
SLC37A3	0	0	0	1	1	1
PRPS2	0	0	0	1	1	1
ANKRD36BP1	0	0	0	1	1	1
UBE3B	0	0	0	1	1	1
CDKL1	0	0	0	1	0	0
WDR33	0	0	0	1	1	1
UGT8	0	0	0	1	1	1
SYNM	0	0	0	1	1	1
KCTD17	0	0	0	1	1	1
SNX21	0	0	0	1	1	1
ESYT2	0	0	0	1	1	1
CCL23	0	0	0	1	1	1
POLDIP2	0	0	0	1	0	1
SMOC1	0	0	0	1	1	1
GARS	0	0	0	1	1	1
DDX59	0	0	0	1	1	1
TBX6	0	0	0	1	1	1
ZNF177	0	0	0	1	1	1
TBC1D9B	0	0	0	1	1	1
LAPTM4B	0	0	0	1	1	1
TMEM135	0	0	0	1	1	1
ZNF318	0	0	0	1	1	1
ANKRD32	0	0	0	1	1	1
CST2	0	0	0	1	1	1
TOLLIP	0	0	0	1	1	1
CUEDC1	0	0	0	1	1	1
PHF20	0	0	0	1	1	1
FAM101B	0	0	0	1	1	1
CLCN6	0	0	0	1	1	1
MLEC	0	0	0	1	1	1
BGLAP	0	0	0	1	1	1
ANKRA2	0	0	0	1	0	1
DTX3	0	0	0	1	1	1
DHX33	0	0	0	1	1	1
CFL2	0	0	0	1	1	1
GGT8P	0	0	0	1	1	1
DNPEP	0	0	0	1	1	1
MTMR4	0	0	0	1	1	1
KCTD10	0	0	0	1	1	1
CTSW	0	0	0	1	1	1
PPP1CB	0	0	0	1	1	1
TRIP6	0	0	0	1	1	1
DOK4	0	0	0	1	1	1
BRMS1L	0	0	0	1	1	1
RPL10	0	0	0	1	1	1
CCDC84	0	0	0	1	0	1
HIPK2	0	0	0	1	1	1
CRTAP	0	0	0	1	1	1
PDCL3	0	0	0	1	1	1
CORO1C	0	0	0	1	1	1
RBMX	0	0	0	1	1	1
SOX4	0	0	0	1	1	1
PABPC1L	0	0	0	1	1	1
TMEM169	0	0	0	1	1	1
VAMP4	0	0	0	1	1	1
GNA12	0	0	0	1	1	1
CXorf65	0	0	0	1	1	1
ZNF469	0	0	0	1	1	1
FRMPD3	0	0	0	1	0	0
HMGN2	0	0	0	1	1	1
KIAA2018	0	0	0	1	1	1
ACTG1	0	0	0	1	1	1
TTC8	0	0	0	1	1	1
SPDYE5	0	0	0	1	0	1
TDRD3	0	0	0	1	1	1
ZNF697	0	0	0	1	1	1
POLR3H	0	0	0	1	1	1
C1orf53	0	0	0	1	0	1
LOC100505648	0	0	0	1	1	1
YTHDC1	0	0	0	1	1	1
FRG1	0	0	0	1	0	1
TPTE2P6	0	0	0	1	1	1
ROM1	0	0	0	1	0	0
EPSTI1	0	0	0	1	1	1
TMEM125	0	0	0	1	1	1
FOXF1	0	0	0	1	1	1
C20orf46	0	0	0	1	0	0
ASTE1	0	0	0	1	0	1
SLC4A11	0	0	0	1	1	1
PTPN7	0	0	0	1	1	1
ATP2A3	0	0	0	1	1	1
CBLB	0	0	0	1	1	1
PODXL	0	0	0	1	1	1
DERA	0	0	0	1	1	1
RWDD2A	0	0	0	1	0	0
AGPAT1	0	0	0	1	1	1
PSMC2	0	0	0	1	1	1
GAL3ST4	0	0	0	1	1	1
TMPO	0	0	0	1	0	1
TPRG1L	0	0	0	1	1	1
ADAMTSL1	0	0	0	1	0	1
GLYATL1	0	0	0	1	1	1
GGNBP2	0	0	0	1	0	1
RSC1A1	0	0	0	1	1	1
DNAJC14	0	0	0	1	1	1
LHFP	0	0	0	1	1	1
SMN2	0	0	0	1	1	1
FEM1A	0	0	0	1	1	1
THAP5	0	0	0	1	0	1
PGM5	0	0	0	1	1	1
OR5L2	0	0	0	1	1	1
MAP4K2	0	0	0	1	1	1
DUSP7	0	0	0	1	1	1
ALDH1B1	0	0	0	1	1	1
MMACHC	0	0	0	1	1	1
SMC1A	0	0	0	1	0	1
TBX10	0	0	0	1	1	1
PMS2P1	0	0	0	1	1	1
OR4F5	0	0	0	0	1	1
JA429505	0	0	0	0	1	1
LINC00115	0	0	0	0	1	1
LOC643837	0	0	0	0	1	0
AK026873	0	0	0	0	1	1
FAM41C	0	0	0	0	1	1
AK056486	0	0	0	0	1	1
LOC100130417	0	0	0	0	1	1
SAMD11	0	0	0	0	1	1
NOC2L	0	0	0	0	1	1
KLHL17	0	0	0	0	1	1
PLEKHN1	0	0	0	0	1	1
C1orf170	0	0	0	0	1	1
HES4	0	0	0	0	1	1
ISG15	0	0	0	0	1	1
AGRN	0	0	0	0	1	1
AK310350	0	0	0	0	1	1
RNF223	0	0	0	0	1	1
C1orf159	0	0	0	0	1	1
LOC254099	0	0	0	0	1	1
MIR200B	0	0	0	0	1	1
MIR429	0	0	0	0	1	1
TTLL10	0	0	0	0	1	1
AK128833	0	0	0	0	1	1
TNFRSF18	0	0	0	0	1	1
SDF4	0	0	0	0	1	1
B3GALT6	0	0	0	0	1	1
UBE2J2	0	0	0	0	1	1
SCNN1D	0	0	0	0	1	1
ACAP3	0	0	0	0	1	1
CPSF3L	0	0	0	0	1	1
DVL1	0	0	0	0	1	1
MXRA8	0	0	0	0	1	1
AURKAIP1	0	0	0	0	1	1
MRPL20	0	0	0	0	1	1
ANKRD65	0	0	0	0	1	1
TMEM88B	0	0	0	0	1	1
VWA1	0	0	0	0	1	1
ATAD3C	0	0	0	0	1	1
ATAD3B	0	0	0	0	1	1
ATAD3A	0	0	0	0	1	1
AX747755	0	0	0	0	1	1
TMEM240	0	0	0	0	1	1
SSU72	0	0	0	0	1	1
LOC643988	0	0	0	0	1	0
MIB2	0	0	0	0	1	1
MMP23B	0	0	0	0	1	1
CDK11B	0	0	0	0	1	1
SLC35E2	0	0	0	0	1	1
SLC35E2B	0	0	0	0	1	1
NADK	0	0	0	0	1	1
CALML6	0	0	0	0	1	1
TMEM52	0	0	0	0	1	1
C1orf222	0	0	0	0	1	1
KIAA1751	0	0	0	0	1	1
GABRD	0	0	0	0	1	1
PRKCZ	0	0	0	0	1	1
AX747530	0	0	0	0	1	1
BC018779	0	0	0	0	1	1
C1orf86	0	0	0	0	1	1
SKI	0	0	0	0	1	1
LOC100129534	0	0	0	0	1	1
RER1	0	0	0	0	1	1
PEX10	0	0	0	0	1	1
PLCH2	0	0	0	0	1	1
PANK4	0	0	0	0	1	1
HES5	0	0	0	0	1	1
LOC115110	0	0	0	0	1	1
LOC100133445	0	0	0	0	1	1
FAM213B	0	0	0	0	1	1
MMEL1	0	0	0	0	1	1
TTC34	0	0	0	0	1	1
ACTRT2	0	0	0	0	1	1
FLJ42875	0	0	0	0	1	1
PRDM16	0	0	0	0	1	1
MIR4251	0	0	0	0	1	1
ARHGEF16	0	0	0	0	1	1
MEGF6	0	0	0	0	1	1
MIR551A	0	0	0	0	1	1
WRAP73	0	0	0	0	1	1
TP73	0	0	0	0	1	1
TP73-AS1	0	0	0	0	1	1
CCDC27	0	0	0	0	1	1
LOC388588	0	0	0	0	1	1
LRRC47	0	0	0	0	1	1
DFFB	0	0	0	0	1	1
C1orf174	0	0	0	0	1	1
LOC100133612	0	0	0	0	1	1
LOC728716	0	0	0	0	1	1
LOC284661	0	0	0	0	1	1
AJAP1	0	0	0	0	1	1
BC037321	0	0	0	0	1	1
MIR4417	0	0	0	0	1	1
AK125078	0	0	0	0	1	1
MIR4689	0	0	0	0	1	1
NPHP4	0	0	0	0	1	1
KCNAB2	0	0	0	0	1	1
CHD5	0	0	0	0	1	1
RPL22	0	0	0	0	1	1
RNF207	0	0	0	0	1	1
ICMT	0	0	0	0	1	1
HES3	0	0	0	0	1	1
GPR153	0	0	0	0	1	1
ACOT7	0	0	0	0	1	1
HES2	0	0	0	0	1	1
ESPN	0	0	0	0	1	1
TNFRSF25	0	0	0	0	1	1
PLEKHG5	0	0	0	0	1	1
NOL9	0	0	0	0	1	1
TAS1R1	0	0	0	0	1	1
ZBTB48	0	0	0	0	1	1
KLHL21	0	0	0	0	1	1
PHF13	0	0	0	0	1	1
THAP3	0	0	0	0	1	1
DNAJC11	0	0	0	0	1	1
CAMTA1	0	0	0	0	1	1
VAMP3	0	0	0	0	1	1
UTS2	0	0	0	0	1	1
TRNA_Pseudo	0	0	0	0	1	1
PARK7	0	0	0	0	1	1
AX747125	0	0	0	0	1	1
ERRFI1	0	0	0	0	1	1
SLC45A1	0	0	0	0	1	1
BC113958	0	0	0	0	1	1
RERE	0	0	0	0	1	1
ENO1	0	0	0	0	1	1
CA6	0	0	0	0	1	1
SLC2A7	0	0	0	0	1	1
SLC2A5	0	0	0	0	1	1
GPR157	0	0	0	0	1	1
MIR34A	0	0	0	0	1	1
mir-34	0	0	0	0	1	1
H6PD	0	0	0	0	1	1
SPSB1	0	0	0	0	1	1
5S_rRNA	0	0	0	0	1	1
SLC25A33	0	0	0	0	1	1
TMEM201	0	0	0	0	1	1
PIK3CD	0	0	0	0	1	1
BC038541	0	0	0	0	1	1
CLSTN1	0	0	0	0	1	1
CTNNBIP1	0	0	0	0	1	1
LZIC	0	0	0	0	1	1
NMNAT1	0	0	0	0	1	1
RBP7	0	0	0	0	1	1
UBE4B	0	0	0	0	1	1
KIF1B	0	0	0	0	1	1
PGD	0	0	0	0	1	1
APITD1-CORT	0	0	0	0	1	1
APITD1	0	0	0	0	1	1
CORT	0	0	0	0	1	1
DFFA	0	0	0	0	1	1
PEX14	0	0	0	0	1	1
CASZ1	0	0	0	0	1	1
Mir_584	0	0	0	0	1	1
C1orf127	0	0	0	0	1	1
TARDBP	0	0	0	0	1	1
MASP2	0	0	0	0	1	1
SRM	0	0	0	0	1	1
EXOSC10	0	0	0	0	1	1
MTOR	0	0	0	0	1	1
UBIAD1	0	0	0	0	1	1
PTCHD2	0	0	0	0	1	1
FBXO2	0	0	0	0	1	1
FBXO44	0	0	0	0	1	1
FBXO6	0	0	0	0	1	1
MAD2L2	0	0	0	0	1	1
C1orf187	0	0	0	0	1	1
AK125437	0	0	0	0	1	1
AGTRAP	0	0	0	0	1	1
C1orf167	0	0	0	0	1	1
MTHFR	0	0	0	0	1	1
NPPA-AS1	0	0	0	0	1	1
NPPA	0	0	0	0	1	1
NPPB	0	0	0	0	1	1
KIAA2013	0	0	0	0	1	1
PLOD1	0	0	0	0	1	1
MFN2	0	0	0	0	1	1
MIIP	0	0	0	0	1	1
TNFRSF8	0	0	0	0	1	1
TNFRSF1B	0	0	0	0	1	1
MIR4632	0	0	0	0	1	1
VPS13D	0	0	0	0	1	1
SNORA59B	0	0	0	0	1	1
AK095438	0	0	0	0	1	1
DHRS3	0	0	0	0	1	1
AADACL4	0	0	0	0	1	1
AADACL3	0	0	0	0	1	1
C1orf158	0	0	0	0	1	1
PRAMEF12	0	0	0	0	1	1
PRAMEF11	0	0	0	0	1	1
LOC649330	0	0	0	0	1	1
HNRNPCL1	0	0	0	0	1	1
PRAMEF4	0	0	0	0	1	1
PRAMEF5	0	0	0	0	1	0
LOC440563	0	0	0	0	1	1
PRAMEF20	0	0	0	0	1	1
LRRC38	0	0	0	0	1	1
PDPN	0	0	0	0	1	1
PRDM2	0	0	0	0	1	1
AK124197	0	0	0	0	1	1
KAZN	0	0	0	0	1	1
C1orf126	0	0	0	0	1	1
TMEM51	0	0	0	0	1	1
FHAD1	0	0	0	0	1	1
EFHD2	0	0	0	0	1	1
CTRC	0	0	0	0	1	1
CASP9	0	0	0	0	1	1
DNAJC16	0	0	0	0	1	1
AGMAT	0	0	0	0	1	1
DDI2	0	0	0	0	1	1
PLEKHM2	0	0	0	0	1	1
TMEM82	0	0	0	0	1	1
FBLIM1	0	0	0	0	1	1
UQCRHL	0	0	0	0	1	1
SPEN	0	0	0	0	1	1
ZBTB17	0	0	0	0	1	1
HSPB7	0	0	0	0	1	1
CLCNKA	0	0	0	0	1	1
CLCNKB	0	0	0	0	1	1
FAM131C	0	0	0	0	1	1
EPHA2	0	0	0	0	1	1
ARHGEF19	0	0	0	0	1	1
RSG1	0	0	0	0	1	1
C1orf144	0	0	0	0	1	1
AL832937	0	0	0	0	1	1
SPATA21	0	0	0	0	1	1
NECAP2	0	0	0	0	1	1
CROCCP3	0	0	0	0	1	1
TRNA_Asn	0	0	0	0	1	1
BC036435	0	0	0	0	1	1
AX747988	0	0	0	0	1	1
NBPF1	0	0	0	0	1	1
TRNA_Gly	0	0	0	0	1	1
MIR3675	0	0	0	0	1	1
ESPNP	0	0	0	0	1	1
MST1P9	0	0	0	0	1	1
TRNA_Glu	0	0	0	0	1	1
BC070363	0	0	0	0	1	1
DL489931	0	0	0	0	1	1
CROCC	0	0	0	0	1	1
MFAP2	0	0	0	0	1	1
ATP13A2	0	0	0	0	1	1
SDHB	0	0	0	0	1	1
PADI2	0	0	0	0	1	1
Y_RNA	0	0	0	0	1	1
PADI1	0	0	0	0	1	1
PADI3	0	0	0	0	1	1
PADI6	0	0	0	0	1	1
RCC2	0	0	0	0	1	1
ARHGEF10L	0	0	0	0	1	1
ACTL8	0	0	0	0	1	1
IGSF21	0	0	0	0	1	1
AX747631	0	0	0	0	1	1
KLHDC7A	0	0	0	0	1	1
PAX7	0	0	0	0	1	1
TAS1R2	0	0	0	0	1	1
MIR4695	0	0	0	0	1	1
ALDH4A1	0	0	0	0	1	1
IFFO2	0	0	0	0	1	1
AX747516	0	0	0	0	1	1
UBR4	0	0	0	0	1	1
KIAA0090	0	0	0	0	1	1
MRTO4	0	0	0	0	1	1
AKR7L	0	0	0	0	1	1
AKR7A3	0	0	0	0	1	1
AKR7A2	0	0	0	0	1	1
PQLC2	0	0	0	0	1	1
AX748283	0	0	0	0	1	1
Metazoa_SRP	0	0	0	0	1	1
CAPZB	0	0	0	0	1	1
C1orf151-NBL1	0	0	0	0	1	1
HTR6	0	0	0	0	1	1
TMCO4	0	0	0	0	1	1
RNF186	0	0	0	0	1	1
OTUD3	0	0	0	0	1	1
PLA2G2E	0	0	0	0	1	1
PLA2G2A	0	0	0	0	1	1
PLA2G5	0	0	0	0	1	1
PLA2G2D	0	0	0	0	1	1
PLA2G2F	0	0	0	0	1	1
PLA2G2C	0	0	0	0	1	1
UBXN10	0	0	0	0	1	1
VWA5B1	0	0	0	0	1	1
LOC339505	0	0	0	0	1	1
CAMK2N1	0	0	0	0	1	1
MUL1	0	0	0	0	1	1
CDA	0	0	0	0	1	1
PINK1	0	0	0	0	1	1
DDOST	0	0	0	0	1	1
KIF17	0	0	0	0	1	1
SH2D5	0	0	0	0	1	1
HP1BP3	0	0	0	0	1	1
ECE1	0	0	0	0	1	1
AK098438	0	0	0	0	1	1
BC127868	0	0	0	0	1	1
NBPF3	0	0	0	0	1	1
ALPL	0	0	0	0	1	1
RAP1GAP	0	0	0	0	1	1
USP48	0	0	0	0	1	1
LDLRAD2	0	0	0	0	1	1
HSPG2	0	0	0	0	1	1
CELA3B	0	0	0	0	1	1
LINC00339	0	0	0	0	1	1
CDC42	0	0	0	0	1	1
WNT4	0	0	0	0	1	1
ZBTB40	0	0	0	0	1	1
EPHA8	0	0	0	0	1	1
C1QA	0	0	0	0	1	1
C1QC	0	0	0	0	1	1
C1QB	0	0	0	0	1	1
EPHB2	0	0	0	0	1	1
MIR4253	0	0	0	0	1	1
AK025975	0	0	0	0	1	1
KDM1A	0	0	0	0	1	1
MIR3115	0	0	0	0	1	1
U6	0	0	0	0	1	1
LUZP1	0	0	0	0	1	1
HTR1D	0	0	0	0	1	1
HNRNPR	0	0	0	0	1	1
ZNF436	0	0	0	0	1	1
TCEA3	0	0	0	0	1	1
ASAP3	0	0	0	0	1	1
ID3	0	0	0	0	1	1
TCEB3	0	0	0	0	1	1
LOC100506963	0	0	0	0	1	1
LYPLA2	0	0	0	0	1	1
GALE	0	0	0	0	1	1
HMGCL	0	0	0	0	1	1
FUCA1	0	0	0	0	1	1
CNR2	0	0	0	0	1	1
PNRC2	0	0	0	0	1	1
MYOM3	0	0	0	0	1	1
IL22RA1	0	0	0	0	1	1
IL28RA	0	0	0	0	1	1
LOC284632	0	0	0	0	1	1
DQ601330	0	0	0	0	1	1
GRHL3	0	0	0	0	1	1
C1orf201	0	0	0	0	1	1
NIPAL3	0	0	0	0	1	1
RCAN3	0	0	0	0	1	1
C1orf130	0	0	0	0	1	1
SRRM1	0	0	0	0	1	1
CLIC4	0	0	0	0	1	1
Z24749	0	0	0	0	1	1
AX747207	0	0	0	0	1	1
RUNX3	0	0	0	0	1	1
SYF2	0	0	0	0	1	1
C1orf63	0	0	0	0	1	1
RHD	0	0	0	0	1	1
TMEM50A	0	0	0	0	1	1
RHCE	0	0	0	0	1	1
TMEM57	0	0	0	0	1	1
LDLRAP1	0	0	0	0	1	1
MAN1C1	0	0	0	0	1	1
SEPN1	0	0	0	0	1	1
FAM54B	0	0	0	0	1	1
STMN1	0	0	0	0	1	1
PAFAH2	0	0	0	0	1	1
EXTL1	0	0	0	0	1	1
TRIM63	0	0	0	0	1	1
PDIK1L	0	0	0	0	1	1
FAM110D	0	0	0	0	1	1
ZNF593	0	0	0	0	1	1
CNKSR1	0	0	0	0	1	1
BC030768	0	0	0	0	1	1
CEP85	0	0	0	0	1	1
SH3BGRL3	0	0	0	0	1	1
AIM1L	0	0	0	0	1	1
ZNF683	0	0	0	0	1	1
LIN28A	0	0	0	0	1	1
DHDDS	0	0	0	0	1	1
RPS6KA1	0	0	0	0	1	1
MIR1976	0	0	0	0	1	1
ARID1A	0	0	0	0	1	1
PIGV	0	0	0	0	1	1
BC016143	0	0	0	0	1	1
SFN	0	0	0	0	1	1
NUDC	0	0	0	0	1	1
C1orf172	0	0	0	0	1	1
TRNP1	0	0	0	0	1	1
FAM46B	0	0	0	0	1	1
SLC9A1	0	0	0	0	1	1
DL490887	0	0	0	0	1	1
WDTC1	0	0	0	0	1	1
LOC644961	0	0	0	0	1	1
SYTL1	0	0	0	0	1	1
MAP3K6	0	0	0	0	1	1
CD164L2	0	0	0	0	1	1
GPR3	0	0	0	0	1	1
WASF2	0	0	0	0	1	1
AHDC1	0	0	0	0	1	1
FGR	0	0	0	0	1	1
IFI6	0	0	0	0	1	1
FAM76A	0	0	0	0	1	1
STX12	0	0	0	0	1	1
PPP1R8	0	0	0	0	1	1
C1orf38	0	0	0	0	1	1
RPA2	0	0	0	0	1	1
XKR8	0	0	0	0	1	1
EYA3	0	0	0	0	1	1
PTAFR	0	0	0	0	1	1
DNAJC8	0	0	0	0	1	1
ATPIF1	0	0	0	0	1	1
JA611241	0	0	0	0	1	1
MED18	0	0	0	0	1	1
PHACTR4	0	0	0	0	1	1
TRNAU1AP	0	0	0	0	1	1
SNORA61	0	0	0	0	1	1
SNORA16A	0	0	0	0	1	0
TAF12	0	0	0	0	1	1
GMEB1	0	0	0	0	1	1
YTHDF2	0	0	0	0	1	1
OPRD1	0	0	0	0	1	1
EPB41	0	0	0	0	1	1
TMEM200B	0	0	0	0	1	1
SRSF4	0	0	0	0	1	1
PTPRU	0	0	0	0	1	1
BC042538	0	0	0	0	1	1
LOC100129196	0	0	0	0	1	1
MATN1	0	0	0	0	1	1
MIR4420	0	0	0	0	1	1
LAPTM5	0	0	0	0	1	1
SDC3	0	0	0	0	1	1
SNORD103A	0	0	0	0	1	1
SNORD85	0	0	0	0	1	1
PRO0611	0	0	0	0	1	1
PUM1	0	0	0	0	1	1
NKAIN1	0	0	0	0	1	1
FABP3	0	0	0	0	1	1
SERINC2	0	0	0	0	1	1
LOC149086	0	0	0	0	1	1
LOC284551	0	0	0	0	1	1
TINAGL1	0	0	0	0	1	1
HCRTR1	0	0	0	0	1	1
PEF1	0	0	0	0	1	1
COL16A1	0	0	0	0	1	1
BAI2	0	0	0	0	1	1
MIR4254	0	0	0	0	1	1
SPOCD1	0	0	0	0	1	1
PTP4A2	0	0	0	0	1	1
KHDRBS1	0	0	0	0	1	1
TMEM39B	0	0	0	0	1	1
KPNA6	0	0	0	0	1	1
TXLNA	0	0	0	0	1	1
CCDC28B	0	0	0	0	1	1
IQCC	0	0	0	0	1	1
MTMR9LP	0	0	0	0	1	1
LCK	0	0	0	0	1	1
HDAC1	0	0	0	0	1	1
MARCKSL1	0	0	0	0	1	1
LOC100128071	0	0	0	0	1	1
BSDC1	0	0	0	0	1	1
ZBTB8B	0	0	0	0	1	1
ZBTB8A	0	0	0	0	1	1
ZBTB8OS	0	0	0	0	1	1
SYNC	0	0	0	0	1	1
KIAA1522	0	0	0	0	1	1
S100PBP	0	0	0	0	1	1
FNDC5	0	0	0	0	1	1
HPCA	0	0	0	0	1	1
TMEM54	0	0	0	0	1	1
RNF19B	0	0	0	0	1	1
BC036308	0	0	0	0	1	1
AK2	0	0	0	0	1	1
AX747064	0	0	0	0	1	1
ZNF362	0	0	0	0	1	1
MIR3605	0	0	0	0	1	1
7SK	0	0	0	0	1	1
PHC2	0	0	0	0	1	1
ZSCAN20	0	0	0	0	1	1
CSMD2	0	0	0	0	1	1
HMGB4	0	0	0	0	1	1
LOC402779	0	0	0	0	1	1
C1orf94	0	0	0	0	1	1
GJB3	0	0	0	0	1	1
GJA4	0	0	0	0	1	1
C1orf212	0	0	0	0	1	1
DLGAP3	0	0	0	0	1	1
LOC653160	0	0	0	0	1	1
ZMYM6	0	0	0	0	1	1
ZMYM1	0	0	0	0	1	1
SFPQ	0	0	0	0	1	1
ZMYM4	0	0	0	0	1	1
AF119915	0	0	0	0	1	1
KIAA0319L	0	0	0	0	1	1
TFAP2E	0	0	0	0	1	1
PSMB2	0	0	0	0	1	1
CLSPN	0	0	0	0	1	1
EIF2C4	0	0	0	0	1	1
EIF2C1	0	0	0	0	1	1
AK025726	0	0	0	0	1	1
EIF2C3	0	0	0	0	1	1
TEKT2	0	0	0	0	1	1
COL8A2	0	0	0	0	1	1
TRAPPC3	0	0	0	0	1	1
MAP7D1	0	0	0	0	1	1
THRAP3	0	0	0	0	1	1
SH3D21	0	0	0	0	1	1
FAM176B	0	0	0	0	1	1
STK40	0	0	0	0	1	1
MRPS15	0	0	0	0	1	1
CSF3R	0	0	0	0	1	1
GRIK3	0	0	0	0	1	1
MIR4255	0	0	0	0	1	1
LOC728431	0	0	0	0	1	1
ZC3H12A	0	0	0	0	1	1
MEAF6	0	0	0	0	1	1
SNIP1	0	0	0	0	1	1
DNALI1	0	0	0	0	1	1
GNL2	0	0	0	0	1	1
RSPO1	0	0	0	0	1	1
C1orf109	0	0	0	0	1	1
EPHA10	0	0	0	0	1	1
MANEAL	0	0	0	0	1	1
MTF1	0	0	0	0	1	1
INPP5B	0	0	0	0	1	1
SF3A3	0	0	0	0	1	1
FHL3	0	0	0	0	1	1
UTP11L	0	0	0	0	1	1
POU3F1	0	0	0	0	1	1
MIR3659	0	0	0	0	1	1
LOC339442	0	0	0	0	1	1
RRAGC	0	0	0	0	1	1
MYCBP	0	0	0	0	1	1
GJA9	0	0	0	0	1	1
RHBDL2	0	0	0	0	1	1
AKIRIN1	0	0	0	0	1	1
MACF1	0	0	0	0	1	1
Mir_562	0	0	0	0	1	1
KIAA0754	0	0	0	0	1	1
BMP8A	0	0	0	0	1	1
PPIEL	0	0	0	0	1	1
SNORA55	0	0	0	0	1	1
PABPC4	0	0	0	0	1	1
HEYL	0	0	0	0	1	1
NT5C1A	0	0	0	0	1	1
HPCAL4	0	0	0	0	1	1
PPIE	0	0	0	0	1	1
OXCT2	0	0	0	0	1	0
TRIT1	0	0	0	0	1	1
MYCL1	0	0	0	0	1	1
MFSD2A	0	0	0	0	1	1
BC069694	0	0	0	0	1	1
CAP1	0	0	0	0	1	1
PPT1	0	0	0	0	1	1
RLF	0	0	0	0	1	1
ZMPSTE24	0	0	0	0	1	1
COL9A2	0	0	0	0	1	1
SMAP2	0	0	0	0	1	1
ZNF643	0	0	0	0	1	1
ZNF642	0	0	0	0	1	1
DEM1	0	0	0	0	1	1
ZNF684	0	0	0	0	1	1
RIMS3	0	0	0	0	1	1
NFYC	0	0	0	0	1	1
LOC100130557	0	0	0	0	1	1
MIR30E	0	0	0	0	1	1
KCNQ4	0	0	0	0	1	1
CITED4	0	0	0	0	1	1
CTPS	0	0	0	0	1	1
SCMH1	0	0	0	0	1	1
HIVEP3	0	0	0	0	1	1
GUCA2B	0	0	0	0	1	1
GUCA2A	0	0	0	0	1	1
FOXJ3	0	0	0	0	1	1
RIMKLA	0	0	0	0	1	1
ZMYND12	0	0	0	0	1	1
PPCS	0	0	0	0	1	1
CCDC30	0	0	0	0	1	1
PPIH	0	0	0	0	1	1
AF086102	0	0	0	0	1	1
YBX1	0	0	0	0	1	1
LEPRE1	0	0	0	0	1	1
C1orf50	0	0	0	0	1	1
LOC100129924	0	0	0	0	1	1
ERMAP	0	0	0	0	1	1
CCDC23	0	0	0	0	1	1
ZNF691	0	0	0	0	1	1
BC043541	0	0	0	0	1	1
FLJ32224	0	0	0	0	1	1
SLC2A1	0	0	0	0	1	1
AK309744	0	0	0	0	1	1
FAM183A	0	0	0	0	1	1
DL489965	0	0	0	0	1	1
EBNA1BP2	0	0	0	0	1	1
C1orf210	0	0	0	0	1	1
TIE1	0	0	0	0	1	1
CDC20	0	0	0	0	1	1
ELOVL1	0	0	0	0	1	1
MED8	0	0	0	0	1	1
SZT2	0	0	0	0	1	1
HYI	0	0	0	0	1	1
PTPRF	0	0	0	0	1	1
KDM4A	0	0	0	0	1	1
ST3GAL3	0	0	0	0	1	1
ARTN	0	0	0	0	1	1
IPO13	0	0	0	0	1	1
DPH2	0	0	0	0	1	1
B4GALT2	0	0	0	0	1	1
CCDC24	0	0	0	0	1	1
KLF17	0	0	0	0	1	1
DMAP1	0	0	0	0	1	1
ERI3	0	0	0	0	1	1
RNF220	0	0	0	0	1	1
C1orf228	0	0	0	0	1	1
KIF2C	0	0	0	0	1	1
RPS8	0	0	0	0	1	1
SNORD46	0	0	0	0	1	1
PLK3	0	0	0	0	1	1
BTBD19	0	0	0	0	1	1
PTCH2	0	0	0	0	1	1
LOC400752	0	0	0	0	1	1
HPDL	0	0	0	0	1	1
MUTYH	0	0	0	0	1	1
TESK2	0	0	0	0	1	1
PRDX1	0	0	0	0	1	1
AKR1A1	0	0	0	0	1	1
NASP	0	0	0	0	1	1
CCDC17	0	0	0	0	1	1
RPS15AP10	0	0	0	0	1	1
GPBP1L1	0	0	0	0	1	1
TMEM69	0	0	0	0	1	1
MAST2	0	0	0	0	1	1
PIK3R3	0	0	0	0	1	1
TSPAN1	0	0	0	0	1	1
POMGNT1	0	0	0	0	1	1
C1orf190	0	0	0	0	1	1
RAD54L	0	0	0	0	1	1
UQCRH	0	0	0	0	1	1
NSUN4	0	0	0	0	1	1
FAAH	0	0	0	0	1	1
LOC729041	0	0	0	0	1	1
DMBX1	0	0	0	0	1	1
LOC100507423	0	0	0	0	1	1
KNCN	0	0	0	0	1	1
MKNK1	0	0	0	0	1	1
MOB3C	0	0	0	0	1	1
ATPAF1	0	0	0	0	1	1
ATPAF1-AS1	0	0	0	0	1	1
KIAA0494	0	0	0	0	1	1
CYP4B1	0	0	0	0	1	1
CYP4Z2P	0	0	0	0	1	1
CYP4A11	0	0	0	0	1	1
CYP4X1	0	0	0	0	1	1
CYP4Z1	0	0	0	0	1	1
CYP4A22	0	0	0	0	1	1
PDZK1IP1	0	0	0	0	1	1
JA375062	0	0	0	0	1	1
TAL1	0	0	0	0	1	1
STIL	0	0	0	0	1	1
CMPK1	0	0	0	0	1	1
AX748181	0	0	0	0	1	0
FOXE3	0	0	0	0	1	1
MGC12982	0	0	0	0	1	1
FOXD2	0	0	0	0	1	1
LOC388630	0	0	0	0	1	1
SKINTL	0	0	0	0	1	1
SLC5A9	0	0	0	0	1	1
SPATA6	0	0	0	0	1	1
BEND5	0	0	0	0	1	1
AGBL4	0	0	0	0	1	1
ELAVL4	0	0	0	0	1	1
DMRTA2	0	0	0	0	1	1
FAF1	0	0	0	0	1	1
CDKN2C	0	0	0	0	1	1
C1orf185	0	0	0	0	1	1
RNF11	0	0	0	0	1	1
TTC39A	0	0	0	0	1	1
EPS15	0	0	0	0	1	1
OSBPL9	0	0	0	0	1	1
MIR761	0	0	0	0	1	1
NRD1	0	0	0	0	1	1
KTI12	0	0	0	0	1	1
TXNDC12	0	0	0	0	1	1
BTF3L4	0	0	0	0	1	1
CC2D1B	0	0	0	0	1	1
ZCCHC11	0	0	0	0	1	1
GPX7	0	0	0	0	1	1
FAM159A	0	0	0	0	1	1
ZYG11B	0	0	0	0	1	1
ZYG11A	0	0	0	0	1	1
ECHDC2	0	0	0	0	1	1
SCP2	0	0	0	0	1	1
SLC1A7	0	0	0	0	1	1
CPT2	0	0	0	0	1	1
MAGOH	0	0	0	0	1	1
LOC100507564	0	0	0	0	1	1
LRP8	0	0	0	0	1	1
AK097571	0	0	0	0	1	1
FLJ40434	0	0	0	0	1	1
DMRTB1	0	0	0	0	1	1
GLIS1	0	0	0	0	1	1
TMEM48	0	0	0	0	1	1
YIPF1	0	0	0	0	1	1
HSPB11	0	0	0	0	1	1
LRRC42	0	0	0	0	1	1
LDLRAD1	0	0	0	0	1	1
TMEM59	0	0	0	0	1	1
MIR4781	0	0	0	0	1	1
CDCP2	0	0	0	0	1	1
MRPL37	0	0	0	0	1	1
SSBP3	0	0	0	0	1	1
ACOT11	0	0	0	0	1	1
FAM151A	0	0	0	0	1	1
HEATR8	0	0	0	0	1	1
TTC4	0	0	0	0	1	1
TTC22	0	0	0	0	1	1
C1orf177	0	0	0	0	1	1
DHCR24	0	0	0	0	1	1
TRNA_Lys	0	0	0	0	1	1
TMEM61	0	0	0	0	1	1
BSND	0	0	0	0	1	1
PCSK9	0	0	0	0	1	1
USP24	0	0	0	0	1	1
LOC100507634	0	0	0	0	1	1
AK127270	0	0	0	0	1	1
PRKAA2	0	0	0	0	1	1
C1orf168	0	0	0	0	1	1
C8B	0	0	0	0	1	1
DAB1	0	0	0	0	1	1
BC047487	0	0	0	0	1	1
BC033978	0	0	0	0	1	1
AX746780	0	0	0	0	1	1
OMA1	0	0	0	0	1	0
JUN	0	0	0	0	1	1
LOC100131060	0	0	0	0	1	1
HSD52	0	0	0	0	1	1
FGGY	0	0	0	0	1	1
MIR4711	0	0	0	0	1	1
BC042048	0	0	0	0	1	1
HOOK1	0	0	0	0	1	1
CYP2J2	0	0	0	0	1	1
C1orf87	0	0	0	0	1	1
AK097193	0	0	0	0	1	1
NFIA	0	0	0	0	1	1
TM2D1	0	0	0	0	1	1
INADL	0	0	0	0	1	1
L1TD1	0	0	0	0	1	1
KANK4	0	0	0	0	1	1
DOCK7	0	0	0	0	1	1
ANGPTL3	0	0	0	0	1	1
ATG4C	0	0	0	0	1	1
LINC00466	0	0	0	0	1	1
FOXD3	0	0	0	0	1	1
U7	0	0	0	0	1	1
ALG6	0	0	0	0	1	0
DLEU2L	0	0	0	0	1	1
PGM1	0	0	0	0	1	1
ROR1	0	0	0	0	1	1
Mir_544	0	0	0	0	1	1
BC040909	0	0	0	0	1	1
AK096291	0	0	0	0	1	1
UBE2U	0	0	0	0	1	1
CACHD1	0	0	0	0	1	1
MIR4794	0	0	0	0	1	1
AK026777	0	0	0	0	1	0
RAVER2	0	0	0	0	1	1
JAK1	0	0	0	0	1	1
MIR101-1	0	0	0	0	1	1
AK123450	0	0	0	0	1	1
DNAJC6	0	0	0	0	1	1
LEPR	0	0	0	0	1	1
LEPROT	0	0	0	0	1	1
PDE4B	0	0	0	0	1	1
U4	0	0	0	0	1	1
SGIP1	0	0	0	0	1	1
MIR3117	0	0	0	0	1	0
INSL5	0	0	0	0	1	1
WDR78	0	0	0	0	1	1
MIER1	0	0	0	0	1	1
SLC35D1	0	0	0	0	1	1
C1orf141	0	0	0	0	1	1
IL23R	0	0	0	0	1	1
SERBP1	0	0	0	0	1	1
GADD45A	0	0	0	0	1	1
LOC100289178	0	0	0	0	1	1
GNG12	0	0	0	0	1	1
DIRAS3	0	0	0	0	1	1
MIR1262	0	0	0	0	1	1
WLS	0	0	0	0	1	1
RPE65	0	0	0	0	1	1
DEPDC1	0	0	0	0	1	1
LRRC7	0	0	0	0	1	1
PIN1P1	0	0	0	0	1	1
ANKRD13C	0	0	0	0	1	1
HHLA3	0	0	0	0	1	1
BC041441	0	0	0	0	1	1
ZRANB2-AS1	0	0	0	0	1	1
PTGER3	0	0	0	0	1	1
BC054887	0	0	0	0	1	1
NEGR1	0	0	0	0	1	1
BC041341	0	0	0	0	1	1
LRRIQ3	0	0	0	0	1	1
CR627203	0	0	0	0	1	1
C1orf173	0	0	0	0	1	1
CRYZ	0	0	0	0	1	1
LHX8	0	0	0	0	1	1
AK055631	0	0	0	0	1	1
SLC44A5	0	0	0	0	1	1
CR936677	0	0	0	0	1	1
ACADM	0	0	0	0	1	1
RABGGTB	0	0	0	0	1	1
MSH4	0	0	0	0	1	1
ASB17	0	0	0	0	1	1
ST6GALNAC3	0	0	0	0	1	1
ST6GALNAC5	0	0	0	0	1	1
AF131837	0	0	0	0	1	1
PIGK	0	0	0	0	1	1
AK5	0	0	0	0	1	1
ZZZ3	0	0	0	0	1	1
USP33	0	0	0	0	1	0
FAM73A	0	0	0	0	1	1
NEXN	0	0	0	0	1	1
FUBP1	0	0	0	0	1	1
DNAJB4	0	0	0	0	1	1
GIPC2	0	0	0	0	1	1
MGC27382	0	0	0	0	1	1
PTGFR	0	0	0	0	1	1
IFI44L	0	0	0	0	1	1
IFI44	0	0	0	0	1	1
ELTD1	0	0	0	0	1	1
LPHN2	0	0	0	0	1	1
U80773	0	0	0	0	1	1
BC043544	0	0	0	0	1	1
HH834010	0	0	0	0	1	1
AK097722	0	0	0	0	1	1
BC036594	0	0	0	0	1	1
TTLL7	0	0	0	0	1	1
BC037304	0	0	0	0	1	1
SAMD13	0	0	0	0	1	1
RPF1	0	0	0	0	1	1
SPATA1	0	0	0	0	1	1
GNG5	0	0	0	0	1	0
CTBS	0	0	0	0	1	1
C1orf180	0	0	0	0	1	1
SSX2IP	0	0	0	0	1	1
LPAR3	0	0	0	0	1	1
MCOLN2	0	0	0	0	1	1
MCOLN3	0	0	0	0	1	1
MIR4423	0	0	0	0	1	1
SYDE2	0	0	0	0	1	1
C1orf52	0	0	0	0	1	1
DDAH1	0	0	0	0	1	1
AL832891	0	0	0	0	1	1
ZNHIT6	0	0	0	0	1	1
COL24A1	0	0	0	0	1	1
ODF2L	0	0	0	0	1	1
CLCA2	0	0	0	0	1	1
CLCA1	0	0	0	0	1	1
SH3GLB1	0	0	0	0	1	1
41167	0	0	0	0	1	1
HS2ST1	0	0	0	0	1	1
LOC339524	0	0	0	0	1	1
Mir_590	0	0	0	0	1	1
LMO4	0	0	0	0	1	1
LOC100505768	0	0	0	0	1	1
PKN2	0	0	0	0	1	1
AK123834	0	0	0	0	1	1
GTF2B	0	0	0	0	1	1
RBMXL1	0	0	0	0	1	1
CCBL2	0	0	0	0	1	1
GBP3	0	0	0	0	1	1
GBP1	0	0	0	0	1	0
GBP2	0	0	0	0	1	1
GBP7	0	0	0	0	1	1
GBP4	0	0	0	0	1	1
GBP5	0	0	0	0	1	1
GBP6	0	0	0	0	1	1
GBP1P1	0	0	0	0	1	1
LRRC8B	0	0	0	0	1	1
FLJ27354	0	0	0	0	1	1
LRRC8C	0	0	0	0	1	1
LRRC8D	0	0	0	0	1	1
ZNF326	0	0	0	0	1	1
BARHL2	0	0	0	0	1	1
BC036441	0	0	0	0	1	1
AK022898	0	0	0	0	1	1
ZNF644	0	0	0	0	1	1
HFM1	0	0	0	0	1	1
CDC7	0	0	0	0	1	1
HSP90B3P	0	0	0	0	1	1
TGFBR3	0	0	0	0	1	1
BRDT	0	0	0	0	1	1
EPHX4	0	0	0	0	1	1
BTBD8	0	0	0	0	1	1
C1orf146	0	0	0	0	1	1
RPAP2	0	0	0	0	1	1
GFI1	0	0	0	0	1	1
EVI5	0	0	0	0	1	1
RPL5	0	0	0	0	1	1
SNORD21	0	0	0	0	1	1
FAM69A	0	0	0	0	1	1
MTF2	0	0	0	0	1	1
CCDC18	0	0	0	0	1	1
LOC100131564	0	0	0	0	1	1
FNBP1L	0	0	0	0	1	1
LOC100129046	0	0	0	0	1	1
BCAR3	0	0	0	0	1	1
MIG7	0	0	0	0	1	1
MIR760	0	0	0	0	1	1
DNTTIP2	0	0	0	0	1	1
GCLM	0	0	0	0	1	1
ABCA4	0	0	0	0	1	1
ARHGAP29	0	0	0	0	1	1
ABCD3	0	0	0	0	1	1
F3	0	0	0	0	1	1
BC030750	0	0	0	0	1	1
SLC44A3	0	0	0	0	1	1
CNN3	0	0	0	0	1	1
ALG14	0	0	0	0	1	1
TMEM56	0	0	0	0	1	1
TMEM56-RWDD3	0	0	0	0	1	1
AK090700	0	0	0	0	1	1
BC067883	0	0	0	0	1	1
PTBLP	0	0	0	0	1	1
DPYD	0	0	0	0	1	1
AK094607	0	0	0	0	1	1
LOC100129620	0	0	0	0	1	1
LPPR4	0	0	0	0	1	1
FRRS1	0	0	0	0	1	1
AGL	0	0	0	0	1	1
HIAT1	0	0	0	0	1	1
CCDC76	0	0	0	0	1	1
LRRC39	0	0	0	0	1	1
DBT	0	0	0	0	1	1
RTCD1	0	0	0	0	1	1
MIR553	0	0	0	0	1	1
CDC14A	0	0	0	0	1	1
GPR88	0	0	0	0	1	1
VCAM1	0	0	0	0	1	1
EXTL2	0	0	0	0	1	1
SLC30A7	0	0	0	0	1	1
DPH5	0	0	0	0	1	1
BC045807	0	0	0	0	1	1
AK021551	0	0	0	0	1	1
S1PR1	0	0	0	0	1	1
OLFM3	0	0	0	0	1	1
RNPC3	0	0	0	0	1	1
LOC648740	0	0	0	0	1	1
LOC100129138	0	0	0	0	1	1
BC043293	0	0	0	0	1	1
PRMT6	0	0	0	0	1	1
NTNG1	0	0	0	0	1	1
VAV3	0	0	0	0	1	1
BC068010	0	0	0	0	1	1
SLC25A24	0	0	0	0	1	1
NBPF6	0	0	0	0	1	0
FAM102B	0	0	0	0	1	1
HENMT1	0	0	0	0	1	1
PRPF38B	0	0	0	0	1	1
FNDC7	0	0	0	0	1	1
STXBP3	0	0	0	0	1	1
AKNAD1	0	0	0	0	1	1
GPSM2	0	0	0	0	1	1
WDR47	0	0	0	0	1	1
TAF13	0	0	0	0	1	1
TMEM167B	0	0	0	0	1	1
SCARNA2	0	0	0	0	1	1
C1orf194	0	0	0	0	1	1
KIAA1324	0	0	0	0	1	1
SARS	0	0	0	0	1	1
CELSR2	0	0	0	0	1	1
PSRC1	0	0	0	0	1	1
MYBPHL	0	0	0	0	1	1
SORT1	0	0	0	0	1	1
PSMA5	0	0	0	0	1	1
SYPL2	0	0	0	0	1	1
ATXN7L2	0	0	0	0	1	1
CYB561D1	0	0	0	0	1	1
AMIGO1	0	0	0	0	1	1
GPR61	0	0	0	0	1	1
GNAI3	0	0	0	0	1	1
MIR197	0	0	0	0	1	1
AMPD2	0	0	0	0	1	1
GSTM2	0	0	0	0	1	1
GSTM3	0	0	0	0	1	0
EPS8L3	0	0	0	0	1	1
CSF1	0	0	0	0	1	1
AHCYL1	0	0	0	0	1	1
DQ574855	0	0	0	0	1	1
ALX3	0	0	0	0	1	1
UBL4B	0	0	0	0	1	1
SLC6A17	0	0	0	0	1	1
KCNC4	0	0	0	0	1	1
SNORA25	0	0	0	0	1	1
LOC440600	0	0	0	0	1	1
BC069739	0	0	0	0	1	1
SLC16A4	0	0	0	0	1	1
HBXIP	0	0	0	0	1	1
PROK1	0	0	0	0	1	1
CYMP	0	0	0	0	1	1
KCNA10	0	0	0	0	1	1
KCNA2	0	0	0	0	1	1
KCNA3	0	0	0	0	1	1
CD53	0	0	0	0	1	1
LRIF1	0	0	0	0	1	1
CEPT1	0	0	0	0	1	1
DRAM2	0	0	0	0	1	1
DENND2D	0	0	0	0	1	1
CHI3L2	0	0	0	0	1	1
RP11-165H20.1	0	0	0	0	1	1
CHIA	0	0	0	0	1	1
C1orf88	0	0	0	0	1	1
PGCP1	0	0	0	0	1	1
C1orf162	0	0	0	0	1	1
LOC100129269	0	0	0	0	1	0
RAP1A	0	0	0	0	1	1
AK023457	0	0	0	0	1	1
BC041890	0	0	0	0	1	0
DDX20	0	0	0	0	1	1
KCND3	0	0	0	0	1	1
BC034233	0	0	0	0	1	1
SnoU13	0	0	0	0	1	1
CTTNBP2NL	0	0	0	0	1	1
AX747733	0	0	0	0	1	1
WNT2B	0	0	0	0	1	1
MOV10	0	0	0	0	1	1
RHOC	0	0	0	0	1	1
FAM19A3	0	0	0	0	1	1
AKR7A2P1	0	0	0	0	1	1
SLC16A1	0	0	0	0	1	1
BX648855	0	0	0	0	1	1
BC037540	0	0	0	0	1	1
LOC643441	0	0	0	0	1	1
MAGI3	0	0	0	0	1	1
PHTF1	0	0	0	0	1	1
RSBN1	0	0	0	0	1	1
PTPN22	0	0	0	0	1	1
BCL2L15	0	0	0	0	1	1
DCLRE1B	0	0	0	0	1	1
BC048113	0	0	0	0	1	1
OLFML3	0	0	0	0	1	1
SYT6	0	0	0	0	1	1
TRIM33	0	0	0	0	1	1
AMPD1	0	0	0	0	1	1
NRAS	0	0	0	0	1	1
CSDE1	0	0	0	0	1	1
SIKE1	0	0	0	0	1	1
SYCP1	0	0	0	0	1	1
TSHB	0	0	0	0	1	0
NGF	0	0	0	0	1	1
VANGL1	0	0	0	0	1	1
CASQ2	0	0	0	0	1	1
NHLH2	0	0	0	0	1	1
SLC22A15	0	0	0	0	1	1
MAB21L3	0	0	0	0	1	1
ATP1A1	0	0	0	0	1	1
ATP1A1OS	0	0	0	0	1	1
CD58	0	0	0	0	1	1
IGSF3	0	0	0	0	1	1
MIR320B1	0	0	0	0	1	1
CD2	0	0	0	0	1	1
PTGFRN	0	0	0	0	1	1
CD101	0	0	0	0	1	1
TTF2	0	0	0	0	1	1
TRIM45	0	0	0	0	1	1
VTCN1	0	0	0	0	1	1
MAN1A2	0	0	0	0	1	1
FAM46C	0	0	0	0	1	1
GDAP2	0	0	0	0	1	1
SPAG17	0	0	0	0	1	1
TBX15	0	0	0	0	1	1
WARS2	0	0	0	0	1	1
HAO2	0	0	0	0	1	1
HSD3B2	0	0	0	0	1	0
HSD3B1	0	0	0	0	1	1
LOC644242	0	0	0	0	1	1
PHGDH	0	0	0	0	1	1
HMGCS2	0	0	0	0	1	1
REG4	0	0	0	0	1	1
NBPF7	0	0	0	0	1	1
ADAM30	0	0	0	0	1	1
FAM72B	0	0	0	0	1	1
EMBP1	0	0	0	0	1	1
FLJ00310	0	0	0	0	1	1
BC071797	0	0	0	0	1	1
DQ586768	0	0	0	0	1	1
DQ579288	0	0	0	0	1	1
DQ587539	0	0	0	0	1	1
BC070106	0	0	0	0	1	1
LOC100130000	0	0	0	0	1	1
SRGAP2P2	0	0	0	0	1	1
AK094156	0	0	0	0	1	1
LOC728875	0	0	0	0	1	1
BC073801	0	0	0	0	1	1
PDE4DIP	0	0	0	0	1	1
BC065231	0	0	0	0	1	1
BX647792	0	0	0	0	1	1
SEC22B	0	0	0	0	1	1
NOTCH2NL	0	0	0	0	1	1
HFE2	0	0	0	0	1	1
TXNIP	0	0	0	0	1	1
POLR3GL	0	0	0	0	1	1
ANKRD34A	0	0	0	0	1	1
LIX1L	0	0	0	0	1	1
RBM8A	0	0	0	0	1	1
ANKRD35	0	0	0	0	1	1
PIAS3	0	0	0	0	1	1
NUDT17	0	0	0	0	1	1
POLR3C	0	0	0	0	1	0
CD160	0	0	0	0	1	1
GPR89A	0	0	0	0	1	1
LOC728989	0	0	0	0	1	1
PRKAB2	0	0	0	0	1	1
FMO5	0	0	0	0	1	0
CHD1L	0	0	0	0	1	1
LOC100289211	0	0	0	0	1	1
BCL9	0	0	0	0	1	1
ACP6	0	0	0	0	1	1
GJA5	0	0	0	0	1	1
GJA8	0	0	0	0	1	1
TRNA_Gln	0	0	0	0	1	1
AK023809	0	0	0	0	1	0
BC041003	0	0	0	0	1	1
AK311108	0	0	0	0	1	0
PPIAL4F	0	0	0	0	1	1
AK310441	0	0	0	0	1	1
LOC645166	0	0	0	0	1	1
TRNA_His	0	0	0	0	1	1
BC062745	0	0	0	0	1	1
TRNA_Val	0	0	0	0	1	1
FCGR1C	0	0	0	0	1	1
HIST2H2BF	0	0	0	0	1	1
Histone3	0	0	0	0	1	1
PPIAL4B	0	0	0	0	1	1
BC110832	0	0	0	0	1	0
AX747534	0	0	0	0	1	1
HIST2H2BE	0	0	0	0	1	1
HIST2H2AB	0	0	0	0	1	0
BOLA1	0	0	0	0	1	1
SV2A	0	0	0	0	1	1
SF3B4	0	0	0	0	1	1
MTMR11	0	0	0	0	1	1
OTUD7B	0	0	0	0	1	1
VPS45	0	0	0	0	1	1
PLEKHO1	0	0	0	0	1	1
ANP32E	0	0	0	0	1	1
CA14	0	0	0	0	1	1
C1orf54	0	0	0	0	1	1
C1orf51	0	0	0	0	1	0
MRPS21	0	0	0	0	1	1
PRPF3	0	0	0	0	1	1
RPRD2	0	0	0	0	1	1
TARS2	0	0	0	0	1	1
ECM1	0	0	0	0	1	1
MCL1	0	0	0	0	1	1
ENSA	0	0	0	0	1	1
GOLPH3L	0	0	0	0	1	1
HORMAD1	0	0	0	0	1	1
CTSS	0	0	0	0	1	1
CTSK	0	0	0	0	1	1
ARNT	0	0	0	0	1	1
SETDB1	0	0	0	0	1	1
CERS2	0	0	0	0	1	1
ANXA9	0	0	0	0	1	1
FAM63A	0	0	0	0	1	1
PRUNE	0	0	0	0	1	1
BNIPL	0	0	0	0	1	1
MLLT11	0	0	0	0	1	1
GABPB2	0	0	0	0	1	0
SEMA6C	0	0	0	0	1	1
TNFAIP8L2-SCNM1	0	0	0	0	1	1
LYSMD1	0	0	0	0	1	0
TMOD4	0	0	0	0	1	1
VPS72	0	0	0	0	1	1
PIP5K1A	0	0	0	0	1	1
PSMD4	0	0	0	0	1	1
ZNF687	0	0	0	0	1	1
PI4KB	0	0	0	0	1	1
RFX5	0	0	0	0	1	1
SELENBP1	0	0	0	0	1	1
PSMB4	0	0	0	0	1	1
POGZ	0	0	0	0	1	1
CGN	0	0	0	0	1	1
TUFT1	0	0	0	0	1	1
SNX27	0	0	0	0	1	1
RIIAD1	0	0	0	0	1	1
OAZ3	0	0	0	0	1	1
MRPL9	0	0	0	0	1	1
TDRKH	0	0	0	0	1	1
BC038201	0	0	0	0	1	1
LINGO4	0	0	0	0	1	1
RORC	0	0	0	0	1	1
LOC100132111	0	0	0	0	1	1
C2CD4D	0	0	0	0	1	1
THEM5	0	0	0	0	1	1
THEM4	0	0	0	0	1	1
S100A10	0	0	0	0	1	1
AC2	0	0	0	0	1	1
S100A11	0	0	0	0	1	1
TCHHL1	0	0	0	0	1	1
TCHH	0	0	0	0	1	1
RPTN	0	0	0	0	1	1
HRNR	0	0	0	0	1	1
FLG	0	0	0	0	1	1
FLG2	0	0	0	0	1	1
CRNN	0	0	0	0	1	1
CRCT1	0	0	0	0	1	1
LCE3E	0	0	0	0	1	1
LCE3D	0	0	0	0	1	1
LCE2D	0	0	0	0	1	1
LCE2C	0	0	0	0	1	1
LCE2B	0	0	0	0	1	1
LCE2A	0	0	0	0	1	1
LCE4A	0	0	0	0	1	1
C1orf68	0	0	0	0	1	1
KPRP	0	0	0	0	1	1
LCE1F	0	0	0	0	1	1
LCE1D	0	0	0	0	1	1
LCE1C	0	0	0	0	1	1
LCE1B	0	0	0	0	1	1
LCE6A	0	0	0	0	1	1
IVL	0	0	0	0	1	1
SPRR4	0	0	0	0	1	1
SPRR1A	0	0	0	0	1	1
SPRR3	0	0	0	0	1	1
SPRR2D	0	0	0	0	1	1
SPRR2A	0	0	0	0	1	1
SPRR2B	0	0	0	0	1	1
SPRR2E	0	0	0	0	1	1
SPRR2F	0	0	0	0	1	1
SPRR2C	0	0	0	0	1	1
SPRR2G	0	0	0	0	1	1
LELP1	0	0	0	0	1	1
LOR	0	0	0	0	1	1
PGLYRP3	0	0	0	0	1	1
PGLYRP4	0	0	0	0	1	1
S100A9	0	0	0	0	1	1
S100A12	0	0	0	0	1	1
S100A8	0	0	0	0	1	1
S100A7A	0	0	0	0	1	1
S100A7L2	0	0	0	0	1	0
S100A7	0	0	0	0	1	1
S100A6	0	0	0	0	1	1
S100A5	0	0	0	0	1	1
S100A4	0	0	0	0	1	1
S100A3	0	0	0	0	1	1
S100A2	0	0	0	0	1	1
S100A16	0	0	0	0	1	1
S100A1	0	0	0	0	1	1
CHTOP	0	0	0	0	1	1
S100A13	0	0	0	0	1	1
SNAPIN	0	0	0	0	1	1
ILF2	0	0	0	0	1	0
TRNA_Met	0	0	0	0	1	1
NPR1	0	0	0	0	1	1
INTS3	0	0	0	0	1	1
SLC27A3	0	0	0	0	1	1
GATAD2B	0	0	0	0	1	1
DENND4B	0	0	0	0	1	1
CRTC2	0	0	0	0	1	1
SLC39A1	0	0	0	0	1	1
JTB	0	0	0	0	1	1
RAB13	0	0	0	0	1	0
RPS27	0	0	0	0	1	1
NUP210L	0	0	0	0	1	1
C1orf189	0	0	0	0	1	1
UBAP2L	0	0	0	0	1	1
HAX1	0	0	0	0	1	1
ATP8B2	0	0	0	0	1	1
IL6R	0	0	0	0	1	1
SHE	0	0	0	0	1	1
TDRD10	0	0	0	0	1	1
UBE2Q1	0	0	0	0	1	1
CHRNB2	0	0	0	0	1	1
ADAR	0	0	0	0	1	1
KCNN3	0	0	0	0	1	1
PMVK	0	0	0	0	1	1
PBXIP1	0	0	0	0	1	1
PYGO2	0	0	0	0	1	1
SHC1	0	0	0	0	1	1
MIR4258	0	0	0	0	1	1
FLAD1	0	0	0	0	1	1
LENEP	0	0	0	0	1	1
ZBTB7B	0	0	0	0	1	1
Mir_324	0	0	0	0	1	1
ADAM15	0	0	0	0	1	1
EFNA3	0	0	0	0	1	1
LOC100505666	0	0	0	0	1	1
EFNA1	0	0	0	0	1	1
SLC50A1	0	0	0	0	1	1
TRIM46	0	0	0	0	1	1
AX746485	0	0	0	0	1	0
MUC1	0	0	0	0	1	1
MIR92B	0	0	0	0	1	1
THBS3	0	0	0	0	1	1
GBAP1	0	0	0	0	1	1
GBA	0	0	0	0	1	1
FAM189B	0	0	0	0	1	1
SCAMP3	0	0	0	0	1	1
CLK2	0	0	0	0	1	1
PKLR	0	0	0	0	1	1
FDPS	0	0	0	0	1	1
C1orf104	0	0	0	0	1	1
RUSC1	0	0	0	0	1	1
MIR555	0	0	0	0	1	1
ASH1L	0	0	0	0	1	0
MSTO1	0	0	0	0	1	1
YY1AP1	0	0	0	0	1	1
MSTO2P	0	0	0	0	1	1
GON4L	0	0	0	0	1	1
SYT11	0	0	0	0	1	1
RIT1	0	0	0	0	1	1
SNORA42	0	0	0	0	1	1
KIAA0907	0	0	0	0	1	1
RXFP4	0	0	0	0	1	1
ARHGEF2	0	0	0	0	1	1
SSR2	0	0	0	0	1	1
UBQLN4	0	0	0	0	1	1
RAB25	0	0	0	0	1	1
MEX3A	0	0	0	0	1	1
LMNA	0	0	0	0	1	1
SEMA4A	0	0	0	0	1	1
SLC25A44	0	0	0	0	1	1
PMF1-BGLAP	0	0	0	0	1	1
PMF1	0	0	0	0	1	0
PAQR6	0	0	0	0	1	1
TMEM79	0	0	0	0	1	1
AF086351	0	0	0	0	1	1
C1orf85	0	0	0	0	1	1
VHLL	0	0	0	0	1	1
C1orf182	0	0	0	0	1	1
RHBG	0	0	0	0	1	1
BC016978	0	0	0	0	1	1
MIR9-1	0	0	0	0	1	1
C1orf61	0	0	0	0	1	1
MEF2D	0	0	0	0	1	1
IQGAP3	0	0	0	0	1	1
TTC24	0	0	0	0	1	1
APOA1BP	0	0	0	0	1	1
HAPLN2	0	0	0	0	1	1
BC005081	0	0	0	0	1	1
NES	0	0	0	0	1	1
CRABP2	0	0	0	0	1	1
[truncated: 22,603 more rows]
