# Supplementary material for: Translating genetic findings to epigenetics: identifying the mechanisms associated with aging after high-radiation exposure on earth and in space
Source: Front Public Health. 2024 Mar 22;12:1333222. doi: 10.3389/fpubh.2024.1333222 (PMC10995328; doi:10.3389/fpubh.2024.1333222)
Supplement: Supplementary file 5 [file Table_2.xlsx]

## Sheet: Sheet1
	2-D correlation matrix of methylated genes versus gene expression
	ABCA6	ABCC6	ABHD14B	ABLIM2	ACADSB	ACCN2	ACER1	ACPL2	ACSL6	ACSM1	ACTG1	ADAM23	ADAMTSL1	ADAMTSL4	ADC	ADIPOR2	ADORA3	AFF1	AFF4	AGPAT1	AK4	AKAP7	ALDH1B1	ALG1	ALG13	ALG2	ANAPC7	ANKRA2	ANKRD20A2	ANKRD32	ANKRD36BP1	ANTXR2	AP1AR	AP1M2	ARGLU1	ARHGAP12	ARHGEF9	ARID4B	ARMC2	ARV1	ASB13	ASPH	ASTE1	ATF2	ATF6	ATP2A2	ATP2A3	ATP5B	ATRN
ABCA6	-0.016883	-0.058326	-0.105963	-0.0763382	0.116967	0.0301934	0.0614424	0.00719422	-0.0765691	-0.0588315	-0.0375237	0.0138601	0.206126	0.0711318	-0.0138027	0.0907174	0.294551	-0.124301	0.293925	-0.034544	-0.0464592	0.0824517	0.0557374	-0.119754	0.0685211	-0.0455463	0.0746071	0.0827032	0.0222268	0.0306626	0.0405517	0.0444951	-0.0262452	-0.065758	-0.0276977	0.0963437	0.107706	-0.00131418	-0.0413188	-0.075179	-0.0516813	0.106264	-0.0965232	0.080801	-0.0536167	0.0248128	0.0198751	0.0396107	0.0926224
ABCC6	-0.192018	-0.0407116	0.0394144	0.113988	0.0015426	0.137055	-0.208667	0.0726168	0.059487	0.0181372	-0.00110341	-0.0339764	-0.242177	-0.283954	-0.00945143	-0.0315419	-0.207538	-0.0849585	0.0172043	0.17933	0.0358714	-0.112222	-0.146875	0.0176125	-0.0118036	0.0464661	-0.106411	0.114199	0.0195125	-0.0265938	-0.0497911	-0.0414891	-0.105866	-0.0459246	0.081756	-0.0772443	-0.0437076	0.0261916	0.03439	-0.0672615	-0.0491128	-0.0718309	0.181877	0.0773158	-0.136726	0.012061	0.0477658	-0.101452	-0.113169
ABHD14B	0.105667	0.0447686	-0.177025	-0.165082	0.0044708	-0.0644754	-0.126414	0.00535202	-0.0174522	-0.234836	-0.000362535	-0.106723	0.180857	0.163001	-0.0883762	-0.0840705	0.230031	-0.136515	0.261775	-0.188673	0.128491	0.0956954	-0.161959	-0.151282	0.276192	-0.0896071	-0.0678265	0.128848	0.0148871	0.0735162	0.0646	0.130414	-0.0220753	-0.0147526	0.038751	0.127715	-0.136175	0.147851	0.127639	-0.0880647	-0.0728233	0.0868208	-0.0395124	0.169887	-0.0271884	0.0966276	-0.126081	-0.0206289	0.06533
ABLIM2	0.0823147	0.127852	0.0548102	-0.0445983	-0.0772447	0.0048224	0.123702	0.0287782	-0.0119823	0.0684455	0.0267248	-0.069902	-0.141659	0.0750599	0.0608795	0.0436944	-0.0378405	0.25035	-0.174397	0.147886	0.0570929	-0.13614	0.0768567	0.0821691	-0.163068	0.167682	0.0701203	-0.0916795	-0.179444	-0.0934448	-0.00690335	-0.0326337	0.131754	0.250385	-0.0585694	-0.175656	-0.00270009	-0.0502312	-0.15303	-0.0217791	0.0282296	-0.066958	0.0560394	-0.109158	-0.0655688	-0.11603	0.0876417	-0.00447095	0.0459572
ACADSB	-0.169307	0.0253979	0.0195562	0.060392	0.04154	0.0121998	0.0686307	-0.0418595	-0.0563213	0.0320114	0.0781452	-0.0151426	-0.131277	0.13383	-0.0428168	0.105965	-0.0133279	0.138522	-0.0266107	0.115271	-0.0680079	-0.0364491	-0.185979	0.0179963	-0.146766	0.0277508	-0.0188173	-0.00131551	-0.106872	-0.0824018	-0.112854	-0.017114	-0.0619138	0.176075	-0.0552924	-0.0111482	0.0448347	0.016165	0.0825739	-0.0473878	0.0408995	0.0042546	0.18592	0.00454463	0.0253291	-0.0409953	-0.0290497	0.0377082	0.0952721
ACCN2	0.107486	0.147774	0.0494981	0.0742905	0.196085	0.0135281	-0.171692	0.190926	-0.0380364	-0.0477335	-0.145766	0.0625919	-0.240703	0.0408498	0.10185	-0.161188	0.224036	-0.0328884	0.0472236	-0.0276775	0.10534	0.143009	-0.00764651	-0.143201	0.0466332	-0.0947203	-0.0709662	0.129368	-0.117206	0.067297	-0.146865	0.0746754	-0.0330756	-0.0374936	0.185531	0.0806082	0.174762	-0.0126473	-0.072672	-0.057462	0.0471605	-0.0376265	0.0489298	0.0708723	-0.123542	-0.0380663	-0.0458851	-0.0486371	-0.0150693
ACER1	-0.046768	-0.00217665	0.0574473	-0.0299528	0.140147	0.098935	-0.16021	0.164981	0.0279258	0.157817	-0.106657	-0.0653764	-0.197984	-0.220881	-0.0598339	-0.0529199	-0.263469	0.148941	0.0104973	0.0558391	0.143458	0.04968	-0.1868	-0.145173	-0.0177113	-0.0577942	-0.0546916	0.201098	-0.025335	-0.0460602	-0.0423952	-0.0585407	0.0736087	-0.00440639	0.24209	0.156256	0.0666078	0.0912376	0.11041	-0.0461806	-0.173	-0.135197	0.0228035	0.154982	-0.0161832	0.0888556	-0.0125017	-0.0942405	-0.122067
ACPL2	-0.0628253	-0.211642	-0.0881121	-0.00568511	0.0710945	-0.0790487	0.118653	-0.0577074	-0.0312098	-0.0181845	-0.160642	0.191369	0.0642066	-0.118727	-0.107391	-0.039932	-0.168091	0.0360603	-0.0526689	0.0175033	-0.00965185	-0.0125713	-0.013293	-0.0389163	0.0150049	-0.0403146	0.0233513	0.162859	0.0061279	0.121712	0.0514723	-0.0389631	-0.00311763	-0.181312	0.0485774	0.163707	-0.178438	0.16676	-0.0215264	-0.00576162	-0.140193	-0.126067	-0.056033	-0.0419765	-0.0758658	-0.0923889	-0.0217905	-0.110219	-0.230332
ACSL6	-0.0528849	-0.104043	0.0560778	0.0272859	0.0520768	-0.0459742	0.211618	-0.0750934	-0.0360336	0.108047	0.058128	0.156065	0.0698713	0.05492	0.0230887	0.12665	0.131643	-0.0244228	-0.0214865	0.0312968	-0.236599	0.0388767	0.147988	0.0164659	-0.147061	0.081805	0.254184	0.0667149	-0.163591	-0.0864139	0.04596	-0.0724967	-0.00893838	-0.0384246	-0.0509384	-0.109168	0.283116	-0.0873741	-0.0958318	0.038881	0.057013	-0.027089	-0.131017	-0.0599276	0.0339814	-0.00599861	0.06892	0.191206	0.0876036
ACSM1	0.099234	0.151315	0.0141425	0.0370142	-0.0187939	0.0728689	-0.0722551	-0.0755641	-0.0798742	-0.169158	0.203913	0.0108969	0.0925951	0.147695	-0.0131009	-0.000965323	0.262086	-0.158406	0.0363641	-0.0134353	-0.0656127	0.0526872	-0.00202609	0.11567	-0.0275841	0.0796099	-0.0114611	0.0896041	0.0586428	-0.0285794	-0.00775103	-0.0772568	-0.0913377	0.189824	0.00787935	-0.170443	0.126412	-0.0491736	0.210522	0.0508607	0.138665	0.115726	0.0828121	0.00214812	0.169804	0.0154893	-0.059594	0.0733134	0.239124
ACTG1	0.0346903	0.13372	-0.152899	-0.254212	-0.198106	0.00580942	-0.0774367	-0.0691674	-0.126042	-0.100091	0.275682	-0.162047	0.0134107	-0.0529249	-0.105948	0.0952091	-0.0884494	-0.110841	0.139158	-0.0133424	0.0231896	-0.110641	-0.0932185	-0.0061062	0.105752	-0.0365668	0.0611336	-0.0809311	0.123479	0.121736	0.0548337	0.0347266	-0.0245165	-0.0223725	0.0977412	0.0576122	-0.0295008	0.149723	0.222474	0.0857894	-0.0451291	0.102062	0.142257	0.00765886	0.142737	0.198313	0.0385146	0.0477112	0.0488731
ADAM23	-0.0842383	0.12451	0.194436	0.114791	0.0831067	0.00401537	0.0600589	0.0737665	-0.0997065	0.101044	-0.0113999	0.0473189	-0.239388	0.0671547	0.167604	0.125763	0.153985	0.0592595	-0.013476	0.0355853	-0.124552	0.0137189	-0.125417	-0.0181028	-0.136532	0.060586	0.0780143	-0.0215367	-0.162608	-0.113217	-0.201364	-0.241967	0.0240388	0.0729066	0.0290805	-0.120251	0.336267	-0.151504	-0.201162	0.0170969	0.0507857	-0.0715647	0.337833	-0.0155737	-0.0956495	-0.0742463	0.126105	0.161602	0.0717838
ADAMTSL1	0.0150721	0.125067	-0.0504191	0.000112525	-0.029987	0.174669	-0.249408	0.0911112	0.0728169	-0.142102	0.0196813	-0.0930365	-0.105046	-0.0568636	0.0340231	-0.14849	0.00279926	-0.0156478	-0.00504619	-0.00921387	0.187611	-0.0146556	-0.0887446	0.0198366	0.1012	-0.0262059	-0.214309	-0.0243662	0.162057	-0.00565459	-0.0606074	0.076032	-0.0354169	0.11276	0.0836814	0.00529276	-0.117735	0.0506439	0.230288	-0.018998	-0.0196406	0.0751507	0.136828	0.0821286	-0.00389811	-0.0448097	-0.0435708	-0.156133	0.00200122
ADAMTSL4	-0.0675024	0.142332	0.0340564	0.0233207	-0.102688	0.104043	-0.0956836	-0.0553513	0.125512	-0.0421018	0.107442	-0.00359432	0.047061	-0.0379363	0.0310049	-0.0439406	-0.0673445	-0.0104006	0.0174127	0.0357239	0.0307585	0.0472811	-0.0444729	-0.0195113	-0.0250883	-0.176786	-0.119024	-0.0419799	0.0625785	0.0185172	-0.0269824	0.0715894	-0.105319	0.0788687	0.131441	0.0301554	-0.0686651	0.0341678	0.236242	-0.0486381	-0.0570548	-0.0817796	0.0730448	0.0572481	0.0738502	0.026954	-0.0153847	-0.0205416	-0.00254955
ADC	-0.0121648	0.0323809	-0.00911638	0.0852752	-0.0824188	-0.0321986	0.0325063	-0.183053	0.00323752	-0.178569	0.0383627	0.173842	0.0842233	0.172558	0.0162479	-0.0635627	0.350941	-0.226442	0.0135479	0.0827932	-0.0525598	-0.0700191	0.0495099	-0.0118624	0.189838	-0.00357352	-0.0341356	0.0117088	0.103089	-0.110586	-0.0301209	0.0359515	-0.0598452	-0.0708016	-0.119461	-0.189477	-0.0243097	-0.165331	-0.0418358	0.00809182	0.171189	0.253541	-0.0829953	0.0209854	-0.0488278	-0.00846309	-0.00778592	0.0695427	0.113385
ADIPOR2	0.135554	-0.106781	0.00864916	0.0103309	-0.0593127	-0.221418	0.00286557	-0.12252	0.0282078	0.0846914	0.0568887	-0.0320637	0.0768795	0.143841	-0.127757	-0.0160637	-0.0870408	-0.0892077	-0.130811	-0.275736	-0.0127238	-0.0294903	-0.0107318	-0.00316053	0.0317868	-0.0917981	-0.0432206	0.00582885	-0.0483401	0.058914	0.0409518	-0.107604	-0.0687482	0.114612	-0.0514196	-0.014825	0.115662	-0.0741174	0.0403933	0.038426	-0.0565267	-0.0545741	0.0614951	0.0466741	-0.0304867	0.0602896	-0.224331	0.0276527	0.0572374
ADORA3	-0.0551869	-0.125005	0.0933398	0.161953	0.0387693	-0.104116	0.309023	-0.168545	0.0340024	0.0319609	-0.124556	0.107935	0.102597	-0.0238529	-0.113991	-0.0756427	-0.140941	0.109274	-0.11463	0.0131336	-0.211974	-0.0737027	0.112741	-0.0398226	-0.137678	0.0828427	0.0617545	-0.0265758	-0.0137235	-0.100534	0.0184686	-0.204388	-0.0291374	-0.0950462	-0.0569446	-0.0699375	-0.0655522	-0.0628187	-0.169863	0.111411	0.0319886	-0.07608	-0.089849	-0.0109451	-0.091267	-0.0967449	0.011527	0.0533453	-0.0347745
AFF1	0.284207	0.047075	-0.0330302	0.0422974	0.158474	0.0240039	0.02234	0.121741	-0.000470752	-0.0567624	0.0161853	-0.00124981	-0.0264016	0.00271364	0.139944	0.124048	0.098909	-0.00398393	-0.0231855	-0.0964891	-0.130478	0.188926	-0.0530677	0.0689306	-0.0169381	0.0239167	0.111073	0.00511033	0.107741	0.0739882	0.0523079	-0.0624589	0.175915	-0.114132	0.0120684	0.147729	0.142441	-0.0258146	-0.0738651	0.256698	0.121175	0.0497302	0.112243	-0.150768	0.105735	-0.11128	-0.0490221	0.00995688	0.0262241
AFF4	0.128022	0.0888824	0.00692604	0.0599257	0.0416191	-0.0589441	0.231742	-0.00745515	-0.0572287	0.0292116	-0.0137375	0.095226	0.0887954	0.051525	0.113069	0.101877	0.0450109	0.0353093	-0.0622413	0.0266401	-0.277247	0.161637	0.100887	0.125819	-0.155947	0.000588518	0.16284	0.0180854	-0.164805	0.0950222	0.115475	-0.126148	0.149512	-0.101573	-0.0877533	0.0460337	0.0944252	-0.116997	-0.131852	0.187452	0.0946021	-0.1295	-0.0898494	-0.242786	0.100418	-0.130129	0.0221623	0.0324192	0.0306855
AGPAT1	-0.0146752	0.0447758	0.0289878	0.0466352	-0.128705	0.0692991	-0.175385	-0.0513658	0.0598956	-0.120725	0.043978	0.0056293	0.0305459	-0.0300283	-0.00992795	-0.151494	-0.0174583	-0.125185	-0.128395	0.0830484	0.131852	-0.0960654	0.0106789	0.0720287	0.0658458	-0.0443305	-0.217484	-0.133848	0.201036	-0.0634653	-0.00839161	0.0932837	-0.103455	0.0162886	-0.00573489	-0.0910909	-0.14352	-0.102934	0.155908	-0.0497399	0.0506449	0.175986	0.0607418	0.0528137	-0.0195427	-0.0533112	-0.0305951	-0.0342164	-0.00128178
AK4	0.0477539	0.121718	-0.167194	-0.127744	0.0254058	0.166794	-0.228876	0.129032	0.102342	-0.0538788	0.120258	-0.231888	-0.00316766	-0.0272527	-0.0164725	0.098024	-0.0123781	0.125232	0.213536	-0.030032	0.142453	0.0396115	-0.132936	-0.0828446	0.0790632	-0.0704084	-0.00797685	0.0121469	0.173464	0.0370613	0.0728511	0.201097	0.0865245	0.279283	0.105268	0.149283	-0.0754358	0.220005	0.353236	-0.0296036	-0.0795621	-0.0562896	0.0514328	0.0447049	0.104936	0.0844757	0.0787658	-0.157476	0.0401588
AKAP7	0.125357	0.096986	0.123149	0.103967	-0.0655908	0.0630671	-0.0229645	0.010113	0.118717	-0.0706429	-0.0306442	-0.0179216	-0.0391217	-0.0159193	0.144063	-0.139764	-0.0386698	0.125713	-0.0789627	-0.0680015	-0.102861	0.165072	0.141783	0.0308069	-0.0447361	-0.037196	-0.064365	-0.0639877	0.0101402	-0.0374586	-0.0110908	-0.110531	0.0669216	0.0151772	0.0900469	0.068373	0.0193997	-0.0365513	-0.041062	0.130873	0.0674466	-0.0702464	0.0657049	-0.0130572	-0.0660838	-0.123209	0.0227683	0.0403039	0.0591157
ALDH1B1	0.0163905	0.0420609	0.130962	0.0237186	-0.0136943	0.10171	-0.0607893	0.0812596	0.0517568	-0.0805713	0.0585985	-0.0205839	-0.203478	-0.110679	0.180931	0.0944916	-0.052888	0.0497236	-0.011439	0.029171	-0.20093	0.193989	0.0795875	0.134994	-0.223607	0.147118	0.164823	0.0565194	-0.104385	0.11042	-0.0169458	-0.0898963	0.0712777	-0.0482445	0.0194078	0.0317691	0.109021	0.0744305	-0.230206	0.132491	0.113094	-0.248659	0.00141615	-0.202269	0.119034	0.0407696	0.0396225	0.0634102	-0.00881717
ALG1	-0.0891382	0.146047	-0.174894	-0.0407318	-0.0390374	0.135627	-0.0151168	0.0155911	-0.0253434	-0.108084	0.0689404	-0.109316	0.0355677	-0.0337122	0.0625708	0.0805554	0.0123542	-0.0701344	0.0366909	0.020843	0.190398	-0.0724416	-0.15582	-0.035345	0.128784	-0.0703492	-0.100859	-0.180697	0.0678439	-0.0288423	-0.204028	0.123933	-0.120923	-0.0683304	-0.0469387	0.1185	-0.154791	-0.0307637	0.0591281	-0.0545555	-0.0316633	0.165714	0.153628	0.148836	-0.00515557	-0.0815478	-0.0521582	-0.11382	-0.0409091
ALG13	0.00740643	-0.0121022	0.102378	0.074301	0.225258	-0.0746461	-0.0680025	0.0116322	-0.0732516	-0.13165	-0.194591	0.0648217	-0.0536754	-0.0302518	-0.169726	-0.229775	0.0552664	-0.0131222	0.027538	0.0471987	0.0359413	0.0461136	-0.075851	-0.0456092	0.00393016	-0.160632	-0.138588	0.0782156	0.0219019	0.0076056	-0.0399038	0.0314339	-0.143389	0.0202843	0.0886387	0.0678556	0.0485116	-0.0699234	0.0890942	0.00891589	0.0791709	0.184947	0.01784	0.0834223	0.104237	0.0137857	-0.121114	-0.0639525	-0.0535178
ALG2	-0.0498675	0.0343788	-0.148885	-0.00940793	0.113615	0.00678428	-0.077663	0.0733599	-0.0213744	-0.0355432	-0.0435698	-0.0453923	0.0282094	-0.067418	0.0120273	0.0627993	-0.0158219	0.0478375	0.0369055	-0.0327629	-0.000645422	0.0137457	-0.112332	0.0350338	0.162908	-0.0321679	-0.0212739	-0.042156	0.121707	0.0912864	-0.042603	0.0816643	0.0840892	-0.13096	0.00432422	0.15062	-0.0742614	0.0315079	-0.0186557	0.148608	0.070487	0.0729489	0.0978632	-0.0982638	-0.087241	-0.0651909	-0.0671209	-0.134887	-0.0944747
ANAPC7	0.0359679	0.130809	0.187203	0.117423	0.00463888	0.0149592	0.0817738	0.22029	-0.00394145	0.319417	-0.113551	-0.0349342	-0.0515915	0.0127682	0.0737839	-0.0300943	-0.108758	0.139977	-0.17322	0.00942669	-0.0706303	0.0135303	-0.00657932	0.159843	-0.163163	-0.0745398	-0.0416499	-0.170622	-0.0560333	-0.127577	0.000700907	-0.0713232	0.0917355	0.128257	-0.029371	-0.0556794	0.0488715	-0.216508	0.0535447	0.0657481	0.103727	-0.0796863	0.015813	-0.113237	0.102771	-0.132069	0.0137106	0.0575519	-0.059882
ANKRA2	0.0381928	-0.0753572	-0.150683	-0.183357	0.0992958	-0.134952	-0.0805103	-0.0304182	-0.019403	-0.107846	0.00873771	-0.100407	0.174818	0.116761	-0.114605	0.0285388	0.164016	0.00377202	0.303104	-0.173084	0.108586	0.0629673	-0.132232	-0.181636	0.194462	-0.0600553	0.0625543	0.128344	-0.0119252	0.0668182	0.103036	0.155604	0.0566921	-0.0145888	0.0402971	0.194958	-0.0792244	0.224631	0.00389033	-0.0705465	-0.12834	-0.00542139	-0.0612527	0.155353	-0.0981254	0.127584	-0.0488512	-0.0306711	0.0428946
ANKRD20A2	0.052323	0.0587875	-0.212036	-0.0175805	0.0189643	-0.0347475	0.0227237	-0.118862	0.0286119	-0.113315	0.0926212	0.0279703	0.237721	0.225434	-0.0213666	0.0969084	0.253967	-0.0626497	0.0910157	0.0174947	-0.0699632	0.0521865	-0.113838	-0.057698	0.15642	-0.0672083	-0.0126266	-0.00233124	0.0371109	-0.0311227	0.0953738	0.140781	-0.0174361	-0.00212568	-0.0651626	0.0432027	-0.0487122	0.0332845	0.193773	-0.057457	0.0684416	0.0858126	-0.0700925	0.0601421	0.0800909	-0.0933398	0.0121525	-0.140589	0.124507
ANKRD32	-0.0325072	0.049837	0.0125945	-0.102542	-0.127115	-0.0643635	0.238395	-0.0836029	0.0352865	0.0605543	0.112329	-0.0522477	0.132578	0.102979	-0.0801883	0.125542	0.087564	0.0273865	-0.0153831	0.150837	-0.159054	-0.0362167	0.0624894	0.0586671	-0.0987691	0.0560964	0.142461	-0.0856834	-0.139802	-0.0732262	0.200107	-0.0267593	-0.0216513	0.123818	-0.210197	-0.114208	-0.0723232	-0.0722127	-0.121949	-0.0444378	0.117062	-0.110038	-0.117209	-0.10388	-0.00488474	-0.00862271	0.0844065	0.127635	0.0876686
ANKRD36BP1	0.00591774	0.204782	0.141088	0.148099	-0.0881768	0.151932	-0.0154082	0.0496398	0.0805412	-0.035905	0.135248	0.0459698	-0.0909642	-0.0764892	0.194525	-0.0172506	0.0788002	-0.0184725	-0.00438137	0.139582	-0.0291547	0.0524613	0.112463	0.145242	-0.0541137	0.0734941	-0.118917	-0.0936128	-0.212813	-0.00443592	-0.184219	0.10333	0.014383	0.00109339	0.0526168	-0.17775	0.0310039	-0.0733498	-0.0388917	0.0953671	0.222605	-0.019247	0.0852191	-0.111416	0.0988237	0.0183915	0.0700562	0.0916361	0.0532037
ANTXR2	0.0675962	0.11834	0.0192391	0.133547	0.00120526	0.00417808	0.0423219	-0.0969076	0.0846234	-0.00255353	-0.111677	0.016501	0.0731712	-0.222134	0.13283	-0.231607	-0.185492	0.00671017	-0.0541153	-0.125249	0.0604917	0.0647075	0.114393	-0.0214214	0.0609744	-0.137968	-0.193159	-0.126549	0.0370114	0.0512934	-0.0404595	-0.170353	-0.0633532	-0.125179	0.068707	0.0675764	-0.0514257	-0.0304435	-0.0401832	0.0975986	-0.0756118	-0.0328772	-0.0128092	0.0417686	-0.114626	-0.184605	0.0467314	-0.162085	-0.180654
AP1AR	-0.0862073	0.108173	0.235059	0.162673	-0.062698	-0.0184486	0.302306	-0.0243193	0.00904405	0.221749	0.0325733	0.232243	0.102777	-0.0729969	0.189298	0.0461422	0.0757519	-0.033613	-0.103359	0.07243	-0.206816	-0.0126068	0.34657	0.11671	-0.249224	-0.0715933	0.165652	-0.135439	-0.174431	-0.0759433	-0.117463	-0.148269	-0.0713394	-0.0525362	-0.113635	-0.278194	0.222834	-0.270877	-0.280925	0.145801	0.0593661	-0.184338	-0.0818818	-0.172714	-0.0506597	-0.123693	0.185864	0.226646	-0.0565757
AP1M2	0.00550854	-0.011139	-0.00368778	-0.0106905	0.0414084	0.12172	-0.0994715	0.145539	-0.0655707	-0.0138537	-0.00929793	0.0469527	-0.057113	-0.0380609	0.19743	0.195785	0.057123	-0.0942994	-0.0541709	0.00462422	-0.0455831	0.0220585	0.0518499	0.162846	-0.0435084	0.0410937	0.11941	-0.00326662	0.0221213	0.0865588	-0.12686	0.167456	0.0613967	-0.103654	0.000769389	0.0657969	0.1418	-0.0799195	-0.202372	0.11474	0.0944714	0.0426441	0.0778939	-0.140938	0.0692381	-0.0970841	0.0224058	-0.0156863	-0.0313029
ARGLU1	-0.0312107	-0.0808845	-0.0149494	-0.143412	-0.0950452	-0.0986813	0.0840616	-0.0981796	-0.0137695	-0.017428	-0.0156576	-0.0946036	0.286784	-0.00334734	-0.0903544	-0.0239875	-0.0458641	-0.139482	0.204853	-0.149902	0.138608	-0.0559493	0.013894	-0.0830519	0.160751	-0.151169	-0.00708189	-0.049895	0.0426346	-0.00178846	0.163152	0.00852782	-0.0273182	-0.0445003	-0.106093	0.0648114	-0.122159	0.0942351	-0.0910783	-0.0850609	-0.190736	-0.0194232	0.0228051	0.0761876	-0.207729	0.0748976	0.115553	-0.011162	-0.12103
ARHGAP12	-0.0419567	0.0974889	0.0149798	0.0142413	-0.0310064	0.142126	-0.262513	0.162846	0.0670782	0.109307	-0.03519	-0.174273	-0.163009	-0.13401	0.0401912	-0.132489	-0.138902	0.0305309	-0.0296141	-0.0822932	0.149189	-0.0457913	-0.127328	-0.0279126	0.112862	-0.0906364	-0.17585	-0.0627389	0.238548	0.00761089	0.0190687	-0.0364765	0.0218503	0.100511	0.0434604	0.0588167	-0.114129	0.00683167	0.0954675	-0.0252634	-0.110633	-0.0951817	0.157751	0.0544056	-0.0924107	-0.0351527	0.0109426	-0.141723	-0.0829734
ARHGEF9	0.184962	0.019851	-0.0113592	0.00783074	-0.0631633	0.0984746	-0.137726	0.0880885	0.00105519	0.0114765	-0.0403392	-0.145202	-0.243456	-0.0288231	0.107176	-0.130123	-0.142893	0.103445	0.0377144	-0.0295455	0.14265	-0.0492048	0.00577154	0.0280525	0.075873	0.0498914	-0.114348	-0.0360063	0.0419213	0.00878976	-0.0682371	-0.135039	0.16194	0.0755908	0.0717585	0.00292455	-0.124597	0.0280735	-0.00578015	0.0701223	-0.0444069	-0.0455393	0.053288	0.0848841	0.0724869	0.1099	-0.137202	-0.0808961	-0.109263
ARID4B	0.021613	-0.0305218	-0.168988	-0.00373764	0.248281	-0.037458	0.0145223	-0.10061	0.00536382	-0.196261	-0.149574	-0.0414194	0.107254	0.0326825	-0.0593096	0.041142	0.197981	-0.099719	0.244835	-0.0364787	-0.012355	0.121361	-0.134926	-0.139865	0.0587933	-0.127981	0.0618674	0.0698337	0.120817	0.154175	-0.0232327	0.168488	-0.0151921	-0.0585199	0.0633409	0.237204	1.93693e-05	0.12113	0.114687	-0.0438494	-0.0563878	0.104923	-0.0429692	0.151066	-0.0253129	-0.0342507	-0.0382454	-0.22219	-0.00624184
ARMC2	-0.0601677	0.162996	0.0991081	0.134856	-0.0885174	0.10181	-0.0591211	-0.00272467	0.135228	0.000543063	0.113902	0.102929	-0.0757807	-0.106384	0.235798	0.000402211	0.0295517	-0.142455	-0.150308	0.0534551	0.00711424	-0.0624441	0.0465199	0.244379	-0.0478185	0.0529889	-0.0175333	-0.190875	0.0272226	-0.0541339	-0.0407272	0.0640769	-0.0366378	-0.00705979	-0.0785407	-0.220853	-0.0382786	-0.289389	-0.0248362	0.038876	0.165082	0.0105259	0.0754498	-0.144163	0.0681455	-0.092939	0.0556574	-0.0688043	0.0294706
ARV1	-0.0102373	0.0257578	0.0679198	0.104075	-0.0285147	-0.0614508	0.120985	-0.0831193	0.043478	-0.135863	-0.0391583	0.154445	0.100684	0.0863508	0.0188633	0.00299121	-0.00657214	-0.012586	-0.0651166	-0.0419125	-0.0405225	0.000709633	0.142459	0.0257198	-0.0899728	0.00884189	0.127586	-0.0461015	0.00532325	0.0242392	-0.140899	0.134915	-0.075659	0.0232663	-0.0241658	-0.0173531	-0.0747679	0.0914769	-0.104361	0.082426	0.0603605	-0.0284038	-0.0436084	-0.0134064	0.0219439	-0.00883472	0.0226447	0.11791	-0.0064889
ASB13	0.0666549	-0.0158212	-0.15897	-0.00674114	0.0270516	-0.0313129	0.23519	-0.171158	0.000538982	-0.0999208	-0.118254	0.00277963	-0.0111604	0.0342711	0.0731956	-0.012118	0.0133175	-0.0431903	0.116293	0.116836	0.0259707	-0.0638681	-0.027633	-0.0698609	0.0175737	-0.0614609	-0.000632054	0.0343467	-0.0738639	0.0127159	-0.00908132	0.0419971	0.0491732	-0.11685	-0.0725418	0.109611	-0.0613858	-0.0622225	-0.0783709	-0.00393262	-0.094911	-0.0277154	-0.00887221	0.0623882	-0.023544	-0.0929961	0.0378087	-0.183201	-0.022006
ASPH	0.00747522	0.0396594	0.184576	0.233809	-0.109244	-0.0351346	0.270612	-0.0633871	0.0113394	0.137398	-0.0326368	0.202962	0.0864073	-0.025777	0.166992	0.13167	-0.127436	-0.0400603	-0.305225	0.0808088	-0.341617	0.068869	0.213439	0.199204	-0.264714	0.124034	0.0921199	-0.129632	-0.116867	-0.00722807	-0.122852	-0.235311	0.0271847	-0.143615	-0.092151	-0.0619648	0.0959115	-0.152819	-0.32621	0.182766	0.154338	-0.123522	-0.0314197	-0.210573	-0.0531427	-0.202116	0.0846061	0.190181	0.0101826
ASTE1	-0.182381	0.0137027	-0.0194846	0.244986	-0.022571	0.119407	-0.0981121	0.0785099	0.105589	0.016118	-0.0872392	-0.164293	-0.121508	-0.164119	0.0692696	0.0276718	-0.140338	-0.0175622	-0.0492896	0.126278	-0.0620071	-0.0194859	-0.0898035	0.0866731	-0.0880171	0.0722895	-0.258927	-0.0492554	0.0344091	0.0919261	-0.071942	-0.0874905	-0.0653353	-0.132179	0.0791279	-0.0032239	-0.0612247	-0.0988258	0.0631698	-0.0829522	0.0878374	0.0548545	-0.0109205	-0.0646469	0.120337	-0.112674	-0.0526831	-0.139081	-0.0715134
ATF2	0.1001	0.0990627	0.198361	0.0562507	0.195103	0.0917304	-0.222667	0.12687	-0.16839	0.0204151	0.0129978	0.106132	-0.17135	0.062184	0.033177	-0.0379103	0.0477226	0.0577185	0.0395708	-0.0735219	-0.0417058	0.19628	-0.130792	0.0122488	-0.0496055	0.0359575	0.0413491	0.213258	-0.0500178	-0.0311201	0.00942156	-0.0688947	0.135755	0.055287	0.229297	0.00898396	0.211091	0.00231623	0.16217	0.0770236	0.102712	0.0607488	0.188851	0.0573798	0.101141	0.149145	0.0450853	0.00260074	0.0841862
ATF6	-0.0456941	-0.166174	0.00966877	-0.135163	0.0889913	-0.00701717	-0.0969981	0.0198163	-0.0413333	0.137454	-0.106761	-0.11656	-0.119225	-0.097236	-0.106201	0.0284808	-0.202874	0.130263	0.0267605	-0.0796275	0.104768	-0.0361447	-0.115461	-0.0851002	-0.0293581	0.0281554	0.076028	0.104793	0.158991	0.0506671	0.0402672	-0.0595612	0.107873	0.139971	0.0311106	0.126007	-0.0462072	0.174984	-0.00333442	-0.0216397	-0.201332	-0.136385	0.0935666	0.0395842	-0.10344	0.105761	-0.0191302	-0.0766638	-0.0767312
ATP2A2	0.022556	-0.0898787	0.00971718	0.0339063	0.0417966	-0.172759	0.228793	-0.164433	-0.0955649	0.153812	-0.0662157	0.162699	0.0817211	0.121615	-0.0367056	0.0643764	-0.0402216	0.0631705	-0.0490037	0.0468525	-0.121416	-0.0786724	0.0771347	-0.0725947	-0.136712	0.0326496	0.124815	0.0557789	-0.141567	-0.0482951	0.00133868	-0.134933	-0.0186113	-0.0264466	-0.0246313	-0.0210262	0.0602759	-0.0147254	-0.181557	-0.00546415	-0.0888301	-0.145711	-0.0867009	0.0440961	-0.0523994	-0.0430547	0.0812999	0.0481278	0.0272221
ATP2A3	0.0472558	-0.0473158	0.0666556	-0.141593	0.0226116	-0.0495296	-0.048207	0.00372625	-0.0105797	-0.0321459	-0.0578108	-0.172732	-0.170809	-0.0414422	-0.167881	-0.118062	-0.18568	0.126331	0.11395	0.00452183	0.185008	-0.0336302	-0.176497	-0.122816	0.0520867	0.0832929	0.0497207	0.101317	0.00740444	-0.150233	0.161217	-0.146759	0.0530956	0.225306	0.0129401	0.0405287	-0.114768	0.0366034	-0.0550848	-0.0369717	-0.147646	-0.162034	0.112362	0.196582	-0.136381	0.158326	-0.0339311	0.023611	0.0258188
ATP5B	-0.0567595	0.146026	-0.139429	0.03564	0.0242025	-0.00265384	-0.0517251	-0.0270804	-0.0475096	-0.0109979	0.038582	0.00351021	-0.00999227	0.0902034	0.114631	0.0393467	0.0311021	0.0800375	-0.0162568	0.0397007	0.113406	-0.0633587	-0.00518562	0.0144972	-0.0146754	0.0303405	-0.01579	-0.135308	0.0300032	-0.0452063	-0.0859287	0.121067	-0.0821014	0.0833112	-0.0498196	-0.0807132	-0.0608134	-0.0702735	0.154909	-0.0907835	-0.00118093	-0.0360686	0.0255906	0.0290967	0.0993396	-0.072824	0.161015	-0.147204	0.0272158
ATRN	0.0570769	0.00603112	0.139075	0.16247	0.0887453	0.0823693	-0.0198816	0.0619195	0.0596425	-0.0271371	0.0688921	-0.0484756	-0.115148	-0.0404766	0.0627577	0.144996	-0.114038	0.0594366	-0.0263374	0.137909	-0.0629396	0.0577316	-0.0168482	0.0976385	-0.163142	0.234252	0.0166794	-0.000506101	-0.254998	-0.0894981	-0.0062725	-0.018405	0.0630148	-0.166919	-0.060752	0.0322961	0.00747991	-0.0717113	-0.186913	0.107741	0.0895861	-0.100346	0.00888524	-0.0716596	-0.0101884	0.0652298	0.0224339	-0.023702	0.064264
AVL9	-0.142686	-0.00850339	0.0757725	0.0173817	0.0778357	-0.0702473	0.0945849	0.0990526	0.118576	0.246958	-0.173645	0.0756533	-0.0703542	-0.0517882	0.0565886	-0.109154	-0.091904	0.165221	-0.0310714	-0.00612591	0.0923143	-0.141629	0.0761046	-0.0897668	-0.0474717	-0.0777822	0.1294	-0.0562413	0.0020154	-0.0620585	0.14689	0.177124	0.0863368	0.118873	0.0750946	0.0735626	0.0578983	0.104219	-0.11381	-0.0111883	-0.0675634	-0.137679	0.00962563	0.0356504	-0.143715	0.0047807	0.11594	-0.113851	-0.151222
BAIAP2	-0.11156	0.137065	-0.101215	0.091611	0.0325098	0.000498628	-0.122567	0.208883	0.131394	0.151144	0.0391915	-0.0294428	-0.0657773	-0.0890488	0.093366	0.0225232	0.0504059	0.15518	0.0434286	0.033413	-0.0011667	-0.00279769	0.0320509	-0.00302053	0.0467865	-0.0542219	-0.135605	0.0640605	-0.0691499	0.12037	-0.0193085	0.114009	0.0608562	0.0889487	0.174676	-0.0620963	0.0714691	0.136291	0.13051	0.00170218	0.00930625	-0.050046	-0.0996124	-0.0585691	0.126177	0.00937928	0.00612825	-0.195793	-0.143523
BCAS3	0.144451	0.101503	0.0519267	0.0707821	-0.00581777	-0.0119365	-0.0151711	0.0520455	-0.000592895	0.0892773	-0.139737	0.10904	-0.0735106	-0.0683872	0.205331	-0.209605	0.0452235	0.00284691	-0.0663548	-0.0149719	-0.0756365	0.0863718	0.125003	0.0543497	0.023231	-0.132966	-0.074288	-0.0344518	0.0062085	0.0274297	0.00924852	-0.0824307	0.0858241	0.0688753	0.0988718	0.0259137	0.0866505	-0.117864	-0.0556171	0.0539542	0.0664955	-0.0511175	-0.00603847	-0.0418793	-0.0197677	-0.144494	0.0346654	-0.039978	-0.052197
BCL2L1	0.0150914	0.214605	0.184548	0.155969	-0.142154	0.21103	0.0733321	0.104857	0.0887852	0.134224	0.119855	0.00737949	-0.0881451	-0.0823201	0.200995	0.0604166	-0.144202	0.0181278	-0.22808	0.13506	-0.0841856	0.064718	0.141496	0.23563	-0.221795	0.126714	-0.0343971	-0.146722	-0.0597192	-0.0781099	-0.0878973	-0.146891	0.0187801	0.0794719	-0.0213251	-0.178559	0.0691924	-0.187422	0.0113039	0.110555	0.13421	-0.0935646	0.118063	-0.164543	0.111658	-0.101144	0.0801401	0.0819133	0.0401456
BET1L	0.0604374	0.0360846	0.125752	-0.134717	-0.131066	-0.107543	0.108422	-0.00371808	-0.0509173	-0.00196046	0.0123051	-0.0944586	0.0404249	0.12966	-0.0960725	-0.0320923	-0.0506117	0.0658296	-0.00920769	0.159544	-0.0246871	-0.141878	0.137864	0.158476	-0.0980269	0.0383654	0.0723839	-0.0911336	-0.160136	-0.00683484	0.108358	0.155003	0.0903162	0.198336	-0.105651	-0.145063	-0.0916948	-0.0162132	-0.148874	0.0555459	0.134504	0.0264285	-0.0765511	-0.167969	0.102777	0.132551	-0.025739	0.128882	0.0791274
BGLAP	0.0108447	-0.106487	0.185174	0.0463662	-0.0194316	-0.0338091	0.201962	-0.062283	-0.0938991	0.0844637	0.0142667	0.113547	0.0187369	0.0218177	0.0453743	0.0960995	-0.0289794	-0.0239569	-0.110562	0.0482023	-0.197477	0.0305301	0.213484	0.0998502	-0.187768	0.152815	0.177955	0.0249496	-0.224526	-0.0533228	0.0204418	-0.192321	-0.00999504	-0.136034	-0.0921306	-0.115153	0.209576	-0.121463	-0.323856	0.0569861	0.097614	-0.0634286	-0.0636645	-0.144303	0.0150674	0.00865216	0.0383161	0.242671	0.0615393
BIRC5	0.0383499	0.0598228	-0.080799	-0.11465	2.0357e-05	-0.0169322	-0.126194	0.0667758	-0.0290748	-0.0816205	-0.0311641	-0.209472	0.0460101	-0.122621	-0.197274	-0.136349	-0.167441	-0.0264572	0.11279	0.0664285	0.0829042	-0.0489071	-0.0520829	-0.0150054	0.0637695	-0.152181	-0.0877856	-0.0122101	-0.0757444	0.117761	0.164531	0.1126	-0.0729298	0.0664201	0.0257974	0.107116	-0.198631	0.132207	0.161001	-0.124652	-0.0304595	0.143369	-0.0423979	-0.0189049	0.153726	0.0911215	-0.0463187	-0.0644829	-0.12369
BMP2K	-0.00688149	-0.134603	0.062876	-0.0321924	0.0821785	-0.03263	-0.0997149	0.148077	-0.0176453	0.224016	-0.206575	0.0504168	-0.0134666	-0.0799033	0.0627606	0.0212737	-0.171787	0.150004	-0.0548672	-0.128905	-0.0185495	0.0151175	-0.0298834	-0.0783704	0.0373199	-0.13096	0.0114136	0.0111371	0.015265	0.000428016	-0.0424661	0.0331842	0.101235	-0.0797151	0.107108	0.130683	0.0604396	-0.0278182	-0.078505	-0.0893759	-0.11151	-0.137598	-0.00408113	-0.021953	-0.0451945	0.00438498	-0.00296961	-0.0054774	-0.111613
BPI	-0.0572768	-0.015003	-0.188374	-0.153612	-0.0624106	-0.130061	0.0885671	-0.13147	0.03255	-0.169304	0.082834	-0.0621412	0.182797	0.0864071	-0.146383	-0.00880791	0.385766	-0.167443	0.304907	-0.00629213	-0.0469775	-0.0290715	-0.0374523	-0.139743	0.151348	-0.203461	0.0453526	0.0971549	0.0488912	0.0372721	0.156632	0.104264	-0.0710506	0.0964654	-0.0614693	-0.00672356	-0.0099948	0.0582795	0.117083	-0.111374	-0.0709494	0.0630739	-0.148556	0.137699	0.0157489	0.0432392	-0.0540957	0.0352243	0.0530614
BRMS1L	0.0124369	-0.113108	0.00713365	0.118752	-0.0645984	-0.153875	0.105035	-0.110676	-0.0715628	0.1161	-0.0198934	0.117845	0.0697186	0.0594285	-0.0793936	0.0684284	-0.0682742	-0.0435597	-0.172772	-0.0150628	-0.255684	-0.0831557	0.0690643	0.144386	-0.178179	0.114519	0.0860603	-0.0527975	-0.0894441	0.0826152	0.0111905	-0.0764179	0.102467	-0.0934135	-0.0711306	0.00107703	-0.00330096	-0.0256769	-0.185246	0.195916	0.0556938	0.00603209	-0.087354	-0.114922	0.0286681	-0.0602293	-0.0106805	0.0729512	-0.0310956
BRPF3	-0.0181265	-0.0359329	-0.0989147	-0.0852713	0.0159771	-0.0648091	0.235018	-0.0566731	-0.0260201	0.038433	-0.00367599	0.0323948	0.133962	0.15208	-0.0811061	0.132677	0.121585	0.0876479	0.00157068	0.0114569	-0.196194	0.00885687	0.0481975	-0.053847	-0.0843206	0.0266746	0.176097	0.0971655	-0.0419656	0.0637278	0.102317	-0.0344222	0.0261776	0.00414054	-0.066117	0.0151601	0.0164542	0.073191	-0.0835651	0.0253298	0.0242832	-0.100587	-0.161052	-0.0641747	0.00725572	-0.0793668	-0.013554	0.0496398	0.0621589
C11orf74	0.00440955	-0.035237	0.00361793	-0.150547	0.0232466	-0.00910725	-0.0400354	0.00528182	-0.00993121	0.0075118	0.209769	0.0273276	0.0819625	0.126623	-0.000374738	0.278375	0.140525	0.056029	0.0740418	-0.149023	-0.141797	0.221733	-0.0804575	0.0438215	-0.0423919	0.102929	0.250134	0.055948	-0.0341371	0.0214227	0.204189	0.119859	0.119902	-0.00247962	-0.0158559	0.145304	0.133009	0.0370125	0.00334804	0.0104002	0.0991341	0.051252	-0.0902747	-0.0872243	0.0882541	0.118096	0.0179042	0.13219	0.183162
C12orf43	0.0329395	0.0197833	0.175427	0.169205	-0.0419721	0.0483502	0.0765119	0.0038753	0.000488192	0.114476	-0.174108	0.133902	-0.127579	-0.0558062	0.131173	-0.122045	-0.282713	0.0517617	-0.276899	0.0674647	0.0329383	-0.0201712	0.0155929	0.0968008	-0.231975	0.0279224	-0.129326	-0.121499	-0.0958204	-0.0363365	-0.147455	-0.145155	-0.0455678	0.0751284	0.0345209	-0.038397	-0.0155022	-0.161722	0.01711	-0.027904	-0.016247	-0.0609938	0.120136	-0.0822334	0.0558159	-0.143512	0.0743323	-0.0412009	-0.105385
C15orf41	-0.0151197	-0.0772044	-0.077684	0.0282779	0.00517654	0.0698913	-0.149901	-0.0597062	0.00714059	-0.113586	-0.0157451	-0.0541493	-0.0116604	0.0701881	0.00584313	-0.0464455	-0.0518447	0.00923136	-0.0671653	-0.0950047	0.0994223	-0.00783395	-0.10169	-0.0254898	0.00963498	0.115287	-0.070515	-0.0139121	0.0989196	-0.0769623	-0.0912291	-0.00753274	-0.0324325	-0.121562	0.0925702	0.0486937	-0.12388	0.0507224	0.0843657	-0.131953	-0.0137267	0.138944	0.10789	0.207032	-0.145195	-0.0602624	-0.148383	0.00814286	0.154979
C15orf62	-0.0113955	0.139007	-0.113565	0.0197943	-0.0383003	0.0816273	-0.244188	0.180129	0.00529169	-0.0110973	0.0794132	-0.187334	-0.174958	-0.0464732	0.0218698	0.0210768	0.0509947	0.11013	-0.0771249	-0.0179677	0.0984564	0.0393278	-0.156854	0.136252	0.129332	0.0976762	-0.0976889	-0.0195946	0.0459279	0.00571892	0.0492957	0.0473774	0.177384	0.013322	0.0482061	0.0475745	-0.078961	0.0858335	0.159956	0.227248	0.0854236	0.0969356	0.122656	-0.00216694	0.144501	-0.00532469	-0.122078	-0.136093	-0.00265665
C17orf46	0.0947273	0.135666	-0.001549	-0.0253414	-0.0236527	0.036729	0.161414	-0.125377	-0.0680813	-0.239846	0.133494	0.172905	0.190451	0.105799	0.110123	0.0769782	0.242174	-0.199481	0.0576477	0.120402	0.00715846	0.0936765	0.099711	0.0927334	-0.0378395	0.00212139	0.0750109	0.0166992	-0.0543659	-0.0255288	-0.118765	0.126036	-0.137477	-0.0480397	-0.0236801	-0.114655	0.0742742	-0.134485	0.102298	0.00698835	0.14857	0.130615	-0.0555804	-0.0654007	0.263613	0.0417829	-3.46435e-05	0.07988	0.149011
C17orf67	0.0402399	0.16946	0.11302	0.0616499	-0.137835	0.127072	-0.027904	0.0846115	-0.0210527	0.00997333	0.114188	0.0047525	0.00717437	-0.0606856	0.084999	0.0416866	-0.00659327	-0.0449627	-0.113627	0.0643122	-0.00374701	0.0771664	0.112731	0.1751	-0.0140939	0.112517	-0.0574176	-0.0899457	0.0336847	0.0806559	-0.0428034	-0.121246	0.0339361	0.050049	0.00275289	-0.138862	-0.00537447	-0.116742	-0.00365428	0.0755083	0.147711	0.0205675	0.0688404	-0.117169	0.0894979	-0.0132668	0.0367316	0.0340514	0.0054062
C19orf29	-0.0219628	-0.0768942	0.0331889	-0.0499663	0.111535	-0.161935	0.0214371	-0.0475607	-0.0803541	0.000493954	-0.240459	0.169085	0.0743638	-0.0860693	-0.125139	-0.181502	-0.0635493	-0.0599777	0.0298658	0.0697564	0.105494	-0.114633	0.00526968	-0.113158	0.142	-0.28009	-0.221962	0.0734989	0.113567	0.0616506	-0.0639055	0.0269078	-0.123191	-0.0918991	0.103739	0.0710371	-0.0218295	-0.0136073	0.095835	-0.108105	-0.14052	0.0584232	-0.0300231	0.0946229	0.0104684	0.000322096	-0.100484	-0.130644	-0.161995
C19orf73	0.126805	0.000199918	-0.137826	-0.207346	0.228026	-0.229429	-0.155192	0.0425413	-0.331301	0.0205088	-0.0247359	-0.0678811	0.0568742	0.204524	-0.25506	0.00214939	0.0714641	0.042616	0.159117	-0.264167	0.218179	0.1132	-0.0747105	-0.165876	0.116081	-0.0303135	0.100322	0.235167	-0.0125331	0.21946	-0.0192205	0.0656072	0.000190528	0.0395714	0.162315	0.173981	0.0953757	0.226944	0.23641	0.109074	-0.142121	0.167066	0.0118502	0.218798	0.0568885	0.215215	-0.168782	-0.105259	0.0442025
C1orf21	-0.106679	-0.0559088	-0.0380755	-0.134073	0.0905954	0.0487548	-0.264349	0.039188	0.00341496	0.0799567	0.031642	-0.137434	-0.0160266	-0.0543013	0.0103997	0.101421	0.0317564	0.0900504	0.220497	-0.03667	0.154609	-0.0347845	0.0929543	-0.109818	0.0176278	-0.0369297	0.0789251	0.0532405	0.0626863	0.0474602	-0.0193995	0.111849	0.00995955	0.00489177	0.0841569	-0.0123725	0.0974802	0.0992117	-0.00422781	-0.0435773	-0.144842	-0.0645644	-0.128647	0.0986573	-0.0762915	0.12889	0.0571821	0.0245786	-0.0538965
C1orf213	0.00997842	0.144006	-0.00889178	0.0386562	0.136137	0.0183275	0.0167805	0.0448675	0.106658	0.102617	-0.0676278	0.0683103	-0.054019	-0.0114544	0.00832556	-0.00302296	-0.0370989	0.188806	0.0490818	0.0307867	0.0716823	0.0910466	-0.0877565	-0.157892	-0.0420345	-0.0197401	0.0320954	0.0685785	-0.099304	0.0426194	-0.0468825	0.0151761	0.0623283	0.0638188	0.0870913	0.14583	-0.0123018	0.198919	0.141944	0.172421	-0.0883317	-0.236406	-0.0232707	0.00427211	-0.0615463	-0.0106816	0.187569	-0.149981	-0.0292572
C1orf216	-0.0340776	-0.0172352	0.0746132	-0.0206055	0.0191936	0.0343769	0.24194	0.0574675	-0.0238567	0.108793	0.0180561	-0.00286423	0.137313	-0.119527	0.000450319	0.145286	0.0900798	-0.027573	0.0307336	0.180674	-0.226327	0.114895	0.206851	0.00853039	-0.184293	0.0202843	0.109582	0.0804717	-0.214582	0.0214648	-0.0185917	-0.164158	-0.0278215	-0.0858775	-0.0752267	-0.0533317	0.166352	-0.0755069	-0.264463	0.0762618	0.0542709	-0.136055	-0.262929	-0.108429	-0.00143701	-0.0395683	0.0820661	0.137521	0.0258205
C1orf53	-0.0290059	0.25176	0.26376	0.211048	-0.169507	0.326818	0.0558641	0.0581099	0.0881673	0.0123373	0.0921521	0.0752239	-0.0376427	-0.108122	0.191294	0.00266054	-0.0964083	-0.00157696	-0.298339	0.148545	-0.170638	0.122604	0.0962044	0.202302	-0.288372	0.120937	-0.0626158	-0.0940375	0.107716	-0.101485	-0.170767	-0.287999	-0.0157996	0.138211	0.0120809	-0.185945	0.00559051	-0.14554	0.0151051	0.19174	0.179062	-0.130251	0.172947	-0.162848	-0.0164319	-0.214566	0.112882	0.14682	0.0888035
C1orf56	0.0314575	-0.0847286	0.136765	0.122266	0.0318094	-0.134565	0.293212	-0.071675	-0.0749788	0.158468	-0.0378155	0.177296	0.0352863	0.0436562	0.033189	0.0992704	-0.0371913	0.0674527	-0.158055	0.0836615	-0.279053	0.00234315	0.18168	0.0988519	-0.243207	0.0715721	0.186962	-0.0342219	-0.17625	-0.0420408	0.0342806	-0.154037	-0.000773396	-0.0258217	-0.121453	-0.119321	0.179137	-0.181104	-0.23912	0.0941846	0.135735	-0.0866483	-0.104037	-0.180827	0.0870299	-0.0780994	0.0791959	0.153755	0.009763
C1QTNF3	0.118719	-0.0335936	-0.0610944	0.140922	0.0507863	0.107384	0.0792604	0.00615628	0.0907881	-0.125696	-0.242214	0.0405509	0.0935466	-0.0984556	0.101889	-0.0549917	-0.112289	-0.0188715	-0.0104422	-0.0732054	0.040648	0.0570003	0.182498	0.000483869	0.117111	-0.0458813	-0.0335061	0.0230362	0.0894491	0.142383	-0.0623158	-0.0136921	0.0249231	-0.108	-0.0458286	0.156355	-0.0983044	0.00445979	-0.17015	0.128266	-0.023632	0.0368306	-0.0473714	-0.026354	-0.0449317	-0.10645	-0.114699	-0.171711	-0.189841
C1R	-0.0924599	-0.169204	0.0860857	0.0163979	0.0432058	0.0513523	-0.0856179	-0.0107706	-0.0123021	0.0699185	-0.147172	0.021936	-0.160081	-0.118055	-0.0817072	-0.0438069	-0.184464	0.0268982	-0.0563242	0.123006	0.10083	-0.122335	0.0296282	-0.0348169	-0.00868684	0.022938	-0.000732561	0.155424	0.0414194	-0.0246023	-0.024354	-0.00770466	-0.0218279	0.0626315	0.0353458	-0.0252878	-0.0537602	0.0127743	-0.0431921	-0.105111	-0.0941626	-0.0513191	-0.0613419	0.0275099	-0.0290889	0.057167	-0.0164053	-0.0331446	-0.100096
C20orf132	0.11023	0.251446	-0.0305115	0.133557	0.17519	0.109484	0.137255	0.134496	0.159784	0.115623	-0.0794651	-0.0101506	-0.0236292	0.0140839	0.0892895	-0.00487962	-0.00487076	0.312304	0.0338506	-0.0242294	-0.050743	0.209239	-0.0396037	-0.174277	-0.0840087	-0.0333583	0.0166498	-0.000748696	-0.0285462	0.0351643	0.00950405	-0.110758	0.065853	0.134451	0.117062	0.133796	-0.0497648	0.131068	0.152146	0.196973	-0.00175028	-0.290941	0.0192865	0.0218885	-0.11926	-0.131654	0.187784	-0.195332	-0.0145785
C2orf89	-0.0596112	-0.0522745	0.0124753	0.00596615	-0.0648997	0.174114	-0.171077	0.153939	0.150895	-0.02813	-0.0215897	-0.0980836	-0.191875	-0.233551	0.0939032	-0.0439523	-0.160564	-0.0231005	0.0161074	0.0462167	0.190129	-0.060571	-0.0491424	-0.027119	0.0866534	-0.067085	-0.0817462	0.0348173	0.133337	-0.0546155	-0.0933739	-0.0450112	-0.0176547	0.176168	0.0146444	-0.0406472	-0.180487	0.0440038	0.0152482	-0.228112	-0.11455	-0.136595	0.0662157	0.0213465	-0.036364	0.119114	-0.00884929	-0.0139613	-0.184412
C3orf22	-0.0109739	-0.0513581	0.0886748	0.141406	-0.025766	0.0623828	0.0162959	-0.00614461	0.104811	-0.00024465	-0.213527	0.0131466	-0.111802	-0.135239	0.0839732	-0.044945	-0.278546	0.062184	-0.14997	0.0038041	0.182177	-0.0106785	-0.0280999	-0.012776	-0.0491584	0.0161053	-0.0849844	-0.0312003	-0.0846114	-0.0168733	-0.152763	-0.0395828	0.0147004	-0.109697	0.024654	0.0704131	-0.217499	-0.0325853	-0.14264	0.0480234	-0.0491774	-0.0578023	0.035154	-0.0177868	-0.00795761	-0.000729766	-0.0673884	-0.0221517	-0.233956
C3orf35	0.037649	0.0946375	-0.0905806	-0.032904	-0.104243	0.182898	-0.120845	0.036366	0.183454	-0.0494051	0.0959437	-0.165205	0.0544216	-0.0741219	0.0469783	-0.0021923	-0.0200143	0.0358559	0.0227783	0.000432538	0.0891992	-0.0189492	0.0263714	0.0486512	0.122547	-0.0193551	-0.12284	-0.0601356	0.177327	-0.00528991	0.0992527	0.0669445	-0.00830286	0.0868641	-0.0143657	-0.0428309	-0.0919571	-0.045658	0.1818	0.0654323	0.0343644	0.0277729	-0.0550468	0.0257062	0.08601	-0.0204022	-0.076298	-0.136606	0.0209256
C5	-0.125863	-0.0957895	-0.0928242	0.111224	0.0289615	-0.147753	-0.037599	-0.0624845	0.0364894	0.0467698	0.123936	0.1654	0.102866	0.0190206	0.0947732	0.21777	0.214361	-0.032546	0.0419085	0.119927	-0.208794	-0.0805761	0.0761573	0.0987332	-0.0485923	0.00825868	0.18803	-0.121549	-0.0421377	0.0458044	0.132358	0.272146	0.0627923	-0.194987	-0.0723461	-0.0602431	0.0150064	-0.070385	-0.112321	-0.00168965	0.0788285	0.0140775	-0.107091	-0.0897947	0.0464873	0.0134767	0.174181	-0.00799643	0.00468975
C9orf3	-0.0293983	0.0683129	-0.0613209	-0.00599421	-0.116013	0.115886	-0.216612	-0.00186926	0.0421019	-0.136801	0.0602149	-0.0611455	-0.0479779	0.0343745	0.043777	-0.105226	0.0168334	-0.0782547	-0.0324789	0.00724222	0.124852	-0.0195269	-0.0773565	0.0756933	0.129047	-0.0259545	-0.174917	-0.0578798	0.111878	-0.0588801	0.0206244	0.062659	-0.0261132	0.0490504	-0.0276184	-0.0518457	-0.156492	-0.0541337	0.174217	0.0343212	0.0331952	0.112732	0.0700611	0.0220387	0.00422923	-0.0384946	-0.0801038	-0.134735	0.0234611
C9orf5	0.043528	-0.0488233	0.13258	-0.00428812	0.0245492	-0.0623796	0.285049	-0.0755681	-0.027909	0.11262	-0.0560345	0.050637	-0.019484	0.0449721	-0.00345573	0.016226	-0.049834	0.12781	-0.0565714	0.0725321	-0.17027	0.0150609	0.102954	-0.0342941	-0.184607	0.0501466	0.132421	0.0368442	-0.169281	-0.0960253	0.0214901	-0.209955	0.0231207	0.0662455	-0.076632	-0.0882651	0.145328	-0.059804	-0.224932	-0.0221936	0.024011	-0.190769	-0.0666963	-0.106073	-0.0371706	-0.0388933	0.054393	0.159501	0.0478862
CAB39L	0.041036	0.0599262	-0.0364999	0.0687405	-0.116318	0.109158	0.020555	0.0162545	0.196736	-0.0276415	-0.0290854	0.0488741	0.0135547	-0.107084	0.133254	-0.0894925	0.106665	-0.0198995	-0.0958071	-0.0366003	-0.118981	-0.033832	0.10158	0.0958734	0.0494707	-0.0383133	-0.137189	-0.149809	0.0602239	0.0647548	0.0443844	0.0480093	-0.00652556	-0.0672464	0.0146389	-0.0100758	-0.0901057	-0.0604682	-0.10749	0.152325	0.203921	0.10694	-0.0765227	-0.117205	0.030336	-0.136907	-0.118562	-0.0496633	-0.021946
CACNA1G	-0.124595	0.0742543	-0.0470005	-0.0748772	-0.147946	0.0727066	-0.0687592	0.0496544	0.0826082	-0.0277666	0.0605218	-0.22803	0.0708103	-0.0242016	-0.0633683	-0.0841602	-0.0615103	0.0212319	0.0215661	-0.0636757	0.206777	-0.0668558	-0.036528	-0.00511308	0.118244	-0.0343836	-0.131141	-0.130796	0.184898	-0.0523545	0.132203	0.0341099	0.018368	0.111791	-0.0804786	-0.0155155	-0.162807	0.0479214	0.103658	-0.0729181	-0.120721	-0.0254636	0.0901299	0.0366648	-0.145563	-0.024312	0.0189559	-0.0793488	-0.00600299
CACNA2D3	0.0131606	-0.0660649	0.0783805	0.0763757	-0.0913333	-0.107213	-0.0127307	-0.0476782	0.0823298	-0.00841117	-0.000978585	0.0889749	-0.00366625	-0.0635585	-0.0237231	-0.092762	-0.181192	0.0567288	-0.0468814	-0.0279171	-0.021994	0.0206396	0.000608309	-0.00692354	-0.0312354	0.14228	-0.0534073	-0.0810575	-0.0934066	-0.0118256	0.0475099	-0.110897	-0.0214703	-0.012711	0.0423085	-0.0460299	-0.0932909	0.0459944	-0.0346445	-0.0194007	0.0568242	-0.052257	0.0515674	-0.0442364	-0.0828125	0.083722	0.0749915	0.0528541	0.000780773
CAND1	0.104005	0.0929938	0.158146	0.22524	0.0375814	-0.104416	0.235244	-0.0439463	0.054942	0.152462	-0.0692895	0.185956	0.148049	-0.000234552	0.160026	0.00312585	-0.0344344	-0.0856863	-0.105539	-0.112545	-0.175913	0.135133	0.117863	0.0323268	-0.162247	0.0182747	0.0834656	-0.0433584	-0.232565	-0.00241838	-0.0100225	-0.229871	-0.113173	-0.0999632	-0.0643381	-0.0260895	0.104865	-0.201824	-0.291432	0.199246	0.0579686	-0.214018	0.0153705	-0.0473706	-0.181243	-0.146496	0.0762235	0.0402126	0.0140599
CBLB	-0.0284904	0.10888	0.0441139	0.0659696	-0.0169276	0.0760365	-0.261074	0.123487	0.00536727	0.169198	-0.108731	-0.0368947	-0.150761	-0.0429298	0.0128331	-0.0259438	-0.215849	0.156989	-0.187994	-0.00366547	0.0300623	-0.0701946	-0.00328061	0.0112446	0.0268194	-0.021443	-0.0258253	-0.0642383	0.285823	0.0754775	-0.0429134	-0.00441023	0.0966625	0.00666688	0.043101	-0.0235296	-0.143408	0.0124352	-0.0288253	0.171264	-0.0561288	-0.0356556	0.0613213	-0.0117496	-0.12872	-0.0350959	0.0309378	-0.0624137	-0.139804
CBX8	0.208218	0.151101	-0.0255337	0.0914231	-0.13196	-0.0192723	0.119766	-0.122857	-0.0293388	-0.297603	-0.140817	0.106018	0.23288	0.223547	0.025334	-0.200747	0.274574	-0.145265	-0.105204	0.166482	-0.163514	0.103798	0.0504354	0.130194	0.0300704	-0.127101	-0.254881	-0.0661409	0.0872026	0.0541443	0.128866	-0.0601517	-0.0163132	-0.0937499	-0.16613	-0.0593374	-0.315556	-0.165569	-0.0379227	0.0651203	0.204896	0.0949952	-0.118899	-0.159968	0.0202223	-0.299771	-0.0329465	-0.113818	0.201167
CCDC15	0.045528	-0.0142029	-0.115007	-0.00166495	0.0264997	0.0167959	0.203196	0.113341	0.0553386	0.0664229	-0.0578334	-0.100182	0.0305453	0.0772681	-0.126775	0.0371131	0.0513799	0.110726	-0.0400307	-0.0623865	-0.266012	0.0565917	-0.03266	0.0296275	0.012016	0.0395905	0.0617801	-0.000474525	0.0790549	0.162561	0.210812	-0.142703	0.0998732	0.00502604	-0.0283748	0.0665951	-0.10379	0.0911945	0.0550706	0.0480341	0.124069	-0.0776109	-0.00528166	-0.0435356	0.0598127	-0.0874286	-0.176948	-0.0211949	-0.0242987
CCDC151	-0.0586837	0.111526	-0.0121847	-0.018965	-0.0911247	0.0533966	-0.115271	-0.172471	-0.0246626	0.00993987	0.0377328	-0.131041	-0.0813529	0.0593887	-0.0745105	-0.0890179	-0.232081	0.00405007	-0.101955	0.104006	-0.0250762	-0.126637	-0.200769	0.0554643	-0.0942808	-0.0376283	-0.0904991	-0.116579	-0.0390389	0.0489968	0.0725912	-0.00201625	-0.141714	-0.00522238	-0.041182	-0.0803466	-0.154545	-0.0839875	0.187623	-0.0151425	0.00494462	0.141543	0.0129594	-0.0306996	0.110252	-0.0478597	-0.0585675	-0.0783375	0.0117019
CCDC75	-0.100035	-0.0888012	0.0841529	-0.0892069	0.0207576	0.0747365	-0.114371	-0.107976	0.00264862	0.0947466	0.086962	0.105133	-0.22563	0.0566413	0.0441144	0.0488772	0.0871561	-0.1656	0.13997	0.0394049	-0.080997	0.0167156	-0.125309	-0.00380946	0.0236518	-0.13329	0.10443	0.0950825	-0.0175505	-0.0977827	0.0212289	0.0347353	0.0617676	0.087619	0.00223961	-0.00231678	0.197198	-0.0463947	0.154342	-0.0896056	0.00290054	0.043934	0.0830263	0.0355038	0.124301	0.14739	0.0444288	0.0154892	0.0286176
CCDC84	0.158723	0.118668	0.00681792	0.159343	-0.000686585	0.0202107	0.0551419	0.0895485	0.124802	0.0188406	-0.161638	0.00401336	-0.103099	-0.135226	0.159153	-0.156935	-0.0122948	0.00404601	0.0355133	-0.0688237	-0.0198024	0.099597	0.104001	-0.0203728	0.0391262	-0.179781	-0.0838892	-0.126805	0.161466	0.165329	-0.00729087	-0.105921	0.121798	-0.0330045	0.0440118	0.0325055	-0.117305	-0.051141	-0.0294369	0.0454385	0.0338532	-0.0921213	0.044581	-0.0255789	-0.0814264	-0.131991	0.014336	-0.1469	-0.163567
CCL23	-0.0245036	0.0739985	0.15421	-0.0365096	-0.109119	0.0939889	0.034349	-0.00399223	-0.0852372	-0.0131718	0.000145346	-0.0994828	-0.138345	0.0216703	-0.00382724	0.0420167	-0.127004	-0.0292972	-0.0956013	0.171649	-0.161665	-0.0881976	-0.0352448	0.132696	-0.180932	0.0603572	-0.0124803	-0.0513018	-0.144094	-0.106345	-0.0297274	-0.0496054	-0.030992	0.089643	-0.0687626	0.00410527	0.0910915	-0.111983	-0.0985451	0.100069	0.111033	-0.00478514	0.167883	-0.0806982	0.0458877	0.0602496	-0.0231453	0.18518	0.0798703
CCND3	0.125348	0.164248	0.0977717	0.0126743	0.0291831	-0.0651552	-0.0565013	-0.00194303	-0.137953	-0.0953625	0.101825	-0.0598115	0.047641	0.0841302	-0.211952	-0.0997799	0.0847171	-0.0706659	-0.0238488	0.0851315	-0.063057	0.0523985	-0.104105	0.0749553	-0.00298701	0.0627299	-0.0577165	0.0764362	-0.0671337	-0.0544433	-0.0444284	-0.0746687	-0.038668	0.15962	-0.0265421	-0.0413556	0.102253	-0.00300256	0.166755	0.14087	0.0909288	0.036779	-0.0272458	-0.0520341	0.025536	-0.028222	-0.0412087	0.105091	0.217107
CD22	0.04505	0.208836	0.00749219	0.007498	0.00129164	-0.0453637	-0.0628682	0.191477	-0.15683	0.176152	-0.0699325	-0.162762	-0.28846	0.0497547	0.0277488	-0.122693	0.0936427	-0.123385	-0.0235171	0.109675	0.0523652	-0.029899	-0.336239	0.00153581	0.175032	-0.104291	-0.166703	0.0463349	-0.0713872	-0.0134106	-0.024133	-0.182751	0.123278	0.0930918	0.0419338	-0.0487536	-0.00415964	-0.0288381	0.178269	-0.0808939	-0.00740137	0.0957481	0.358449	0.0820536	0.00711132	-0.0317194	-0.0121096	-0.0251322	-0.0404294
CD274	0.0733071	-0.151488	-0.131409	-0.0831305	0.153572	-0.18563	0.0145413	-0.13702	-0.0208211	-0.13458	-0.148494	0.00445432	0.0666447	0.0717728	-0.079856	-0.103873	0.0668237	0.0495288	0.161868	-0.114209	0.151857	-0.0827019	-0.0399895	-0.113769	0.0633407	-0.0513721	-0.0154177	0.0760951	-0.0868282	-0.0317118	0.0462239	0.147535	-0.0312519	-0.02189	-0.00793757	0.105017	-0.0353187	0.109565	-0.0914099	-0.136001	-0.149615	0.0425678	-0.0725379	0.136357	-0.104612	-0.0100924	-0.0537881	-0.12135	0.0364705
CDHR3	0.129602	0.00487905	-0.102882	-0.226751	0.0255524	-0.0177908	-0.191009	0.185738	-0.0066876	0.047613	-0.0269185	-0.271562	-0.019116	0.129517	-0.171147	-0.0190188	-0.0205423	0.102451	0.206114	0.00725592	0.0719906	0.139551	-0.13981	-0.101247	0.138426	-0.0611705	0.03744	0.0773173	0.133451	0.0820734	0.191225	0.10417	0.18605	0.399369	0.0919569	0.171672	-0.121462	0.232952	0.381563	-0.0643911	-0.0199485	0.133881	0.045748	0.122289	0.0264323	0.137712	-0.0112156	-0.118584	-0.0225038
CDKL1	-0.100956	-0.241669	-0.0634427	-0.0358655	0.0114652	-0.0264578	-0.123934	-0.00730956	-0.0545656	-0.094277	0.00539819	0.0411736	-0.0729052	-0.00451383	-0.0666419	-0.0433435	0.109634	-0.12954	0.182593	-0.122642	0.123816	-0.0615521	-0.0594137	-0.139983	0.192502	-0.087837	-0.0831517	0.174676	0.184296	-0.0464728	0.0119117	0.0913053	-0.098394	-0.100643	0.155197	0.008622	-0.0175328	0.0286957	0.210292	-0.21524	-0.12538	0.187498	0.102823	0.217887	0.00682424	0.186631	-0.0982476	0.00558563	0.0240477
CDYL2	-0.0147572	0.0229777	-0.0485849	-0.061196	0.114096	-0.016413	0.0671872	0.0839948	-0.00616423	0.134072	0.089707	0.0137864	0.0832952	0.0606237	0.0455364	0.222434	0.0995363	0.0918441	0.163588	0.05038	-0.196822	0.144161	0.0879989	-0.0117481	-0.020881	0.0708566	0.199553	0.10428	-0.178472	0.0735605	0.0571401	0.0390861	0.134396	-0.0518043	0.0072795	0.0605722	0.165944	0.109043	-0.0802665	0.0785304	0.0702981	-0.0915841	-0.12685	-0.0559195	0.0431874	0.0633047	0.0871216	0.0385215	0.0126775
CEACAM8	0.0385622	-0.00156342	0.152509	0.140577	0.0476207	-0.216992	-0.0296349	0.0897321	-0.16654	0.0568738	-0.122645	0.102665	-0.0444651	0.0930347	0.000202161	-0.0179173	-0.0196294	-0.0199099	-0.103832	-0.106871	-0.0748541	0.0720981	-0.0302704	0.0715423	-0.0698296	-0.0116915	-0.0366893	0.0430223	-0.188353	0.136191	-0.139844	0.0353883	-0.00324794	-0.116369	0.120133	0.0233052	0.0844367	-0.0146447	0.0360686	0.0578653	-0.00984345	0.0978253	-0.0656391	-0.127314	0.101973	-0.0328423	-0.0244293	0.109791	-0.00746559
CEP104	-0.00358883	-0.194989	-0.122252	-0.0665357	0.0302736	-0.0835853	0.141381	-0.103481	-0.0347159	-0.0766738	-0.0464157	-0.0732426	0.0185779	-0.0834899	-0.184079	-0.054224	-0.00417546	-0.14484	0.161867	0.0456732	-0.0205302	0.0223907	-0.0243384	-0.0833688	-0.0384405	-0.0779554	-0.0511696	0.0859838	0.104513	0.243501	0.0248654	-0.00518953	-0.0385465	-0.121172	-0.014597	0.139345	-0.0472081	0.180012	0.0299725	-0.159441	-0.136613	0.152907	-0.0703046	0.0203947	-0.0901266	-0.0616589	-0.0301945	-0.102354	-0.0780516
CEP57L1	-0.0829435	-0.122836	0.0178516	0.0271414	-0.0545401	0.0893446	0.0835505	0.0342391	0.265955	0.0722887	0.0865765	0.0692179	0.0646292	-0.0439953	0.0816267	0.0622265	-0.0280569	0.00653247	0.0106722	-0.0243086	0.00950649	0.0368	0.191032	0.0637349	-0.159022	0.0898792	0.111958	-0.0761915	-0.0441597	-0.0657407	0.148059	0.0864837	-0.0680191	0.0518831	-0.0680452	-0.0528464	-0.0355178	-0.0305173	-0.0230327	0.0707554	0.0594096	-0.126069	-0.105834	-0.0744015	-0.0336199	-0.0317324	0.0119681	0.0837422	0.0159593
CEP68	-0.175387	-0.000826963	-0.150752	-0.0767721	-0.0833027	0.0982174	0.087206	0.0556771	0.130358	0.109776	0.0285107	-0.101123	0.0900167	-0.113201	-0.0171331	0.0631417	0.0778488	-0.161298	0.028111	0.237768	0.0250814	-0.141247	0.00504174	-0.0312227	0.177833	-0.16703	-0.0400126	-0.127824	0.122202	0.0197441	0.0517327	0.111864	-0.105478	-0.00287154	-0.224395	-0.0586622	-0.134597	-0.137849	-0.0192254	-0.121186	0.0320515	0.0803895	-0.139754	-0.0466214	-0.0273062	-0.0873277	0.0193621	-0.08642	-0.14905
CFL2	0.0983147	0.0888655	0.0159866	0.19651	0.11727	-0.100819	0.0145053	0.142475	0.108049	0.0914164	-0.272459	0.215582	0.193087	-0.196586	0.259338	-0.121923	-0.0303906	-0.0088978	-0.0436361	-0.291249	-0.102236	0.239165	0.123803	-0.0549549	0.11519	-0.274847	-0.0298837	-0.00885721	0.145251	0.259836	-0.0795181	-0.10146	0.0600452	-0.173871	0.194471	0.189472	0.146357	0.0938947	-0.0550116	0.215217	-0.0265816	-0.150042	0.0391497	-0.0705622	-0.0769761	-0.268792	-0.00585475	-0.149058	-0.295462
CHAD	-0.0669352	-0.205616	-0.0186962	-0.144379	0.181395	-0.085323	-0.100734	0.0448856	0.00895627	0.20839	-0.0400246	-0.0820822	-0.0697212	-0.0726609	-0.167076	0.00733223	-0.103917	0.148123	0.202266	0.0107877	0.0391734	-0.0619779	-0.115112	-0.194348	-0.00436688	-0.0786406	0.054739	0.124668	0.0109352	-0.043663	0.0959987	0.0284042	0.0150331	0.28089	0.0985413	0.162475	0.147923	0.179601	0.0587254	-0.0686551	-0.195789	-0.115265	-0.0192627	0.118818	-0.115541	0.117575	0.0959019	-0.12324	-0.0430054
CHI3L1	-0.0481471	-0.124929	0.251136	-0.00268131	-0.123212	-0.0211418	0.170782	0.00392797	-0.0405667	-0.0810419	-0.0293708	-0.0591286	0.0212996	-0.0381014	-0.110437	0.0290767	-0.12521	-0.0667185	-0.192159	0.0494135	-0.0676874	-0.0524772	0.0624789	0.124785	-0.131674	0.0224298	0.0309005	-0.106306	0.00291045	-0.0894507	0.00744057	-0.107258	-0.11368	-0.000624325	-0.142899	-0.111382	0.00169475	-0.215332	-0.200545	-0.065627	0.119196	0.0730459	0.0482612	-0.0934517	0.0292772	0.0364077	-0.131672	0.384123	0.0104719
CHKB	-0.00863396	-0.0203196	0.101679	0.0148167	-0.0270359	-0.102725	0.248164	-0.0753484	-0.0917772	0.177712	0.00311434	0.0545958	0.0146415	0.117373	-0.0430679	0.120418	-0.117604	0.126011	-0.115831	0.070643	-0.14673	-0.0278914	0.0453393	-0.00777265	-0.214042	0.108213	0.12389	-0.0270597	-0.147332	-0.0930113	-0.011179	-0.161792	0.0572865	-0.0509371	-0.0478807	-0.0511099	0.0668861	-0.0685921	-0.137657	-0.024784	-0.0207917	-0.088837	-0.0477015	0.0107044	-0.00716182	-0.000476355	0.0361226	0.198676	0.0796154
CKB	0.0278243	-0.0450097	-0.140298	-0.108432	0.0779208	-0.00347283	-0.312886	0.0185661	-0.0804792	-0.154556	0.0761222	-0.106583	-0.113296	0.0287082	-0.128595	0.032053	0.0463706	0.0393945	0.11069	-0.122324	0.213228	0.0214363	-0.227126	-0.0393108	0.129462	0.0636671	-0.107562	0.135089	0.038129	0.0521255	0.0235836	0.11759	0.0458859	-0.00848896	0.159621	0.0714326	-0.0783075	0.218078	0.24352	-0.139895	-0.106606	0.060758	0.0749151	0.147888	0.0607753	0.195253	-0.0911142	-0.119411	0.0241912
CLCN2	0.00627907	0.00779603	-0.0537588	-0.0667021	0.023065	0.0155043	-0.0207846	-0.102592	-0.0883336	-0.0872187	-0.0458914	0.0362713	0.119024	-0.0639276	-0.0752127	-0.090765	-0.054224	-0.0978613	-0.0311924	0.0526867	-0.0755377	0.0185475	-0.0842564	-0.078371	0.0998919	-0.273998	-0.0954643	0.0414634	0.173293	0.126607	-0.1659	-0.0724334	-0.0892846	-0.0504316	0.057877	0.118485	0.0348775	0.0619548	0.026431	0.172817	0.0053717	0.0531435	0.0143643	0.00101445	0.0754117	-0.0281722	-0.114516	-0.0609686	-0.0966712
CLCN6	0.0529094	-0.0131333	-0.0271745	0.0180871	0.0413009	0.0545385	0.132565	0.0980046	0.0831977	0.0935496	-0.0440797	-0.139237	0.0290822	0.131554	0.00284225	0.128379	-0.000847944	0.220748	-0.0180946	-0.0207146	-0.00890073	0.0640297	0.0978012	-0.0320126	0.0227468	0.163541	0.142946	0.0200506	-0.0643884	-0.0406621	0.0164848	-0.0564219	0.265889	-0.0332111	-0.147859	-0.00875346	-0.181134	0.0922624	-0.25826	0.0751468	-0.0444659	-0.0884095	-0.0927797	0.0257116	-0.0484589	0.0986102	-0.0425959	0.0887507	0.00231751
CLOCK	0.0317734	-0.0309483	0.125524	0.0534704	-0.00168836	-0.080656	0.29803	-0.0396155	-0.0861525	0.191898	-0.0289777	0.126364	0.0316519	0.0708896	0.0193318	0.138892	-0.0651428	0.12442	-0.125044	0.0818177	-0.193727	-0.00146518	0.188547	0.0679342	-0.22306	0.0925452	0.1909	-0.0342727	-0.204929	-0.0186915	-0.015461	-0.161627	0.0330252	-0.00328011	-0.0787705	-0.111006	0.154705	-0.0972495	-0.218748	0.0794227	0.0626868	-0.109006	-0.0975202	-0.154525	0.0764043	-0.0237432	0.0590137	0.188291	0.0204651
CNIH4	-0.0893299	0.0290955	-0.108177	-0.0960449	-0.039506	0.123323	-0.122246	0.0134766	0.0231482	-0.0440599	0.0435138	-0.117815	0.0209749	-0.0855343	-0.118594	-0.0898041	-0.022131	0.016298	-0.0228613	-0.0851863	0.132922	-0.0409729	-0.148197	-0.0786858	0.154683	0.00153769	-0.0657504	-0.0562559	0.161311	0.0335015	0.0666143	-0.0339215	-0.0432502	-0.0446287	-0.0098796	0.070693	-0.0875802	-0.00304209	0.0432562	0.0364368	-0.0580164	0.0928067	0.0385877	0.0521103	-0.106796	-0.0597913	-0.0767234	-0.0924399	-0.0345896
CNOT1	-0.0237881	-0.0740476	0.168244	0.089677	-0.0955101	-0.00902668	0.167425	0.0355877	0.00790766	0.14784	0.0291325	0.0942657	-0.00596693	-0.024295	0.114018	0.183976	-0.0627896	-0.0443186	-0.122631	0.0883363	-0.288091	0.0427457	0.266567	0.227547	-0.239366	0.0970537	0.167541	-0.0601162	-0.159687	0.0125375	-0.0415385	-0.0854292	0.0190981	0.00173219	-0.152521	-0.132639	0.169268	-0.180729	-0.263378	0.0643178	0.189776	-0.123052	-0.106005	-0.300377	0.100236	-0.0800199	0.0469205	0.259077	-0.0108237
COL23A1	-0.161213	0.163252	0.10875	0.104769	-0.139092	-0.0632492	-0.0258429	0.0310888	0.084454	0.189116	0.0771725	0.00872878	-0.0252785	-0.0937842	0.201734	0.169666	-0.0947613	0.0171233	-0.134758	0.0307457	-0.137314	-0.0614978	-0.0310279	0.102598	-0.153844	-0.0358985	0.0577449	-0.126206	-0.0713777	-0.0201713	0.105556	-0.0850841	-0.0947418	0.0430642	-0.043965	-0.0769533	0.198409	-0.185921	-0.163768	-0.0382589	-0.00665012	-0.190154	0.108084	-0.166805	-0.0186799	-0.0658395	0.10254	0.066239	0.0308938
COL6A2	-0.0159577	-0.100072	0.0321896	-0.00331747	0.0510466	-0.149061	0.238984	-0.114113	-0.0540922	0.0708765	0.0144687	0.142455	0.132153	0.0784896	-0.0310228	0.0977211	0.134469	0.0085023	0.0375799	0.00908494	-0.199876	0.0130109	0.137484	-0.035078	-0.102827	-0.0105203	0.202698	0.0156825	-0.139507	-0.00526882	0.0889289	-0.047086	-0.0188128	-0.108136	-0.102435	-0.0265466	0.144559	-0.0344638	-0.222126	0.0279084	0.0112202	-0.0518984	-0.147775	-0.0517089	-0.0385497	-0.00652556	0.0601295	0.151011	0.0303969
COLQ	0.0195111	-0.213169	-0.260916	-0.129012	0.189902	-0.0561495	-0.116024	0.0154293	0.0384258	-0.0114469	-0.0429684	-0.0205123	-0.0553103	-0.0535202	-0.101714	0.0219064	-0.139552	0.0465641	0.142361	-0.240298	0.185627	-0.00738609	-0.256232	-0.158186	0.268091	-0.0229523	0.0240211	0.078382	0.0416002	0.0706679	0.0914769	0.232183	0.0591671	-0.183862	0.130973	0.316105	-0.11451	0.280208	0.101913	-0.149707	-0.158162	0.0339771	0.00397786	0.176512	-0.0335586	0.147249	-0.0734677	-0.269969	-0.129821
CORO1C	0.0926977	0.0760286	-0.216992	-0.106763	-0.0060084	-0.0685411	-0.0347451	-0.00457535	0.000594928	-0.216607	0.101934	-0.0981767	0.260896	0.0989965	-0.0364809	-0.032398	0.321524	-0.128405	0.245429	-0.13658	0.0724983	0.0958367	-0.0868727	-0.102831	0.208709	-0.141313	-0.0526995	0.0517915	0.0997333	0.141994	0.0662132	0.111977	-0.0424841	0.0144562	0.00150968	0.0853586	-0.0636778	0.1321	0.182973	-0.0491397	-0.0811451	0.079057	-0.0318516	0.0931313	-0.00191575	-0.060637	-0.0553244	-0.0339932	0.0526329
CPA3	0.0322223	0.25437	0.100546	0.0864396	-0.158748	0.172383	0.0362956	0.0688208	-0.0181974	-0.0612473	0.037905	-0.0313407	0.0233316	0.050699	0.0870632	-0.0566107	0.0181026	-0.00408541	-0.135695	0.0250358	-0.032978	0.13341	0.0586449	0.138634	-0.0794561	0.0388501	-0.178871	-0.0918503	-0.0640176	0.0122293	-0.0340758	-0.186708	-0.0187636	0.0653213	-0.07123	-0.170548	-0.0329352	-0.165018	0.0914701	0.102425	0.184042	0.0266759	0.113438	-0.118117	0.0539557	-0.131883	-0.0204451	0.000144389	0.0120735
CPEB2	-0.0176146	-0.0466003	-0.0455752	-0.20028	-0.0672069	-0.125952	0.179518	-0.067741	-0.0302452	0.0594444	0.21022	-0.037389	0.157952	0.154604	-0.184935	0.176057	0.0655707	0.0681394	0.0815648	-0.0112195	-0.145284	0.0346794	-0.0328174	-0.0396	-0.0295925	0.0324387	0.211257	0.0369145	-0.0650632	-0.0261715	0.133894	0.0167345	0.00809713	0.1316	-0.0677501	-0.00220428	0.033183	0.0875265	0.00758312	-0.0386589	0.059108	-0.041724	-0.0612394	-0.0618029	0.0484604	0.0991858	0.0118424	0.183298	0.102752
CPT1A	-0.0325103	0.00113668	0.0338167	0.0550885	-0.0755199	0.146607	-0.190592	0.0760857	0.0916819	-0.00682232	-0.116054	-0.080628	-0.131065	-0.185007	0.0087822	-0.122611	-0.293014	-0.0296054	-0.105877	-0.0881495	0.128319	-0.030061	-0.106683	0.0651888	0.056143	-0.00565176	-0.240425	-0.0300012	0.0976453	0.0204107	-0.0406709	-0.0196507	-0.0862011	-0.00268816	-0.0034903	0.0502382	-0.16408	-0.000605902	0.0249822	0.0482685	-0.0248037	-0.115842	0.129154	-0.0530969	-0.0478856	-0.0316424	-0.0258995	-0.138379	-0.129938
CRIP3	-0.0382171	0.0588085	0.15016	0.0726183	0.0975981	-0.0487612	0.218606	-0.0446743	-0.100916	0.128279	0.0226823	0.121037	-0.0209383	0.070285	0.067215	0.12224	0.0474354	0.110297	-0.0311021	0.099305	-0.211225	0.0682692	0.123733	-0.0378032	-0.250352	0.0938026	0.25806	0.0662573	-0.0753434	-0.0104874	-0.0849986	-0.197202	0.0382792	0.000625544	0.0108131	-0.0775232	0.232526	-0.0594297	-0.22984	0.164641	0.0387529	-0.0567796	-0.0250426	-0.0245181	-0.0613739	-0.0535183	0.116593	0.147952	0.081469
CRISPLD2	-0.0188368	0.00659709	0.140482	-0.0336146	-0.027921	-0.0156716	0.0457159	0.139903	0.0339211	0.0996553	0.0471735	-0.289552	-0.362747	-0.158892	-0.0131597	-0.0257581	-0.268936	0.061905	-0.0398187	0.0385478	0.119281	-0.130284	-0.280734	0.121218	-0.00946716	0.079702	-0.0839159	-0.140946	-0.275815	-0.141148	-0.0222104	-0.165114	0.0763096	0.184141	-0.133352	-0.0468632	-0.0242827	-0.055703	-0.101287	-0.0476275	-0.0687738	-0.109878	0.435541	0.0128836	0.0602761	0.169264	-0.047949	0.0884318	-0.127076
CRTAP	0.0527113	0.0896423	0.0669768	0.147429	-0.186705	-0.0759858	0.296362	-0.141894	-0.0553629	0.0642797	-0.128725	0.145798	0.142103	-0.00490867	0.0299276	-0.138473	-0.056093	-0.103399	-0.265325	0.0802183	-0.248345	-0.119565	0.19866	0.184722	-0.0960729	-0.0613285	-0.157378	-0.20379	-0.00178769	0.0818557	0.0256778	-0.269744	-0.10417	-0.0884781	-0.167365	-0.19483	-0.184606	-0.244493	-0.162567	0.094236	0.0641348	-0.0523196	-0.109223	-0.203144	-0.027683	-0.291839	0.0165268	-0.0542074	-0.0235108
CSPP1	0.0216452	-0.177125	-0.0529935	0.0333431	0.174735	0.0394437	0.0232789	-0.116613	0.047505	-0.0884276	-0.0946364	0.122213	0.014804	-0.0678996	-0.0448196	-0.0869514	0.0189356	0.0383961	0.0113745	-0.14266	-0.0267738	0.0287423	-0.0200097	-0.0974419	0.0287751	-0.0761299	-0.036105	0.0358861	0.0994303	-0.0472237	-0.0373659	0.0211999	-0.100535	0.0107059	0.0536448	0.102222	0.121928	0.0485107	0.117974	-0.0559924	-0.0201034	0.0454146	-0.0448401	0.0889209	-0.022192	-0.122342	0.0418354	-0.0873101	-0.0536124
CTBP1	0.0446034	0.0500016	-0.0790831	-0.00279411	0.0311284	0.0384882	-0.193897	0.0662987	0.0841025	-0.0417694	-0.0841753	-0.0728543	0.0469385	-0.13982	-0.0341509	-0.143043	-0.181997	0.082978	-0.0511564	-0.0184644	0.185807	-0.0469731	-0.0347794	-0.0181562	0.105516	-0.0248935	-0.165486	0.0394893	0.130003	0.0623603	-0.0621659	-0.000181397	0.0316246	-0.0127902	0.12032	-0.0027143	-0.188166	0.0432736	0.104544	0.0596816	-0.0982915	-0.0549014	-0.0188165	0.0362568	-0.0025663	-0.0609968	-0.0155102	-0.164117	-0.171036
CTSG	0.0354411	0.0981793	0.0859596	0.0845106	-0.135326	0.0594741	-0.0900727	-0.00844469	0.0047002	0.0807336	-0.122277	0.0942356	-0.0613132	0.0124905	0.137728	-0.172269	-0.0741144	-0.0195674	-0.0798027	-0.139134	-0.06779	0.0466109	0.0581691	0.0505987	-0.0565883	-0.0193122	-0.138837	-0.156659	-0.0235971	0.11188	0.0165484	-0.212273	-0.0955038	0.0197202	-0.0244046	-0.142141	-0.130047	-0.198472	-0.042611	0.00132889	0.0381008	-0.0958632	0.0388142	-0.0750746	-0.0768056	-0.0747687	0.0959056	-0.0984212	-0.0138406
CTSW	-0.00661124	-0.0737281	-0.0649786	0.0155846	-0.0681441	-0.0791634	0.184348	-0.0537228	-0.0305773	0.0553109	0.0869368	0.0403406	0.158088	-0.101214	0.0486053	0.203257	-0.014705	-0.0286563	-0.0746461	-0.00901269	-0.21754	0.0265539	0.164297	0.105676	-0.109702	0.034653	0.106869	-0.0233106	-0.0971991	0.158182	0.0512096	-0.157868	-0.123368	-0.11203	-0.161426	-0.0459804	0.121449	-0.0482356	-0.224941	0.13834	0.0139705	-0.145282	-0.106622	-0.220311	0.0993521	-0.132189	0.0121251	0.13205	-0.0516125
CUEDC1	0.0628355	-0.00426277	0.0911755	-0.179959	0.0829842	-0.145172	0.142394	-0.129476	-0.0977768	-0.0165499	-0.044351	-0.0220371	0.0271255	0.11695	-0.137777	-0.0167085	0.038604	0.0549357	0.118366	0.141562	0.092473	-0.022229	0.0452118	-0.2022	-0.0266356	-0.10681	0.0582113	0.024833	-0.168855	-0.0959099	0.0275313	0.0269788	-0.0573682	0.060505	-0.103721	0.0182222	0.0998815	-0.0355733	-0.15403	-0.137848	-0.0305776	-0.0473627	-0.0903705	0.120292	-0.132173	0.0683055	0.0826945	0.0401623	0.105382
CXorf65	-0.152483	0.0971549	-0.0349115	0.104886	0.0636125	0.175903	-0.0609966	0.0962602	0.0631863	0.0675563	0.000134186	0.122774	-0.1366	-0.195621	0.229653	0.117099	-0.0669414	0.0788651	-0.157439	0.107162	-0.137529	0.0205109	-0.0639518	0.0815813	-0.0788998	0.0685172	0.0947276	-0.0468945	0.152939	0.0200941	-0.213467	0.0411973	0.131143	-0.155664	0.12738	0.0584845	0.0602381	-0.0272939	-0.122497	0.155957	0.15324	-0.0644668	0.0651684	-0.134724	-0.00225508	-0.149746	0.117426	-0.0693445	-0.0807819
CYBRD1	-0.185085	0.00381596	-0.0640646	-0.00327394	-0.0288939	-0.135006	0.0714399	-0.174341	0.0585992	-0.0152871	0.208767	0.0588375	0.126023	-0.0340232	0.000774191	0.14358	0.137749	-0.166767	0.0471496	0.0540193	-0.0544174	-0.081485	-0.0221766	-0.0139	-0.019487	-0.0624592	0.0334088	-0.0974298	0.0443953	0.111334	-0.0200493	0.148964	-0.182937	-0.125163	-0.0380158	0.0223119	0.0695017	0.0351542	0.0113073	-0.0306873	0.0138878	0.154087	-0.0281105	0.0200486	0.00480853	-0.0230652	0.0653096	0.00113947	0.0380701
CYP20A1	0.0944949	0.0685143	-0.0346814	0.148628	-0.178239	0.0314996	0.106415	-0.0774029	-0.00150298	-0.163032	-0.0242487	0.211983	0.210232	0.0282464	0.103792	-0.212584	0.117134	-0.125937	-0.104896	-0.0627999	-0.11828	0.0127367	0.142577	0.101027	0.0711028	-0.129282	-0.257048	-0.0464362	0.170354	0.0725139	-0.0641752	-0.146477	-0.117594	-0.0232098	-0.0338451	-0.163797	-0.112838	-0.106191	0.0432482	0.0192557	0.1017	0.0706362	0.00133554	-0.148845	-0.0166226	-0.241712	-0.0358252	-0.0378523	-0.0488695
CYSLTR1	-0.00037362	-0.00554669	0.281407	0.158693	-0.00788549	0.0688707	0.0864715	-0.0798681	0.0731488	-0.0470551	-0.0713996	0.144164	-0.0101465	0.0383153	0.165302	-0.0192886	-0.116444	0.061527	-0.0993603	0.146777	-0.0983635	-0.0168079	0.103137	0.0628788	-0.200932	0.04256	-0.00299755	-0.0634211	-0.0956703	-0.179589	-0.110461	-0.0931117	-0.0828132	0.0568641	0.00154566	-0.16877	0.0495508	-0.141149	-0.0644431	-0.194264	-0.000726033	-0.138557	0.0966645	0.0424859	-0.0026329	0.0012911	0.0570019	0.0991468	0.103086
DACH1	0.00211294	-0.226732	-0.0443401	0.0223859	0.098372	-0.107509	0.0338316	-0.0633634	-0.0728751	0.0484243	-0.0511829	0.179926	0.0270347	0.0381799	-0.0253555	0.10255	0.0606254	0.0159891	0.108543	0.00704656	-0.208675	-0.0339459	0.116162	-0.0355572	-0.0717999	0.00405182	0.177512	0.0287274	-0.0953692	-0.0159789	0.0896659	0.0769971	-0.0135613	-0.0761057	-0.0102234	0.0155072	0.120101	-0.0371143	-0.0853695	0.0538558	0.020213	-0.0244322	-0.123614	-0.033507	0.023184	0.016381	0.0803102	0.0218876	0.0338919
DDHD1	-0.0409164	0.0846605	0.169448	0.0119683	-0.0620137	-0.123335	-0.126887	0.0046894	-0.0131014	0.0803982	-0.0459645	-0.0377795	-0.0508949	0.0419552	0.0383505	-0.0837997	-0.0869213	-0.0472612	0.0701591	0.0466425	0.0381783	-0.11675	0.0418638	0.011774	-0.119116	-0.0399538	-0.072679	-0.0261629	-0.128277	-0.0465252	-0.0489479	0.0241237	0.00569798	0.0957349	0.00875839	-0.0938145	0.0292379	-0.110409	-0.0714305	-0.0534574	-0.0498915	-0.0148485	0.0164382	-0.0323464	-0.00548273	0.0838773	0.053742	0.020881	-0.0122783
DDX3Y	0.0238206	0.141176	-0.11497	-0.0884794	0.00976103	-0.0293558	0.0727307	-0.0211533	-0.00298092	0.00696485	0.0318379	0.0116087	0.113475	0.0383116	-0.109037	-0.065575	-0.0181378	0.138343	0.0958127	-0.0257363	0.242164	-0.0617559	0.0204647	-0.194453	0.106354	-0.0664568	0.0833099	0.00848365	0.0661617	0.0679436	-0.0207103	0.125995	-0.0501338	0.15623	0.0427145	0.032738	-0.115471	0.252195	0.145758	0.146242	-0.0857345	-0.12196	-0.0519643	0.0502226	-0.143282	-0.00598905	0.179817	-0.132007	-0.040181
DDX59	0.0464414	-0.146834	-0.100369	-0.157325	0.129158	-0.23526	-0.0160823	-0.0594033	-0.0496166	-0.0770698	-0.10343	-0.112942	0.168687	0.0784163	-0.189182	-0.0861239	0.0415456	0.00721221	0.263301	-0.199858	0.186493	-0.00815507	-0.121648	-0.170277	0.113695	-0.159067	-0.0399768	0.088858	-0.0530907	0.0112984	0.111232	0.136576	-0.0641585	0.0556204	-0.00462031	0.171766	-0.0836205	0.12652	0.0696836	-0.165544	-0.208207	0.061713	-0.0392231	0.182855	-0.0113899	0.104409	-0.0885493	-0.0621066	-0.00508388
DENND1A	-0.0302939	-0.048973	0.13503	-0.0499464	0.0552721	-0.00902097	0.14401	0.0913217	0.119286	0.194046	-0.0747186	0.054449	0.0751413	-0.0639379	0.140557	0.0519003	0.131393	0.0766829	0.119127	-0.0397892	-0.0815679	0.103199	0.186596	-0.0807797	-0.0569957	-0.124844	0.217924	0.122244	0.00966244	-0.0249829	0.0550686	-0.0530241	0.203677	0.0266654	0.0318463	0.00384292	0.108525	-0.0373072	-0.204023	0.0750726	-0.142684	-0.215157	-0.129898	-0.0345592	-0.122391	0.050488	0.0854609	0.168914	-0.0898946
DENND2C	0.257733	0.0546918	0.121986	0.0269895	0.0509857	-0.0687676	0.0124297	0.0436532	-0.0649161	-0.117901	-0.0829429	-0.0170702	-0.222245	0.0265992	0.073553	-0.065417	-0.0783533	-0.157966	0.0714695	0.0769334	-0.049022	0.131188	-0.219338	0.0897314	-0.0206407	-0.0391121	-0.0756355	-0.00288955	-0.190433	0.0474121	-0.0347421	-0.0211138	-0.00266612	0.15848	0.00672431	0.0603444	0.000805921	-0.118225	0.101465	-0.0531636	0.183674	-0.110876	0.309712	-0.171635	0.260691	0.101544	-0.0709402	0.00301494	0.0857133
DEPDC7	0.139639	0.123166	0.0173749	-0.0707642	-0.146832	0.159212	-0.071232	0.0546574	0.125655	-0.101313	0.0951286	-0.116042	0.0532551	-0.0757542	0.0101448	-0.0819917	-0.0195835	-0.0408892	-0.0230502	-0.0493059	0.0914255	0.0733526	0.00385522	0.114538	0.0715976	-0.0541786	-0.140116	-0.0883351	0.153925	0.000352617	0.143619	0.00230768	0.000229743	0.0724673	-0.0441091	0.0284041	-0.18903	-0.0532896	0.142094	0.0760258	0.0676046	0.0162984	0.0782353	-0.0296541	0.0489851	-0.0231346	-0.0745043	-0.02466	0.00485811
DERA	0.0791671	-0.12026	-0.0186907	0.0792156	0.00674667	0.064821	-0.0494012	0.0996347	-0.135521	-0.0865235	-0.11446	0.0773063	0.00498377	-0.0823793	0.00671988	-0.0808357	0.00325304	-0.0759057	-0.0373907	0.0542426	0.11207	-0.0848899	0.145514	0.0773832	0.035014	-0.0874316	-0.238027	0.0349192	-0.156946	0.0277565	-0.164602	0.00155427	-0.115029	-0.0721892	-0.0454943	-0.0469769	0.0426211	-0.0834446	-0.0281336	0.030616	-0.00469845	0.0871736	-0.0444383	-0.0815428	0.0909675	-0.0822143	-0.063814	-0.055914	-0.1359
DFNB31	-0.0419921	-0.0439408	0.177501	-0.0169119	-0.0769796	-0.123302	0.307704	-0.136744	0.0344166	0.0928487	0.117968	0.0805788	0.155922	0.00768264	0.021911	0.211369	0.0167337	-0.116721	-0.0860136	0.156107	-0.311675	-0.0498744	0.182213	0.197071	-0.19983	0.125624	0.253852	-0.103099	-0.207571	-0.0451691	0.0534595	0.013406	0.0158173	-0.10354	-0.171022	-0.168072	0.197048	-0.229437	-0.30855	0.131297	0.21163	-0.0902554	-0.168572	-0.270281	0.166352	0.0622054	0.016868	0.293942	0.102406
DHX32	0.0631253	-0.0343833	-0.0448598	0.215258	-0.0330819	0.0378415	0.0544738	0.0484985	0.0798082	-0.0100571	-0.151668	0.074937	0.153157	0.0125	0.118854	-0.102402	0.0821336	-0.0247547	-0.0342562	-0.140494	-0.0200022	0.0181287	0.174811	0.0061951	0.00900835	-0.0988041	-0.112978	-0.116364	0.167556	0.0968044	0.0218865	-0.0458862	-0.0221865	-0.0506593	0.0308294	-0.00515642	-0.0645163	0.00573473	0.0913785	-0.013927	-0.093298	-0.00395628	-0.00931639	0.0600866	-0.0586189	-0.207379	-0.0166143	-0.118851	-0.0611799
DHX33	0.0199865	0.00143232	0.0945239	-0.00157065	-0.149354	-0.066086	0.128955	-0.226844	0.134001	-0.0372534	0.0357542	0.0967785	0.00965219	0.0397864	-0.0263832	-0.136135	-0.0519639	-0.10196	-0.115151	0.0523111	0.0632007	-0.128502	0.083296	0.0542737	0.0253507	-0.0831619	-0.0955207	-0.158598	0.126362	0.000449637	0.13515	0.02295	-0.145883	-0.033175	-0.166636	-0.102811	-0.196723	-0.174863	-0.0934338	-0.0226195	0.0283147	-0.0247091	0.0699286	0.00361341	-0.150042	-0.0662361	-0.0638871	0.0165373	0.0325754
DIRAS1	0.0630201	0.0276988	0.0818281	-0.0460554	-0.0678169	-0.12323	-0.0984632	-0.0784847	-0.0952802	-0.0295448	0.217862	0.00953429	0.0128699	0.0917626	-0.0627348	-0.00996378	0.174034	-0.100871	0.0217157	-0.0696478	-0.0532418	-0.0597765	0.0530028	0.0709386	-0.00960019	0.0828003	0.0427911	0.0476599	-0.0528937	-0.0883197	0.00257616	-0.0504623	-0.0861309	0.121556	-0.0240194	-0.219847	0.187384	-0.0456006	0.0218215	0.036655	0.0651855	0.0649268	-0.00393858	-0.0332762	0.0595973	0.128374	-0.057941	0.25814	0.210852
DMRTC1	-0.00974691	-0.145045	0.0644931	-0.0813749	0.127735	-0.236262	-0.0526512	-0.000439332	-0.00626751	0.206195	-0.0260345	0.148156	-0.0925576	0.0357079	0.0252866	-0.0182294	-0.100261	0.00778081	0.107049	0.0271427	0.120093	-0.0373225	0.0527346	-0.0492368	0.0126537	-0.0243908	0.111498	-0.00680277	-0.180489	-0.0305885	-0.0392492	0.189555	-0.0210063	0.0924132	0.0784888	-0.0900467	0.145804	-0.149221	-0.00998894	-0.21119	-0.0172534	0.0121277	-0.0880033	0.00395093	0.0819255	0.137897	0.0795216	0.0257263	-0.0242426
DNAJC14	0.0317187	0.00545796	0.0681173	0.122299	-0.0927938	0.082365	0.233398	-0.120953	0.0983901	0.0582732	0.149358	0.114707	0.0322259	-0.0745844	0.148182	0.136533	-0.0856296	0.0364731	-0.0455492	0.133988	-0.189111	-0.0215049	0.250388	0.156003	-0.278261	0.143794	0.124857	-0.0673908	-0.066735	-0.033619	-0.00753753	-0.0913609	-0.0454917	-0.00878619	-0.0180112	-0.162397	0.0939721	-0.0994082	-0.0523555	0.137832	0.0801123	-0.130045	-0.0412678	-0.102403	0.151332	-0.0629344	0.0563503	0.07911	0.0865457
DNHD1	0.0599409	-0.0557986	0.0340112	-0.0347609	0.0487481	-0.0913229	0.236928	-0.0698558	-0.108023	0.0597528	0.0201628	0.0890546	0.104556	0.133988	-0.0568008	0.099161	0.0792704	0.0294306	0.00980095	0.0492958	-0.201156	0.0403448	0.0941143	-0.016902	-0.111918	0.0452167	0.153581	0.0941726	-0.148631	-0.00223353	0.0377826	-0.127554	0.0277179	-0.0286912	-0.0454411	-0.0292205	0.122442	-0.00899416	-0.173338	0.0509473	0.0491542	-0.072575	-0.116035	-0.0798118	0.0527821	-0.000759563	0.0103791	0.164769	0.0790153
DNM3	-0.0739261	-0.0875352	-0.0776281	-0.0359841	0.0585668	-0.056379	-0.163124	0.148615	0.0214909	0.326858	-0.0376304	-0.150825	-0.220431	-0.123005	0.0667145	0.0436968	-0.241135	0.240685	0.0232893	-0.0953859	0.163969	-0.106669	-0.0289051	-0.0748388	0.000915822	0.00426286	0.0922447	-0.0967917	-0.0931226	-0.0243084	0.179345	-0.00119454	0.165485	-0.0493149	0.0259396	0.0496337	-0.0271079	0.0799894	-0.173815	-0.0230325	-0.205811	-0.191328	0.014785	0.0953546	-0.0661935	0.141025	0.0472638	-0.0362809	-0.196284
DNPEP	0.107932	-0.0294678	-0.371285	-0.0863019	-0.128719	-0.130935	0.0291848	-0.0209454	-0.0662825	-0.0489645	-0.0808291	-0.226683	0.120428	-0.108089	-0.141244	-0.00866441	-0.0669304	0.0116152	-0.0553103	0.0360063	0.0271633	0.0580901	-0.21606	0.00208674	0.0670107	-0.186637	-0.224101	0.0297654	-0.0471807	0.294756	0.132822	-0.0752142	0.00213059	-0.0925337	-0.193483	0.151789	-0.167045	0.00564423	0.113969	0.0701516	-0.128198	0.024922	-0.191799	-0.165758	0.0949268	-0.269371	-0.113251	-0.257967	-0.192328
DOK4	0.180878	-0.0134069	0.0234449	-0.0166851	0.00671744	-0.206298	0.0527891	0.0417376	-0.0901204	0.0499163	-0.0813076	-0.09381	-0.048384	0.0553034	-0.0911183	-0.0769331	-0.157808	0.109176	-0.0331442	-0.0276358	0.0174293	0.0203081	-0.103315	-0.0450852	0.0227372	-0.0475333	-0.0874943	-0.00454162	-0.230304	-0.0874351	0.0748727	-0.149451	0.0589399	-0.0128807	-0.0837025	0.0185726	-0.0669041	-0.052241	-0.156202	0.0228327	-0.0340602	-0.0921871	-0.0673268	-0.00082086	0.0585495	0.0581706	-0.0280011	0.0266875	-0.070071
DPM3	0.0623764	0.187823	0.166037	0.0355628	-0.145968	0.105865	0.277702	-0.053978	-0.0440012	0.0989202	0.0776423	-0.0433822	0.0383738	0.076881	0.0486723	0.0508935	-0.062598	0.0745396	-0.165232	0.313933	-0.146382	-0.0522071	0.180038	0.165451	-0.283632	0.148661	-0.00875245	-0.125679	-0.18918	-0.179483	-0.111444	-0.233118	-0.0463622	0.229693	-0.190097	-0.265777	0.0230684	-0.204751	-0.177242	0.0477268	0.148888	-0.172101	-0.0207626	-0.154402	0.0245694	-0.12529	0.149899	0.162673	0.153948
DSCR3	0.081665	0.158224	0.127353	0.187731	-0.0763264	0.0579566	0.0937648	0.0168906	0.0814833	-0.0315363	-0.262583	-0.0148283	0.0571057	-0.0828064	0.0908893	-0.146347	-0.0553369	-0.09287	-0.123786	-0.0262644	-0.108452	0.0618916	0.112831	0.0319563	-0.00771098	-0.131915	-0.224912	-0.0794336	-0.0503185	0.0149808	-0.0912279	-0.263767	-0.0282984	-0.0823668	-0.0382502	-0.017686	-0.0540748	-0.133621	-0.146679	0.0019384	-0.0163782	-0.120843	-0.0585765	-0.063413	-0.15161	-0.213282	0.00150336	-0.0352902	-0.0775817
DSTYK	0.0168302	0.0169145	-0.0523302	0.0414111	-0.178922	0.0988312	-0.128795	-0.00186151	0.0698165	-0.11111	0.100197	-0.0692542	-0.0205705	-0.0562983	0.000355856	-0.0758193	-0.0503263	-0.0328598	-0.105196	0.00181757	0.09213	-0.102642	-0.00394841	0.135596	0.0720051	0.0410299	-0.153355	-0.0999219	0.189349	-0.0445746	0.0310934	0.0885406	0.0164444	0.0666312	-0.0263561	-0.0818028	-0.165216	-0.0315484	0.124792	0.0349794	0.0504859	0.090283	0.0423102	0.00639386	0.0551759	-0.0213957	-0.0640147	-0.0622186	-0.0220192
DTX3	0.0174638	-0.103364	0.0957682	0.0414455	0.0375088	-0.169343	0.335264	-0.0597086	-0.0605292	0.152111	-0.0155116	0.104933	0.087543	0.0500047	0.00884052	0.126649	0.0448976	0.0414291	-0.0632673	0.0415793	-0.235401	0.00295653	0.148405	0.0583033	-0.165108	0.0238802	0.185324	-0.0584422	-0.187636	-0.0404745	0.0529924	-0.106224	0.0121745	-0.0697182	-0.140762	-0.0539092	0.144779	-0.138318	-0.263475	0.0311499	0.0831079	-0.0391604	-0.0602544	-0.137673	0.0399511	-0.0165701	0.0397733	0.186508	0.0259307
DUSP7	-0.0314021	-0.233146	-0.0528901	-0.114815	0.127974	-0.145919	-0.0335877	0.0227107	-0.0579668	0.0334726	-0.123006	0.00106289	0.000794871	-0.0725464	-0.173301	-0.103403	-0.203177	0.0422173	0.15177	-0.159693	0.00349354	0.0390618	-0.16761	-0.154897	0.137602	-0.0672117	0.0966171	0.0909429	0.051135	0.0767162	0.133065	-0.0179497	0.0770301	-0.0513023	0.0703067	0.241663	-0.0646292	0.147826	-0.0721593	0.0220849	-0.0949494	-0.0569562	0.000298856	0.0243352	-0.147935	0.0769602	-0.040284	-0.0621448	-0.08658
E2F7	0.0574267	-0.031906	0.0359195	-0.0708422	0.0350409	-0.0475317	-0.163402	0.13137	-0.0660097	0.1514	-0.121812	-0.0265991	-0.122029	-0.119726	-0.00235347	-0.108659	-0.122104	-0.131139	0.115879	-0.179833	0.17298	0.0752768	-0.0962183	-0.0607454	0.121703	-0.169529	-0.00523707	0.0421143	0.0455583	0.0706531	0.0848495	0.037097	0.0912981	0.0272946	0.113385	0.172439	0.0668251	0.0887476	0.121886	-0.12432	-0.146867	0.0285795	0.16766	0.051288	-0.101098	0.106245	0.039448	-0.105386	-0.141213
E4F1	-0.102703	-0.0363548	0.0194787	-0.0553477	0.00390427	-0.00388778	-0.22823	0.0433933	0.0192412	0.0999406	-0.111429	-0.115087	-0.0700066	-0.000690848	-0.0398544	-0.0860089	-0.246941	0.101724	0.0488937	-0.0964855	0.190177	-0.0355637	-0.13491	-0.089282	0.0912456	-0.0550643	-0.0715016	-0.0404709	0.158312	0.0152433	0.0370955	0.0502896	0.051175	0.127224	0.0575732	0.0794154	-0.217767	0.130145	0.0578785	-0.167674	-0.163159	-0.102716	0.137276	0.136276	-0.186747	0.0916466	0.0380859	-0.173487	-0.0663888
EBI3	-0.0233549	-0.0412716	-0.0160432	-4.20866e-06	0.0858992	0.0550203	-0.0556365	0.0657047	0.0666007	-0.00561524	-0.136371	-0.0554723	0.00929237	-0.0345628	-0.0162894	-0.156959	0.0455548	-0.0776321	0.208365	-0.0250302	0.102803	0.0586738	-0.0324786	-0.054233	0.0686277	-0.0570371	-0.033053	0.0568512	0.175229	0.0489874	-0.0479139	0.143905	0.0684049	-0.00750118	0.0741157	0.10403	-0.140446	0.0469999	0.0443346	-0.041854	-0.0776463	0.0564121	-0.0317452	0.0651845	-0.199305	-0.0800898	0.00505898	-0.124333	-0.0056315
ECHDC3	0.000134439	0.0954264	-0.000373481	0.101948	-0.105277	0.0516777	-0.0340931	-0.0128183	0.0815277	0.0501384	0.0123506	0.00730407	-0.11059	0.0653107	0.125471	-0.00913296	-0.094638	0.0781604	-0.22188	0.096813	0.054579	-0.137331	-0.0100835	0.153962	-0.118216	0.0485896	-0.119024	-0.137855	0.0171374	-0.111417	-0.155148	0.156402	0.0789862	0.136593	0.0664251	-0.0499328	-0.00951853	-0.0751952	0.207792	-0.0237775	0.0421633	0.0861815	0.0852833	-0.0324883	0.155836	-0.073035	-0.0114247	-0.00953535	0.0592871
EHD3	0.0471242	0.0883077	-0.163132	-0.0211891	0.0270479	-0.105542	0.0938699	0.0219092	-0.0866645	0.0440927	-0.0300671	0.0308985	0.0739407	0.185449	0.0174066	0.0363639	0.183936	0.138962	-0.00107416	-0.00168406	-0.0199875	0.0444532	0.0184773	-0.114522	0.151539	-0.0634557	0.0423663	0.043548	0.0149247	0.110756	-0.127075	0.0592383	0.0873189	0.0307459	0.0895368	0.0806376	0.0110339	0.218293	0.00649923	0.0921511	-0.00259714	0.0205942	-0.0271099	0.0548096	-0.0220814	-0.0369922	-0.0501936	-0.0326949	0.0143071
EIF1AY	-0.0963983	-0.0334201	0.17684	-0.0723753	-0.196769	-0.10583	0.163368	-0.0535235	-0.0427703	-0.0551246	0.0766334	0.0632308	0.145036	-0.137604	-0.100695	-0.0656983	-0.129979	-0.105486	-0.192628	-0.0363199	0.181396	-0.185392	0.118358	0.0740356	-0.00929681	-0.0603143	0.0393329	-0.195273	0.00532497	-0.0963266	-0.0558674	0.030881	-0.196083	-0.057639	-0.151085	-0.0777497	-0.0174871	-0.11798	-0.222833	0.0986371	-0.00585524	0.0230185	0.0214838	-0.0706789	-0.0949502	-0.0276513	0.0327587	0.313113	-0.129465
EIF4A1	0.0263961	-0.0417516	0.0763054	-0.0869758	-0.0621216	-0.0836819	0.113961	-0.0618245	-0.0442164	0.121719	-0.0213028	0.0751358	0.159677	0.214504	-0.102981	0.0138972	0.00556184	0.0362832	-0.0371307	-0.0820054	-0.0959608	0.00495698	0.0734768	-0.0798304	-0.00604237	0.0385693	0.16596	0.0184484	-0.0857574	-0.026462	0.176081	-0.0469457	0.0834438	-0.0631949	-0.0334061	-0.0441053	-0.000991188	-0.0496545	-0.0882518	-0.0444207	-0.0132768	-0.11431	-0.14187	-0.0185263	-0.0821896	0.0689694	0.0503602	0.125043	0.0948137
EIF4G3	0.000946179	-0.0522075	-0.0677984	-0.101458	0.13039	-0.145477	-0.0261407	0.0088263	0.0397645	-0.0386183	-0.166574	0.0495216	0.154041	-0.0265204	-0.0883086	-0.13659	0.0126401	-0.0713405	0.224208	-0.147442	0.179525	-0.0271157	-0.11489	-0.2232	0.187946	-0.248748	-0.09341	0.0668586	0.0563279	0.0909306	0.0317683	0.150153	-0.151519	0.0612274	0.0596424	0.214857	-0.0783967	0.186313	0.0309599	-0.143482	-0.206631	-0.0264615	-0.0421577	0.129743	-0.161325	-0.0226514	0.0530779	-0.18404	-0.114574
ELANE	-0.0151604	-0.0311403	-0.14479	-0.0776348	-0.0415551	-0.00955448	-0.0667994	-0.14822	-0.0549147	-0.0328585	-0.00252495	0.0854355	0.0567808	0.0501925	0.0242019	-0.0172517	-0.0537004	-0.0811308	-0.100944	-0.0536035	0.0900505	-0.0661743	0.00988165	-0.0100804	0.0751101	-0.196839	0.0105913	-0.142963	0.211692	0.116828	-0.0857541	0.202625	-0.0478174	-0.100371	-0.0127696	0.0762431	-0.0261972	-0.0157733	0.135721	0.0504444	-0.0296856	0.202561	0.00917271	0.0334582	-0.0153726	-0.113858	-0.0253654	-0.152798	-0.0888311
ELF4	0.152642	0.0507367	0.134983	0.119935	0.0129806	-0.0188431	0.233794	-0.0421669	0.018557	-0.0593671	-0.184016	0.0729079	0.115368	-0.0615306	-0.0745057	-0.115889	-0.077442	-0.0460238	-0.0579865	0.0954701	-0.0471935	0.0682698	0.16841	0.0556824	-0.0773492	-0.121292	-0.0745655	-0.00153605	0.092358	0.0557735	0.0074194	-0.15963	-0.038616	0.0987834	-0.0653934	-0.00954341	-0.0175269	-0.142503	-0.0470398	0.0817785	0.0295571	-0.0773496	0.0243585	-0.107982	-0.0262762	-0.147436	0.0394901	-0.0777181	-0.069709
ELL3	-0.102982	0.0916848	0.0873624	0.158595	-0.17014	0.158379	0.113007	-0.0976932	0.216977	-0.0255976	-0.039836	0.133932	0.0608552	-0.0318513	0.187517	-0.0628275	0.0782414	-0.129335	0.0525389	0.103563	-0.0634454	-0.111358	0.145501	-0.0989396	0.0866702	-0.132765	-0.03719	-0.08556	0.14708	-0.120875	0.00634127	-0.096926	-0.128648	0.0324758	-0.07459	-0.148735	-0.0772743	-0.148105	-0.143554	-0.0405423	0.0256868	-0.237505	0.0534735	0.00440897	-0.261547	-0.132535	0.131377	-0.0391208	0.00103625
ELN	-0.0490292	-0.0680521	-0.0729918	-0.014282	-0.0217196	0.0244728	-0.201274	0.0346115	0.010495	-0.0373664	0.0772733	-0.161372	-0.0200152	-0.0481578	-0.0897429	0.0278155	-0.0402105	-0.0957722	0.0764989	-0.00210803	0.0754259	-0.0243518	-0.157974	0.0727466	0.0885558	0.0139145	-0.113964	-0.00667027	0.106154	0.0113218	-0.0114216	0.0949058	-0.00360215	0.124481	-0.0397787	-0.00162853	-0.0565528	0.0593985	0.222355	-0.174102	-0.0310058	0.108223	0.139921	0.0468191	0.0322869	0.0550081	-0.0271414	-0.1172	0.0415523
EMP1	-0.0211751	-0.119667	0.0400382	-0.0163575	0.0400199	-0.195627	0.221893	-0.0946664	-0.0478216	0.102834	-0.0191089	0.0799596	0.0669758	0.0585481	-0.0483664	0.0773064	0.00812788	0.0397995	0.0470616	0.0058562	-0.160376	-0.0295314	0.0563441	-0.0558667	-0.120579	0.0290794	0.180496	0.0569931	-0.221746	-0.0380963	0.0783936	-0.057538	-0.0111965	-0.0458233	-0.0610451	-0.0197677	0.106817	-0.0121214	-0.193635	-0.0186729	-0.0294683	-0.119201	-0.121455	-0.0514028	0.00111254	0.0282903	0.0580643	0.149872	0.0380569
ENPP2	0.0907071	0.0135569	0.0360354	-0.0982909	-0.0652483	-0.0518515	-0.00244159	0.115573	0.0365196	0.225274	0.0698763	-0.102877	-0.103808	-0.0977932	-0.0122888	-0.0242917	-0.109031	0.0618163	-0.0999576	-0.0623489	0.0597284	-0.0310932	-0.0695968	0.0402352	-0.0257378	-0.0665432	-0.0441917	-0.0501833	-0.0539239	-0.0830186	0.0493737	-0.112176	0.0309656	0.200787	0.0273149	0.0485964	0.0715183	-0.0596757	0.0410013	0.114917	-0.0676903	-0.0885904	0.0868953	-0.0390677	0.102384	-0.0157487	-0.0306054	0.0669307	-0.0642004
EPS8	0.00752396	0.126712	-0.02777	0.0614131	-0.0682301	0.159551	-0.205192	0.064217	0.102251	-0.10699	0.0226313	-0.0601167	-0.089633	-0.059725	0.0678169	-0.0911302	-0.0424704	-0.037463	-0.054332	-0.00345607	0.159786	-0.00934716	-0.0651313	0.0592418	0.0859572	-0.0176108	-0.191274	-0.0391992	0.137083	0.00313295	-0.0604457	0.0769225	-0.037745	0.0698089	0.0701223	-0.00610817	-0.101855	0.0106289	0.197209	0.00268062	0.0202811	0.0746089	0.120776	0.0336817	0.0273943	-0.0362006	-0.064064	-0.125217	-0.00451949
EPSTI1	-0.0286556	0.0530915	0.00318476	0.0316275	-0.0360196	0.125457	-0.262436	0.0691612	0.126523	-0.0606226	0.0578565	-0.069518	-0.164818	-0.169341	0.072626	-0.0505636	-0.121706	0.0248596	-0.0734804	0.0159725	0.237294	-0.0404879	-0.0463879	0.0406308	0.0578597	0.0573374	-0.173953	0.0204879	0.0488703	-0.0669651	-0.109605	0.0464561	-0.00963226	0.0670572	0.0908058	-0.0360705	-0.0250488	0.0130877	0.0995624	0.0299326	-0.0243048	-0.0261194	0.0924064	0.0594524	-0.0011548	0.0957896	-0.0574653	-0.081386	-0.0738604
ERMN	0.00967238	0.038224	0.0546012	0.124349	0.100664	-0.027945	0.296061	-0.164487	0.0486121	0.0155898	0.0214568	0.128845	0.00740454	0.0713936	0.0821269	0.0260875	0.0338738	0.098939	-0.143715	0.0431406	-0.18211	0.068858	-0.00440603	0.0136837	-0.159204	0.0623487	0.0302835	-0.00378632	-0.163544	-0.0524161	0.00106293	-0.174743	-0.0415047	-0.149501	-0.0771314	-0.00535794	0.15786	-0.13923	-0.153297	-0.0213561	0.0941097	0.00558822	0.00175462	-0.0168216	0.0269924	-0.17267	-0.0174053	-0.0274927	0.0763263
ESYT2	0.0629957	-0.0471954	0.0166838	-0.00202501	-0.0119979	0.0161253	0.184091	-0.0505779	-0.0289183	0.0168454	-0.205071	0.013342	0.0319558	0.0822057	0.0315055	-0.0473282	-0.072867	0.147086	-0.0764113	0.0396307	-0.000402695	-0.0864826	0.196165	-0.0151546	-0.0460316	0.0303041	0.0596297	-0.0963821	-0.00598076	0.00351607	-0.0465986	-0.0540016	0.079163	0.0849483	-0.0375199	0.00470327	-0.0988553	-0.039996	-0.149927	0.0711161	-0.0106252	-0.0258412	-0.0750675	-0.00645425	-0.036406	-0.0284123	-0.0450502	-0.0184257	-0.025923
ETV7	0.0537536	-0.0784349	0.063802	0.0923997	0.116501	-0.0621477	0.19936	-0.131206	0.000836954	0.0666188	-0.02828	0.213141	-0.0157426	0.0468348	0.0388537	0.103916	-0.0725705	0.0883149	-0.0752441	0.089748	-0.230274	0.00352939	0.0857086	0.0492682	-0.219045	0.0673758	0.168525	-0.0461058	-0.184852	-0.000684585	-0.00281384	0.037095	0.0137199	-0.0779477	-0.0360443	0.0314555	0.084394	-0.00570401	-0.172053	0.0397964	0.127302	-0.041826	-0.0839307	-0.161005	0.0720051	-0.0661948	0.12613	0.0069653	0.077219
EWSR1	-0.0177618	-0.0191469	-0.219516	-0.176414	-0.0758298	-0.0412761	0.0418113	0.118924	-0.0437322	0.0472098	0.0161138	-0.0815553	0.171423	-0.0315615	-0.143353	0.0526698	0.0308713	0.100059	0.0383388	-0.0817535	0.121445	-0.170608	0.0260591	0.0780778	0.115095	0.0940332	0.0578089	-0.0186879	0.107707	0.0777397	0.0807225	0.149195	0.123812	0.0076903	-0.0462642	-0.0189434	-0.223719	0.132837	0.0239645	0.158724	-0.0374057	0.132578	-0.122383	-0.0556327	0.163627	0.0223088	-0.0804502	0.00814088	-0.148096
EXD3	-0.231244	0.0183777	0.00371008	-0.147198	-0.0134629	-0.0409286	-0.0123408	-0.112635	-0.0241348	-0.0823158	0.0635579	0.10056	-0.0139534	0.0291048	-0.130443	0.00674617	0.0292736	-0.0917447	0.0561783	0.117168	0.055104	-0.22045	-0.09361	-0.120541	0.0432971	-0.0936753	-0.0286487	0.0664118	0.0500856	0.0184133	-0.0518505	0.116138	-0.233552	0.100704	-0.0347392	-0.0317265	0.0148517	0.0271637	0.0272324	-0.139578	-0.0796478	-0.00441113	0.00827566	0.0045734	0.0317209	0.0624741	0.106959	0.00025499	0.0131542
EXOC6	0.0182471	0.106289	-0.0292887	0.0798473	-0.0790802	0.0152198	-0.0685751	-0.0118388	0.0100283	-0.139503	0.150219	-0.0103242	-0.0253293	0.0348711	0.1322	-0.0508884	0.0510625	-0.0267093	-0.0348506	-0.0551709	0.0812324	-0.0305824	0.0194794	0.136525	-0.038502	0.0960915	-0.0579031	-0.0909724	0.0371394	-0.0475395	-0.0883912	0.00235319	-0.123824	0.164072	-0.0218434	-0.161426	0.0374947	-0.0113724	0.136803	0.0094468	0.0243322	0.0491966	0.0945465	-0.0506515	0.0664413	-0.139116	-0.011476	0.009569	0.0929645
F13A1	-0.117446	0.0358796	0.0866994	0.252985	-0.0449799	0.0313722	0.180749	-0.0151847	0.123199	0.181055	-0.0100829	0.105401	-0.0664118	-0.0352934	0.118653	0.0623249	-0.0570566	-0.0531348	-0.183594	0.0933964	-0.307341	0.00469555	0.0798025	0.0568312	-0.21253	0.0301069	0.079932	-0.119407	-0.0323874	0.0234559	-0.0601308	-0.212279	0.0135742	-0.1158	-0.0712685	-0.10667	0.0337244	-0.18586	-0.220654	0.131529	0.0993216	-0.105925	-0.0469455	-0.130597	-0.0969264	-0.183572	0.00771451	0.131147	0.00153792
F8	-0.0248693	0.0904108	-0.00128125	0.140616	-0.00675198	0.133116	-0.0659657	0.131468	0.234946	0.0779762	0.0251368	-0.0642203	0.00370613	-0.172773	0.276248	0.0667972	0.0421076	-0.0306382	0.0550229	-0.0758627	-0.0598224	0.119259	0.0489861	0.101875	-0.0612035	-0.0291661	0.0209267	-0.143725	0.153655	0.0449664	0.0399766	0.0290839	0.0425999	0.147682	-0.029706	-0.0359236	0.11432	-0.0899931	0.101815	0.0230108	0.0268769	-0.176944	0.0676275	-0.109822	0.0182414	-0.148557	0.146767	-0.136173	-0.048522
FAM101B	-0.0541198	0.0299655	-0.0149878	0.00884697	0.0424693	-0.0307287	-0.130466	0.0857947	0.0621042	0.0261943	0.213363	0.0206851	0.0415067	-0.0211261	-0.0352991	0.0593296	0.158192	0.0425586	0.0729944	-0.0415057	-0.0272518	0.00102876	0.0418874	0.010988	0.134085	0.0472674	0.0410747	0.0975086	-0.00260625	-0.0660803	0.0529551	0.0789119	0.0451255	0.0713353	0.150477	-0.0807053	0.220638	0.128363	0.194884	0.0555452	0.0634209	0.0618872	-0.0145009	0.0531309	0.124329	0.17483	-0.030625	0.106087	0.099334
FAM110C	-0.029445	0.0987649	0.0526931	-0.169228	0.0733093	0.00324767	0.0124842	-0.0299494	-0.156381	0.109594	-0.0178339	0.0133136	0.0829536	0.0824202	-0.165482	0.057513	0.0952568	0.107755	0.0605474	0.197312	-0.0348061	-0.0419056	0.0821049	-0.123904	-0.100141	-0.0186769	0.00589555	0.145199	-0.102042	-0.00143185	-0.0448445	0.0637876	-0.0202761	0.0417802	0.09049	0.00504077	0.13871	0.100827	0.0867765	-0.00423209	-0.045227	0.0189689	-0.171306	-0.00801047	0.0136775	0.116806	0.107876	0.0332073	0.112741
FAM115C	-0.0427845	0.0387874	-0.0392225	0.116159	-0.0800465	0.0877534	-0.0967213	-0.017693	0.0492479	-0.0968805	0.0244154	0.0359142	-0.0607661	-0.112884	0.0767587	-0.0381379	-0.0629209	-0.0578029	-0.0601099	0.109395	0.0977717	-0.0763102	-0.000152961	0.0839151	0.0291901	-0.0496488	-0.181696	-0.0621501	0.166381	0.0210264	-0.170867	0.0743277	-0.032704	0.0575295	0.0723558	-0.0737882	-0.10152	0.00819468	0.179178	-0.0677121	-0.0231071	0.0754488	0.0680617	0.0407441	0.0601075	-0.0159809	0.0064425	-0.117339	-0.0705891
FAM122C	0.101929	0.21062	0.12258	0.0901813	-0.117061	0.145702	-0.110683	0.124455	0.150403	-0.0642831	0.0410876	-0.198691	-0.0767245	-0.038075	0.144341	-0.0550759	-0.0369417	0.00213267	0.0173779	0.0690321	0.0174469	0.065126	0.0542043	0.11417	-0.0521467	-0.0362119	-0.180052	-0.0826495	0.00730968	-0.00577089	0.0236613	-0.0411259	-0.0216264	0.11181	-0.0444459	-0.101817	-0.0620337	-0.147532	0.0150642	0.0801198	0.1058	-0.113938	0.0731489	-0.0861366	0.0938112	-0.058854	0.038942	-0.00697672	0.050465
FAM132A	0.038237	-0.0697146	-0.0741881	-0.14894	0.0690788	-0.112411	0.10753	-0.118507	-0.0897783	0.0258609	-0.0291934	0.0788046	0.201385	0.183518	-0.136053	0.00450647	0.189437	0.0285898	0.0652655	-0.04035	-0.0248842	-0.0588416	0.132736	-0.17959	0.0457771	-0.124114	0.123475	0.144513	-0.0229504	-0.0168626	0.139068	0.0251833	-0.0183967	-0.00789263	-0.0159959	0.0661199	0.0423992	0.0793036	-0.013752	-0.0668009	-0.112493	-0.0159284	-0.285291	0.0556435	0.0458731	0.0832622	-0.0286691	0.0893055	0.0342328
FAM174B	-0.166386	-0.0727102	0.033302	0.0348473	-0.296141	-0.01785	0.029944	-0.0940224	0.128807	0.0301836	0.05418	0.059032	-0.0110871	-0.13374	0.0701485	-0.0276255	-0.143901	-0.0355852	-0.0732206	-0.105	0.0408298	-0.172695	0.0946444	0.105389	0.0693936	0.0260362	-0.0155783	-0.159675	0.0219831	-0.055302	0.052758	0.07635	0.0537855	-0.0519099	-0.115577	-0.124716	-0.201808	-0.0322237	-0.0651912	0.0823815	-0.106315	-0.107932	0.0149629	-0.054183	-0.102599	0.05107	0.0745787	0.0258905	-0.156296
FAM57B	0.119151	-0.100923	0.0427338	-0.106286	-0.040435	0.195778	0.00429257	0.0181745	0.069284	-0.0763235	-0.16733	-0.092605	-0.167404	-0.0551667	-0.0578178	-0.132078	-0.247263	-0.0303029	-0.0409145	0.0356919	0.142653	0.0323387	-0.0797723	-0.0795889	-0.017617	0.0381103	-0.0938119	0.101282	0.0394935	-0.0252791	-0.0127664	-0.0291285	0.00716079	-0.00849675	0.040739	0.132857	-0.222476	0.0428969	-0.0415291	-0.0287723	-0.0318773	0.0211388	0.00888758	0.0722762	-0.0476603	0.089447	-0.0811778	-0.0549897	-0.0982258
FARSB	0.0627268	0.0574805	-0.0877167	-0.120425	0.109374	0.196218	0.190771	0.124661	-0.0777211	-0.0278674	-0.0457602	-0.0554099	0.0933292	-0.0544386	-0.153506	-0.0951153	-0.00773027	0.0460664	0.0829372	0.0700754	0.0336296	0.0768145	0.00283915	-0.113795	-0.0269152	-0.0398015	-0.0665352	0.212684	0.0384817	-0.0694059	-0.0294503	-0.13578	-0.00567106	0.11957	0.0273425	0.163918	-0.0140815	0.0975651	0.0790867	0.101507	-0.0823522	-0.148308	0.0549823	0.0395392	0.0150117	-0.0318813	-0.0228475	-0.130626	-0.0167968
FBLN5	-0.110188	0.125357	-0.0292205	-0.0372923	0.0350626	0.169784	-0.250816	0.0982048	0.11653	-0.0773942	-0.0460896	-0.0580977	-0.145821	-0.189533	0.00397279	-0.0469796	0.0350377	-0.0785569	0.0594331	0.118562	0.110787	0.014293	-0.137958	-0.0438237	0.169643	-0.0549878	-0.0937134	-0.00619217	0.0896595	0.0665338	-0.0939941	0.0847547	0.0443527	0.0341356	0.08725	0.138067	-0.106945	0.0783527	0.0482579	0.0387634	0.0660706	0.0819149	0.0891233	0.0536619	-0.0635366	0.0634885	-0.0239074	-0.162463	-0.066321
FBP1	0.111543	0.104391	0.0255264	0.0373055	0.0522161	-0.115024	0.187249	-0.0576624	-0.165101	-0.0560926	-0.0433326	0.020461	0.0877053	0.00371496	-0.0292628	-0.00758982	0.184053	-0.0227195	-0.00437341	0.121355	-0.0455888	0.0947824	0.1314	0.0375097	-0.198167	0.0354142	0.0127749	0.0639483	-0.0625486	0.113007	-0.184319	-0.126027	0.0510704	-0.0281947	0.0164358	-0.0656077	0.061192	-0.023269	-0.100026	0.108923	-0.0223422	0.0420528	-0.0387705	-0.0975717	0.00340695	-0.164346	0.128035	0.0348367	-0.00211305
FBXO15	0.0556839	-0.0914961	-0.1858	-0.09376	0.0613005	-0.00205114	0.0301294	-0.0302897	-0.0109167	-0.220045	0.0371922	-0.0585465	0.050622	-0.0265585	-0.0863614	0.0374201	0.18734	-0.12173	0.212425	-0.0241831	0.0825189	0.042164	-0.0759623	-0.0683741	0.106484	-0.0262176	-0.0130347	0.148737	0.108545	0.115305	-0.0282495	0.147886	-0.0166135	-0.0419781	0.0106949	0.144633	-0.0387797	0.157138	0.106452	-0.0503805	-0.0150023	0.229254	-0.0306563	0.112239	0.00606963	0.074526	-0.137564	-0.0676386	0.01047
FBXO3	0.0476339	0.110755	-0.056011	0.0271242	-0.00787142	-0.0100461	0.024805	0.073967	0.0628856	-0.0598943	-0.128047	-0.0316336	0.0698014	-0.177898	0.0383596	-0.152888	-0.05768	-0.0292864	0.000167983	0.0888713	0.132832	0.000605017	0.0327145	0.0445233	0.0759725	-0.165048	-0.199974	-0.0981462	0.0466302	0.136	-0.0455542	0.0251432	-0.0134245	0.000879915	-0.0694207	0.10131	-0.206924	0.00880114	-0.070924	0.147132	-0.02781	-0.0233986	-0.038143	-0.121177	-0.0513513	-0.268436	0.0715566	-0.215696	-0.184188
FBXW9	-0.0134689	0.0957428	0.0775406	0.119155	-0.125779	-0.0610921	0.316171	-0.0912972	0.000147954	0.042452	0.157711	0.171993	0.195536	0.103795	0.0551306	0.0986221	0.207751	-0.120068	-0.101436	0.107669	-0.288941	0.0208732	0.224656	0.127773	-0.097906	0.00608629	0.144123	-0.127483	-0.10161	-0.0537303	0.0471463	-0.0907747	-0.0760487	0.0160788	-0.181935	-0.221517	0.168336	-0.202735	-0.0725246	0.0749013	0.199082	0.000291471	-0.110186	-0.184684	0.0924194	-0.134312	0.11122	0.19027	0.129568
FCER1A	-0.0431308	0.0204526	-0.0253562	-0.0100443	0.093436	-0.00409013	0.165751	0.0184983	0.122219	0.0933018	-0.0729594	0.0455993	0.10258	-0.0597906	0.0723835	-0.100236	0.0494594	0.191064	0.00881066	-0.0549773	0.0690539	0.0697178	0.0843466	-0.216009	0.0529471	-0.147473	-0.0508178	0.079669	-0.000317223	0.159438	-0.0613821	-0.025796	-0.0343804	-0.00518678	0.0916988	0.11785	0.111006	0.190766	-0.0474337	-0.0321115	-0.155599	-0.0943688	-0.113007	-0.0369267	-0.141606	-0.168193	0.0583782	-0.114278	-0.173456
FCRL5	-0.0830882	0.0203847	-0.0852867	-0.0820438	-0.0767898	0.0944979	0.0951135	0.0767593	0.216826	0.0400809	0.167984	-0.251488	0.163802	-0.1594	-0.083673	0.228133	-0.0207669	0.0216911	0.141651	0.109944	-0.0316598	-0.0070558	0.0407232	0.0434816	-0.116499	0.00513859	0.0715964	-0.0480109	-0.06885	-0.0230211	0.184545	0.0395961	-0.0100564	0.133364	-0.246137	-0.056899	-0.1121	-0.0674334	-0.00260715	0.0741457	-0.0521314	-0.187567	-0.166422	-0.170814	0.106485	0.0200772	0.108866	0.022774	-0.051389
FEM1A	-0.0589277	-0.188215	-0.132112	-0.211048	0.0146822	-0.153509	0.0569039	-0.114929	-0.147264	-0.0642755	-0.044613	-0.0292991	0.0231305	0.14382	-0.258402	0.0346958	0.134409	-0.119862	0.19391	-0.0126806	-0.0404647	-0.124311	-0.0197236	-0.155906	0.100645	-0.0318415	0.180696	0.0968643	0.0500598	0.0848111	0.128981	0.0261014	-0.0696232	0.021908	-0.101881	-0.0222697	-0.0165221	0.0174545	-0.097147	-0.108125	-0.0663724	0.0872832	-0.14182	0.110459	-0.157766	0.0833282	-0.0358385	0.0481698	0.0439603
FKBPL	-0.163753	0.0844477	-0.0856975	0.0780245	0.0408742	0.190709	-0.0329567	0.14011	0.0667999	-0.0137479	-0.073244	-0.0371619	0.00966943	-0.210185	0.0297731	-0.0445968	0.0786974	-0.0150296	-0.00564319	0.00387179	0.0656399	0.0493759	-0.0128615	-0.0874127	0.021278	-0.00350222	-0.0597986	-0.0145335	-0.00180735	0.0153141	-0.0333563	-0.0491684	-0.121474	-0.0456756	-0.0166112	0.0572088	-0.0403701	-0.0335286	-0.0725245	0.0736808	0.0769492	-0.0140855	-0.016266	0.029715	-0.0501015	-0.0576247	0.00390683	-0.0820723	-0.0916144
FLCN	0.029299	0.0896314	-0.081647	-0.226636	0.0609513	-0.15604	-0.0107596	0.176939	-0.0600313	0.18976	-0.141881	-0.156149	0.17809	-0.00374211	-0.141956	-0.0393772	0.0718674	0.081793	0.156917	-0.0503185	0.0463523	0.00249259	-0.0234979	-0.106943	0.119728	-0.192989	0.034383	0.0891734	-0.0492053	0.177748	0.151995	0.0385051	0.127764	0.144613	0.0207607	0.0449053	0.00142722	0.0936953	0.0693519	-0.0220451	-0.120403	-0.058857	-0.15365	0.0351725	0.0412462	0.0677084	-0.0228574	-0.092294	-0.157144
FLNB	0.0213864	0.195219	0.00427349	0.0311264	-0.119532	0.118607	-0.0872061	-0.00637011	0.0352323	-0.123982	0.0788864	-0.0556932	-0.041102	0.0247426	0.0493547	-0.0916538	0.0381861	-0.0131098	-0.0906362	0.0605574	0.15506	-0.0896117	-0.0166492	0.0874997	0.0300957	-0.00187623	-0.193236	-0.0783539	0.0712579	-0.0645107	-0.116207	0.0392606	-0.0412571	0.0856397	0.0374604	-0.0955995	-0.103071	-0.0534316	0.183094	0.042963	0.0567096	0.155294	0.157866	0.0475869	0.0776192	-0.0292881	-0.0635543	-0.0209036	0.0484749
FOXF1	0.16276	0.234824	-0.0361028	-0.046088	0.125187	0.0219434	-0.211408	0.382268	-0.070369	0.218911	-0.138273	-0.177323	-0.238016	-0.0892428	0.157216	-0.0941425	-0.16092	-0.0423386	-0.0203041	-0.0675213	0.020781	0.153004	-0.407255	0.0433616	0.126058	-0.183606	-0.15965	-0.079968	-0.0988409	0.160685	0.131589	-0.0439617	0.164381	0.108618	0.0754429	0.26481	-0.0162468	0.00692616	0.165119	-0.157628	-0.0479137	0.0394447	0.432004	-0.0116491	-0.00162306	-0.0754347	0.103651	-0.2575	-0.228138
FRG1	0.0296298	0.130906	0.091171	-0.0192377	0.00450608	0.144671	0.0655749	0.105814	0.0714916	0.0877463	0.110273	0.0131432	0.143431	0.0563433	0.116455	0.0799029	0.152972	0.0865331	-0.00936951	-0.0968294	-0.0974889	0.176812	0.00714865	-0.00791695	0.0111402	0.00512761	-0.0452543	0.0507922	-0.0907544	-0.103882	0.129425	-0.14071	-0.00794112	-0.00693777	-0.0557699	-0.0302038	0.114278	-0.0691664	-0.0239607	-0.0207337	-0.0427654	-0.169042	-0.0681851	-0.0541512	0.0295078	-0.0643761	0.0987595	0.0738276	0.0504899
FRMD4A	-0.050661	-0.0344495	-0.193825	-0.02699	-0.00780304	0.136469	-0.198044	0.0872773	0.136063	-0.111024	-0.0886084	-0.0910206	-0.112551	-0.143154	0.0228456	-0.134996	-0.0689328	-0.00719993	0.0389801	0.0186753	0.230696	-0.088912	-0.173251	-0.0458501	0.174396	-0.120752	-0.194167	0.0065133	0.274311	0.0705585	0.00594718	0.177851	0.0366257	0.0289553	0.0767142	0.0983654	-0.255882	0.106281	0.213025	-0.101044	-0.0948547	0.0758928	0.0964691	0.115837	-0.0139623	-0.0478658	-0.0739842	-0.297581	-0.159585
FXYD2	0.0529482	-0.0739879	0.0409915	-0.00828587	0.0760031	0.05515	0.142467	0.100029	-0.0223687	-0.0652241	-0.0458637	-0.0421026	0.0828169	0.0407616	0.0088304	0.0757477	0.191027	0.0441623	0.0413536	0.076947	-0.177343	0.217394	0.163756	0.0183695	-0.066004	0.0583518	0.127683	0.137066	0.0138794	0.0763419	0.0990357	-0.0723783	0.200077	-0.0563849	-0.0418352	0.0215282	0.100677	0.0857882	-0.119187	0.0489202	0.109301	0.0471724	-0.106308	-0.0287179	0.0453436	-0.0471297	-0.0584773	0.0681605	-0.0121067
FXYD7	0.0272603	-0.0119546	0.0724796	0.195114	-0.0837512	-0.334798	0.25052	-0.0884056	-0.0488053	0.0409154	0.0424828	0.0851438	0.180967	0.0720515	-0.0275002	0.0676197	-0.0258397	0.0852177	-0.186792	0.0274601	-0.0233026	-0.0628886	0.110503	0.131808	-0.16029	0.0784498	0.0918004	-0.110124	-0.100739	-0.0691666	0.0269358	-0.0200657	-0.0728583	0.105804	-0.115546	-0.187496	0.0313675	-0.136072	-0.011561	0.0086789	0.0655081	0.0125506	-0.0630197	-0.0741184	0.164549	-0.0552376	0.131465	0.0774865	-0.0414207
FZD3	-0.0921276	0.107778	-0.176637	-0.0852851	0.0935832	0.0314231	-0.109552	0.0969572	0.091923	-0.0383677	-0.213211	-0.0942341	0.154686	-0.0525997	-0.0850561	-0.110087	0.0449025	-0.0294068	0.153939	-0.183631	0.148084	0.0629112	-0.115983	-0.200453	0.313212	-0.238408	-0.150068	0.0322842	0.200765	0.149565	0.114	0.167176	-0.127147	-0.133264	0.118728	0.164605	-0.135058	0.13526	0.242316	-0.12271	-0.0839315	0.117022	-0.100189	0.110417	0.0131186	0.0133155	-0.0621402	-0.217801	-0.118053
G6PC3	-0.029887	-0.0515182	0.132039	0.0245599	-0.0290588	-0.0288427	0.114825	0.0422219	0.0654061	0.365303	-0.0164408	-0.000270707	-0.118344	-0.041691	0.059076	0.0409064	-0.339768	0.219432	-0.185007	0.0199349	0.0167581	-0.0327272	0.127955	0.0109105	-0.112054	0.040005	0.165931	-0.103297	-0.0983337	-0.0673107	0.0256632	-0.121993	0.103214	0.0543683	-0.0668223	-0.0792153	-0.0536145	-0.0442472	-0.119977	0.0192711	-0.0714481	-0.201646	-0.0197099	-0.0727353	-0.034761	0.0216096	0.0861082	0.136705	-0.13933
GAL3ST4	0.00666789	0.12239	-0.0143413	-0.0197944	-0.0542892	0.112737	-0.210498	0.140337	0.116982	0.0315097	-0.0548251	-0.142694	-0.149283	-0.122221	0.0548793	-0.193781	-0.159441	0.0745869	-0.0319108	-0.0398227	0.287474	-0.044439	-0.098082	-0.0594664	0.108266	-0.0888387	-0.235328	-0.0852209	0.120749	-0.0200533	-0.00887025	0.0256773	0.00449999	0.119614	0.0461061	0.0283517	-0.17639	0.018184	0.108674	-0.059849	-0.12916	-0.06913	0.121754	0.126851	-0.138326	-0.0620068	0.0405819	-0.198073	-0.132835
GALNT14	-0.0984348	0.0443981	0.198926	-0.0712093	-0.0390979	0.131516	-0.0118504	-0.00187969	0.0655493	0.0374655	-0.0750379	-0.0207018	-0.0212768	0.0227778	-0.0935527	-0.154471	-0.0688766	0.071322	0.000455554	-0.00239888	0.114468	-0.0338657	-0.0528768	-0.140244	0.0183475	-0.00170035	-0.13421	0.0309088	0.0188111	-0.185184	0.0322802	-0.0154112	-0.0337371	0.084667	0.0536693	0.0940364	-0.0572535	-0.0527062	-0.0206687	-0.00371653	0.0175867	-0.00671861	0.0429038	0.0686507	-0.0877945	0.10757	0.0130009	0.00619555	0.0871897
GARS	0.0847654	0.0902032	0.0222545	0.0506506	-0.0904986	0.139762	-0.0752185	0.0282098	0.0859782	-0.100427	-0.0373259	-0.0587672	0.0225425	-0.0828446	0.0746526	-0.101575	-0.0413732	-0.0544461	-0.0243788	0.0120734	-0.0202396	0.0214228	0.0350078	0.1197	0.110068	-0.0508147	-0.190428	-0.0592117	0.170828	0.000735092	-0.00393963	-0.0640516	0.0098368	0.0743225	-0.0271059	-0.0229202	-0.0857942	-0.107783	0.121106	0.132951	0.0829085	0.0434752	0.061779	-0.0178806	0.0709402	-0.0635751	-0.0872628	-0.125318	-0.0150248
GCFC1	0.0733259	0.088085	-0.0197126	0.0310136	-0.0837199	0.124686	0.0332177	0.0961355	0.144657	0.0172551	-0.0703918	-0.033199	-0.028067	-0.245412	0.102533	-0.093464	-0.163681	-0.0102633	0.0297601	-0.12503	0.0814827	0.0391888	0.0382583	-0.040995	0.100393	-0.132131	-0.110812	-0.051028	0.187131	0.0764104	-0.0364892	-0.122526	-0.0240159	0.0484825	0.11677	0.0532405	-0.0512772	0.0509845	0.0913138	0.0933411	-0.093195	-0.130327	0.114763	0.0119657	-0.0669952	-0.0401183	0.0370542	-0.135869	-0.200557
GDF11	-0.0582988	0.00303809	0.0228896	-0.0505489	0.0353109	0.190835	-0.0464683	0.026972	0.15671	-0.0824015	0.00308693	0.0326167	-0.0259705	-0.0322334	0.115579	-0.0278148	0.102978	0.0521539	0.109542	-0.168536	0.185156	0.122335	-0.0415552	-0.244768	0.13098	-0.0602925	-0.0171477	0.190413	0.166683	-0.120831	0.0356916	-0.077029	-0.161142	0.0558712	0.134677	0.0276689	0.113622	0.040212	0.125361	-0.228994	-0.114504	-0.183994	0.0674139	0.221028	-0.187426	0.0262955	-0.0324096	-0.016133	0.0712682
GEMIN8	0.142372	-0.0365869	0.081215	-0.0553653	-0.0783153	0.0451937	-0.128495	-0.00267602	0.0629041	0.015343	0.075885	-0.00877565	-0.0812415	0.0380707	0.014219	-0.0786396	-0.135412	-0.0140713	-0.0806755	-0.0895421	0.191247	-0.0560526	-0.008541	0.0139812	0.144673	0.0257399	-0.126435	-0.0801899	0.10003	-0.0982959	0.00405195	-0.0284985	0.0161745	0.158704	0.0204784	-0.0278064	-0.0779631	-0.0228206	0.0787273	-0.043301	0.04657	-0.0106064	0.110184	-0.0060401	0.0145301	0.0912908	-0.0101475	0.00210532	0.0142599
GGNBP2	0.0302899	-0.0841596	-0.104152	-0.157976	0.117803	-0.0989823	0.016598	-0.0480385	-0.0140098	-0.125693	-0.0551541	-0.0898181	0.226736	0.0663425	-0.140564	-0.0366051	0.123193	-0.0421208	0.307329	-0.0929921	0.0543409	0.0804291	-0.0876167	-0.168885	0.134575	-0.136552	0.00681076	0.109547	-0.0142111	0.049966	0.114996	0.102718	0.00160591	-0.0462189	-0.0328398	0.201589	-0.128922	0.149322	-0.0472834	-0.0595143	-0.146809	-0.013285	-0.100616	0.122148	-0.135787	0.0672558	-0.0375763	-0.0546106	0.0121187
GGT6	0.202418	-0.00632533	0.0484323	0.032521	0.0719361	0.0446528	0.080684	0.137949	-0.120272	0.0844314	-0.108138	0.100491	0.00781325	0.144205	-0.0283275	0.0453346	0.0951744	0.186946	-0.0908039	-0.00615161	-0.133428	0.0359954	0.166972	0.0471926	-0.0895638	0.044747	0.0379897	-0.0971777	-0.0623485	0.0168759	0.0455977	-0.0175484	0.0999385	-0.0439594	0.022313	0.0639251	0.0628689	-0.0858638	-0.0996099	0.282649	0.118389	0.125859	-0.0178577	-0.0170751	0.0337791	-0.0695875	-0.00993797	0.0186154	0.0710907
GGT8P	-0.11736	0.168995	-0.0158495	-0.018463	-0.161706	0.20498	-0.0657331	0.130999	0.111302	0.00475489	0.193165	-0.207805	-0.183125	-0.111966	0.0499917	0.0807189	-0.00234812	0.0232321	-0.0665437	0.160896	-0.0335226	-0.037063	-0.111368	0.147367	0.0393122	0.0249831	-0.168766	-0.111246	0.00264473	-0.0709691	0.0265332	-0.0183521	-0.04164	0.0663691	-0.0451398	-0.0607303	0.0439253	-0.0902666	0.084493	0.0082582	0.152224	0.076801	0.18722	-0.0154003	0.0343641	-0.030737	-0.0479996	-0.0427255	0.0676272
GLB1L	-0.0353195	0.0754513	-0.00153914	0.079254	-0.10586	0.174856	-0.141639	0.014379	0.0909682	-0.0945226	0.0609842	-0.0671137	-0.0869613	-0.0940569	0.0445095	-0.0842568	-0.126532	-0.0314366	-0.116538	0.0402679	0.1074	-0.0402566	-0.0501767	0.0887224	0.033354	0.0190054	-0.201339	-0.100999	0.163649	-0.0470566	-0.07075	0.022816	-0.0325587	0.0316568	0.0455216	-0.0119302	-0.112707	0.000272641	0.176128	-0.0394242	0.00807237	0.0998835	0.138519	0.0399131	0.00744393	-0.0762751	-0.0395441	-0.0904276	-0.0275177
GM2A	0.0144465	-0.140636	0.142257	0.0130386	-0.0899098	-0.0957302	0.144494	-0.0859345	-0.094684	-0.0402391	0.0465664	0.111306	0.0558217	0.0724361	-0.175599	0.0721395	0.0936905	-0.142891	-0.14368	0.0494667	-0.20288	0.0413712	0.123851	0.172068	-0.101329	-0.00856648	-0.0334576	-0.000891935	-0.0591809	0.02301	0.121163	-0.0380105	-0.0122393	-0.058787	-0.141653	-0.0724616	0.00195616	-0.0484501	-0.0639236	-0.108356	0.0982344	0.0797853	-0.0481518	-0.126918	0.0260074	0.0689164	0.0141523	0.170564	0.0409921
GMPR	0.123947	0.105351	-0.00759042	0.0419272	-0.0153246	-0.160305	0.190581	-0.0344072	-0.015658	-0.0756162	0.104215	0.150051	0.273162	0.120598	0.0677256	0.0294688	0.195626	-0.0972442	-0.0306304	-0.0223043	-0.102451	0.127541	0.125259	0.0902072	0.0332317	-0.046834	0.121471	-0.0897046	-0.115201	-0.0104693	0.0326339	0.0893587	0.00966983	-0.0938295	-0.0234669	-0.0703778	0.0338407	-0.113394	0.0146641	0.115182	0.172461	0.0722138	-0.147476	-0.100304	0.132103	-0.0462679	0.00233292	0.13264	0.0416087
GNA12	-0.0464392	0.0466944	-0.16855	-0.0794626	-0.0399512	0.0942407	-0.277072	0.0277148	0.0444889	-0.192799	0.0743279	-0.159128	-0.0257997	-0.0322597	-0.0307605	-0.0812383	0.120574	-0.0507587	0.118897	0.0200448	0.23329	-0.0743324	-0.115229	0.0070226	0.183836	0.00836538	-0.146737	0.0307026	0.193098	0.00318974	-0.0142276	0.163778	0.00442685	0.102288	0.0334078	-0.0213184	-0.179508	0.124529	0.220702	0.0077703	-0.0474006	0.141271	0.0706318	0.0953869	0.0448832	0.068786	-0.0857962	-0.108113	0.0170977
GNB1	-0.0159335	-0.0789336	-0.163678	-0.0414224	-0.130245	-0.12353	-0.0442715	0.0452665	0.0403018	-0.0314617	0.0142133	-0.0822193	0.0942174	-0.0901198	-0.171953	-0.0385108	0.111611	-0.0639692	-0.00178413	0.117899	0.00710275	-0.0883618	-0.0555345	0.0542466	0.199049	-0.101496	-0.171205	-0.0442393	0.167833	0.110083	0.218344	0.0883104	0.0257657	0.0418456	-0.153919	-0.0421994	-0.19118	-0.0821296	0.0988683	0.0479404	0.0664441	0.0982558	-0.0840824	-0.1054	0.0702836	-0.0426801	-0.0416314	-0.130706	-0.0654188
GPER	-0.00551124	0.0905418	-0.0208528	-0.00353843	-0.0886843	0.138479	-0.192541	0.0538666	0.0516846	-0.0500521	0.0379832	-0.0671964	-0.0554087	-0.101772	0.07729	-0.119044	-0.0513986	-0.0709817	-0.0808051	-0.0663591	0.16486	-0.00588496	-0.0480685	0.0886961	0.0733166	-0.0432866	-0.142798	-0.123936	0.177114	-0.0300054	-0.0257307	0.0259589	-0.0407388	0.110196	-0.0219846	-0.00215267	-0.117902	-0.0334058	0.134201	0.00134331	-0.0166907	0.0288263	0.138375	0.00079547	-0.00979926	-0.0694962	0.00015986	-0.0787133	-0.0311968
GPNMB	0.0100171	-0.141412	0.00787636	-0.0081065	0.150641	-0.0685961	0.0151557	0.0845855	-0.0913906	0.0754456	-0.179743	-0.0218239	-0.143192	-0.032465	-0.107166	-0.0304091	-0.143	0.0744478	0.0885019	-0.0490462	-0.127095	0.0995216	-0.0118263	-0.0543644	-0.0847184	0.0966355	0.138553	0.0846122	-0.137037	0.105105	0.0198563	-0.0296896	0.0582214	-0.0426197	0.0576777	0.0792472	0.0877168	0.0479559	-0.0494275	0.0479129	0.0161661	0.0401322	-0.0759811	-0.0388888	-0.0204143	0.0347332	-0.00887172	0.0445158	-0.0110248
GPR135	0.113429	-0.147199	0.156844	-0.0152016	-0.108854	-0.133556	0.0429773	-0.11591	-0.0593536	-0.061187	-0.0813965	0.105652	0.0758466	-0.0468587	0.109994	-0.0409699	-0.0115137	-0.277378	-0.0183179	-0.0681688	-0.11101	-0.033117	0.189682	0.145446	0.0538428	-0.0431557	0.0208111	-0.0874325	-0.0932314	-0.00230351	0.0011826	-0.067736	-0.0208447	-0.165382	-0.131812	-0.0350646	0.0930255	-0.160758	-0.315496	-0.0192909	0.0693695	0.0435865	-0.114225	-0.11416	0.0713545	0.0283061	-0.0670498	0.179962	-0.0445849
GPR150	-0.117576	0.0344471	0.00450309	0.0564334	-0.099483	-0.178486	0.0296909	0.0648125	-0.0415946	0.209488	-0.0357578	-0.0256936	0.0818752	-0.186725	0.0280682	-0.0683145	0.000594417	-0.0645498	-0.073332	-0.0297654	-0.0694986	0.0636113	0.052949	0.0406222	-0.0925823	-0.200258	-0.123709	-0.139982	-0.0169908	0.18775	0.0076811	-0.125856	-0.0585784	-0.0725845	-0.0140937	-0.0272125	0.0817556	-0.0419225	0.0787019	0.0262703	-0.144497	-0.0845093	0.0204168	-0.0824915	-0.108161	-0.250724	0.1419	-0.11207	-0.150803
GRAP	0.160411	0.103334	0.0840782	-0.0109278	-0.112548	0.0169463	-0.165157	0.0199326	-0.0668449	0.0677152	0.0256841	0.0849567	-0.11816	0.135197	0.0694286	-0.0999573	-0.0983287	-0.0336103	-0.19598	-0.0548662	0.063389	-0.0322702	-0.0181211	0.0268568	0.154672	-0.0896317	-0.145317	-0.0522917	-0.0571348	-0.0897093	-0.0333251	-0.0689045	-0.0640975	-0.0104555	0.0116353	-0.0727529	-0.0496317	-0.119485	0.140997	0.0385722	0.0563928	-0.0438397	0.0436159	-0.0437485	0.152778	0.103801	-0.0696415	0.0765386	0.0633175
GTF2IRD1	-0.026961	0.206958	0.274608	0.260609	-0.0263939	0.0293429	0.0734817	0.0562308	-0.0625225	0.136635	0.0855194	0.210639	0.0580412	-0.0614257	0.150882	0.120673	-0.0524765	-0.0500322	-0.306066	0.202219	-0.124282	0.00638387	0.30425	0.293113	-0.271763	0.0768512	0.0622302	-0.22514	0.0799717	0.00720659	-0.204796	0.0355786	-0.015386	0.0347444	0.0115473	-0.19336	0.109825	-0.160819	0.0108	0.0901197	0.249345	0.0814416	0.0897125	-0.190906	0.134011	-0.126135	0.207462	0.132676	0.0434061
H2AFY2	0.125132	0.109632	-0.0680164	-0.0670987	0.0795789	0.0393112	-0.00185662	-0.0242477	0.080041	-0.158083	-0.00084854	-0.171906	0.0648779	0.0596196	-0.154047	-0.101598	0.00857709	0.0374052	0.261165	-0.102528	0.138139	0.162128	-0.0698388	-0.158854	0.0669407	0.0627816	0.0611456	0.054889	0.0204827	0.00194015	0.143837	0.00546507	-0.00301822	0.0801571	-0.039659	0.0986289	-0.166101	0.13219	0.0509889	0.0812117	-0.0520175	-0.00954492	-0.0354932	0.263642	-0.198134	0.0613458	-0.0118515	-0.0692794	0.0921078
HADH	0.00571234	-0.0945072	-0.0207224	0.0565537	-0.209957	-0.0134907	0.0834272	0.064965	0.0561572	0.149315	0.0950316	-0.00197141	0.0568162	-0.0617696	0.101931	0.232667	-0.104798	-0.0764771	-0.161135	-0.204768	-0.304205	0.017932	0.0943426	0.274505	-0.0923438	0.0894239	0.112322	-0.103983	0.118747	0.0720331	-0.0182745	-0.123647	0.0381566	-0.123568	-0.0617412	-0.0488086	0.0181848	-0.11445	-0.137314	0.228134	0.107505	-0.0352631	-0.0561624	-0.151091	0.0888174	-0.0982344	-0.206813	0.262547	0.00317752
HADHA	-0.0137292	0.125161	-0.0296722	0.0429353	-0.105663	0.151594	-0.206172	0.0816592	0.0984853	-0.0922664	0.0474603	-0.0951332	-0.0694066	-0.110481	0.0620974	-0.0901825	-0.0538717	-0.0693037	-0.0491114	-0.00113599	0.141904	-0.00541513	-0.0692686	0.0829379	0.0901016	-0.0231345	-0.189046	-0.0909012	0.158344	-0.0234424	-0.0403365	0.0620173	-0.0440877	0.0853263	0.0386968	-0.0317206	-0.096535	-0.0343228	0.210006	0.000439739	0.0253055	0.0848739	0.129999	0.0401225	0.0219686	-0.0420412	-0.0369619	-0.113919	-0.0183873
HAUS7	-0.036522	-0.128685	-0.192496	-0.0559022	-0.0568863	-0.0392637	0.0113393	0.0153087	0.0708501	-0.0335504	0.0512245	-0.0275332	-0.0315702	-0.190063	0.000228842	-0.0108746	0.0254234	0.103133	0.126955	-0.137539	0.134959	-0.035334	0.0720379	-0.0664239	0.159758	-0.063292	0.0158936	0.0824327	0.170245	0.0351807	-0.0268161	-0.0306644	0.0453005	-0.0319894	0.107827	-0.0076258	0.0284689	0.0909956	0.0733209	0.0998079	-0.10382	-0.0515267	0.0207366	0.0654856	0.0161784	0.0846802	-0.154996	-0.00870603	-0.109581
HBD	-0.0162253	-0.227642	-0.0301003	-0.0217449	0.162615	-0.115956	0.111357	-0.0190893	-0.0290007	0.176586	-0.0505675	0.0156056	-0.0481248	0.0654088	-0.105735	0.000810863	-0.0179114	0.183918	0.0600366	0.0324939	-0.0272675	-0.0556363	0.0449653	-0.177283	-0.0474314	0.0128042	0.0958385	0.126375	-0.192848	-0.0613389	-0.000161769	-0.0298076	0.0889246	0.072151	0.0424742	0.0871564	0.266736	0.156845	-0.0416851	-0.081995	-0.127073	-0.0240653	-0.0870866	0.0853204	-0.0305116	0.0254584	0.0551779	-0.0273783	-0.0279047
HDAC11	-0.158716	0.0657405	0.0546102	-0.0596549	-0.0674568	-0.0761099	0.298956	-0.148984	0.0115345	0.0444351	0.105466	0.0291482	0.113073	0.0841367	-0.0221025	0.125763	0.0328903	0.0503747	-0.0143292	0.174037	-0.139098	-0.103386	0.046695	-0.0133096	-0.142971	0.00260206	0.0982869	-0.0802477	-0.0942931	-0.0235944	-0.0148222	-0.0232031	-0.202225	0.101525	-0.195658	-0.137691	-0.040589	-0.0618505	-0.148221	-0.0559972	0.0148279	-0.126278	-0.0178713	-0.0336099	-0.0816411	-0.093448	0.109912	0.105737	0.0535783
HECTD1	-0.000553032	-0.030395	0.00208762	0.0321821	-0.145699	0.205554	0.0552404	0.0313107	0.121059	0.00834384	0.084596	-0.05967	0.0261323	-0.0815063	0.126554	0.128806	-0.0803318	0.0712281	-0.114852	-0.0615997	-0.0844919	0.0583032	0.136575	0.100701	-0.00957976	0.064361	0.00497745	-0.0599761	0.158357	-0.000589874	-0.0819195	-0.139815	0.0577299	-0.0299005	-0.0667236	0.00083153	-0.00945458	-0.0136117	-0.0651112	0.0398432	0.104679	-0.0501226	0.0291655	-0.112924	0.0780775	-0.128437	-0.104047	0.0193331	-0.0189715
HGSNAT	0.026365	0.0640303	-0.132031	0.0199026	0.102537	-0.187823	-0.0742437	-0.0437825	0.0234174	0.115544	-0.0573136	0.030264	-0.0111951	0.0333896	0.0763846	-0.0976641	-0.0318903	0.170965	0.0764054	0.15198	0.124694	-0.150253	0.100113	-0.0602555	0.050864	-0.0520994	0.0558006	-0.00802016	-0.043668	0.105538	0.0337645	0.193403	0.0760052	0.167048	-0.043805	-0.0493211	0.0338287	0.0596557	-0.0137039	0.149394	-0.0819262	-0.193935	-0.132526	-0.0651057	0.0444541	-0.047608	0.109588	-0.214102	-0.0759547
HIBCH	0.140909	0.206422	-0.0800317	0.166997	-0.0342152	0.0331448	0.0741379	0.132555	-0.00285841	0.00853836	-0.281152	0.0190359	-0.0121605	0.00350125	0.117475	-0.201301	0.0331246	0.142537	-0.09623	0.0827067	0.0129324	0.127058	0.0999318	-0.0289804	0.080171	-0.104344	-0.170366	-0.0545079	-0.0393311	0.250185	-0.103028	-0.0787264	0.134939	0.0296043	0.0570772	0.0757598	-0.157814	0.103492	-0.0194933	0.148149	0.0819917	-0.0352467	-0.069846	-0.0462574	-0.0795481	-0.194055	-0.0257453	-0.176504	-0.173719
HIPK1	0.0443359	-0.00960381	0.149669	-0.0268376	-0.185983	-0.177323	0.0513463	-0.208186	-0.118197	-0.14023	0.165103	-0.109386	0.0114131	0.167676	-0.101433	0.131608	-0.128177	-0.121002	-0.126577	-0.0295623	-0.0202537	-0.024023	-0.122621	0.196004	-0.174686	0.161137	0.0230644	-0.192544	-0.127769	-0.144907	-0.0128994	-0.0796931	-0.118102	0.052953	-0.19231	-0.0273989	-0.0358426	-0.114409	-0.029958	-0.0650239	0.0377998	0.269998	0.282397	0.0961948	0.0121728	0.0179589	-0.0431722	0.219238	0.195474
HIPK2	-0.0931036	-0.107034	-0.0117937	0.0771575	0.0384099	-0.159555	0.0721678	-0.0535548	0.126781	0.101453	-0.131247	0.106313	0.0153258	-0.093971	0.0536202	-0.162315	-0.0697052	-0.033405	0.0581311	-0.0825259	0.147272	-0.0250445	0.0449155	-0.0667007	0.0877186	-0.141647	-0.000473644	0.0154543	0.0224734	-0.00665616	0.00344417	0.115229	0.04013	-0.103658	0.145618	0.0750839	-0.0976942	-0.0118099	0.0816786	-0.0704729	-0.14961	0.0734589	-0.0954901	0.072694	-0.0199675	0.0212286	-0.0583113	-0.0897748	-0.212132
HIST1H4A	0.0708336	0.00477823	0.228124	0.0197177	0.110598	0.0371775	0.207824	-0.10663	0.154164	-0.0279733	0.0280067	0.143876	0.0894219	0.112787	0.049193	-0.0202584	0.152912	-0.0716973	0.0491887	-0.011541	-0.150645	0.127982	0.00141377	-0.103551	-0.0434771	-0.107695	0.146221	0.0642819	0.188373	-0.228999	0.0866827	0.0123957	0.0861886	0.080614	-0.0327951	0.120545	0.182921	-0.00929773	0.0305044	-0.042777	0.00223516	-0.0746918	0.119556	0.145029	-0.133295	-0.0185736	0.0450036	0.11098	0.156605
HKDC1	0.127125	-0.0519294	-0.0334031	-0.09828	0.0780604	-0.117701	-0.0703574	-0.120008	-0.115998	0.000280745	0.163827	-0.0341919	-0.0331846	0.15849	-0.11194	0.0699579	0.0330543	-0.0139732	0.209483	0.122041	0.126501	-0.1126	0.121668	-0.0790389	-0.0103913	-0.0100465	0.086134	-0.0290777	-0.245663	-0.0514933	-0.166597	0.235021	-0.0045286	-0.0121301	-0.0808127	-0.0373801	0.0720204	-0.0379864	0.0767987	0.0133095	-0.0170593	0.201644	-0.190965	0.0277215	0.128024	0.174527	0.0465785	0.168918	0.129282
HMGN2	0.0344331	0.000851782	-0.0521715	-0.0771229	0.00155063	-0.0697883	0.248247	-0.0605991	-0.0241516	-0.0471183	0.091566	0.0350818	0.181446	0.130945	-0.0109965	0.132418	0.128742	0.0207029	0.0497889	-0.0147385	-0.103393	0.0838458	0.0388434	-0.0289969	-0.0899059	0.000265272	0.174493	-0.00234227	-0.0929183	0.0272399	0.0201147	0.0388532	0.00189782	0.0171245	-0.0573888	0.0634511	0.0878712	0.0775964	-0.0232368	0.0309216	0.0150347	0.0149141	-0.0671144	-0.0245358	0.0840937	-0.068608	0.0260419	0.104534	0.0855759
HNRPLL	0.102539	-0.0906096	-0.173854	0.00540793	-0.0335844	-0.137642	0.0936179	0.0630079	-0.0335709	0.0753208	-0.108836	-0.0735436	0.114069	-0.154907	0.00674474	-0.0798033	-0.0117704	0.0227393	0.0143149	-0.130584	0.0307607	-0.0378338	0.201414	-0.0634208	0.113818	-0.178968	-0.0724927	-0.0821533	0.0543244	0.197946	0.128355	-0.149621	-0.114438	-0.190806	-0.107438	0.0134016	-0.00322076	-0.108009	-0.179611	0.10589	-0.0988924	-0.0861074	-0.148463	-0.018721	-0.11137	-0.255907	-0.0143659	-0.0576895	-0.209314
HPGDS	-0.130172	0.0183439	0.116582	0.114874	0.0107121	0.116771	0.0389575	0.136163	0.117137	0.249849	-0.0081042	-0.0690539	-0.142103	-0.252924	0.136946	0.151514	-0.319052	0.158001	-0.132553	0.0249631	-0.010566	-0.000933985	0.0850075	0.069377	-0.255842	0.053744	0.0833511	-0.0636349	-0.084169	0.0195571	-0.0839569	-0.0851028	0.0271118	-0.00417729	0.104837	0.0398548	0.135269	-0.00382806	-0.0994587	0.0782431	-0.0845427	-0.180499	0.0949785	-0.0125382	0.0014687	0.00259902	0.064706	-0.00734657	-0.148621
HRASLS2	0.152099	0.1411	-0.0387146	0.0318377	-0.138345	0.0916977	-0.0497245	0.103178	0.0608068	-0.118938	-0.0164079	-0.151175	0.0578764	-0.0595217	-0.00569156	0.000402632	0.0800037	-0.154897	-0.0750104	-0.0188378	-0.0861411	0.0858784	0.0697487	0.186967	0.0561374	-0.0609676	-0.178558	-0.0824821	0.0988984	0.170344	0.0684285	-0.0469693	-0.0699467	-0.0169052	-0.108993	-0.0823572	-0.116443	-0.201504	0.0344732	0.0823224	0.210923	0.0728206	-0.0894606	-0.129145	0.150114	-0.131451	-0.140298	-0.0622218	0.0332154
HTRA1	-0.02467	0.0470015	0.000474622	0.0656146	-0.053827	0.11893	-0.065693	0.0314112	0.122843	-0.0287476	-0.116597	-0.0325757	-0.104943	-0.0794663	0.0260628	-0.155074	-0.0705237	-0.00848896	-0.0299663	0.0683837	0.0522593	-0.0184452	-0.138902	-0.0280628	0.0802615	-0.118885	-0.199757	-0.104924	0.18587	-0.0683186	-0.0384329	0.0169435	-0.0352959	0.0497108	0.0194002	0.0435453	-0.137891	-0.0943891	0.0998085	-0.0540141	-0.0212525	0.0426621	0.0899348	0.106683	-0.0831833	-0.0807035	-0.00111085	-0.173602	-0.0438937
IDO2	-0.1027	-0.0703468	0.0030696	0.0504063	-0.0107425	0.163092	-0.270944	0.135959	0.0933279	0.115427	-0.169604	-0.0676826	-0.280089	-0.194561	0.0903891	-0.0933735	-0.248338	0.0655331	-0.124142	-0.00330188	0.195737	-0.0907086	-0.109365	-0.00133589	0.091269	-0.0638957	-0.163759	-0.037785	0.140863	-0.0457885	-0.0191651	0.0279325	0.100088	-0.0378465	0.0475728	0.0740623	-0.161408	-0.013639	-0.0429391	-0.032545	-0.107215	-0.0660463	0.104963	0.0680674	-0.155153	0.00297609	-0.0272337	-0.196287	-0.223831
IFNG	-0.0948963	-0.133585	-0.124764	0.0432864	0.1443	-0.0566569	-0.147911	0.0694329	-0.0945629	-0.0453244	-0.126193	-0.0100613	-0.116169	-0.235686	-0.0226177	-0.0352852	0.0667338	-0.147118	0.0699502	-0.012558	0.0568811	-0.0502616	-0.263946	0.00992458	0.0993434	-0.0377603	-0.145271	-0.0504063	0.0799551	0.108106	-0.0229875	0.018971	-0.158399	-0.111569	-0.0103997	0.0854962	0.0568099	-0.104524	-0.00173327	-0.147641	-0.0296474	0.183331	0.243127	0.0440239	-0.109456	-0.147924	0.0342966	-0.175546	-0.0708813
IFT140	-0.00475093	-0.0339493	-0.0269669	0.0226664	0.0213655	0.019631	0.012594	0.0472871	-0.01017	-0.0310752	-0.107663	0.0238419	0.214089	-0.0308354	-0.0269041	-0.0924544	0.00759558	-0.0364986	0.0136135	-0.14003	-0.0292786	0.00778132	-0.0054212	-0.0529645	0.0520014	-0.0669407	-0.09432	-0.0377727	0.184466	-0.0453532	0.143707	-0.135638	-0.139508	-0.0580959	-0.0549125	-0.0586349	-0.0814391	-0.129489	-0.0782132	-0.0980771	-0.0871349	-0.0974365	-0.0234312	0.0669731	-0.116406	-0.150498	0.0832702	-0.0605573	0.0170364
IFT80	0.0749528	-0.166322	0.025871	0.0140746	-0.0020182	-0.0837535	0.132088	-0.0837774	0.0206694	0.117642	-0.14592	0.0732772	0.0118381	-0.025699	-0.075265	-0.0756433	-0.110105	0.0454647	0.0166372	0.00597561	-0.142001	-0.0105862	0.157437	-0.0422242	-0.0669613	-0.165317	-0.00925467	0.0809462	-0.100576	0.0460835	0.0285449	-0.109378	-0.0132443	0.0259082	0.0145123	0.0315357	0.0217366	-0.0381329	-0.0185187	0.0189527	-0.0640871	-0.0956687	-0.170235	-0.0280259	0.0899037	0.0313351	-0.0942604	0.0267826	-0.154073
IGSF9	0.0706166	-0.0143944	0.132344	0.113113	-0.0327926	0.163891	0.0466381	0.0281296	0.147877	0.0108513	0.00316488	-0.100879	-0.0182388	-0.0670674	0.0645493	-0.00324158	-0.153297	-0.0402162	-0.0253512	0.123478	-0.107078	0.13885	-0.0860249	0.0704854	-0.111686	0.0501639	0.000363725	0.00815522	-0.226262	-0.100075	0.169512	-0.0734858	0.0779192	-0.0592493	-0.178042	0.0412448	-0.00731454	-0.0736314	-0.190667	-0.0527179	0.0760462	-0.0844092	0.0162626	-0.0464437	-0.0475063	-0.0251083	0.0334391	0.00681043	0.016033
IKBIP	-0.133557	-0.127861	-0.0611937	0.0993158	-0.00854819	0.0924637	-0.25813	0.248933	0.252712	0.120047	-0.0508448	-0.11402	-0.205047	-0.330346	0.111534	-0.0262791	-0.292404	0.16002	-0.0338972	-0.0764616	0.139277	0.0321454	-0.123987	0.0214916	0.070366	0.0414061	-0.135404	-0.0196647	0.0576452	0.0610489	0.00551804	-0.043034	0.0963413	0.000143306	0.153408	0.0589792	-0.101824	0.106155	0.071874	0.019114	-0.0967735	-0.222382	0.161805	0.0285712	-0.0843674	-0.0418951	-0.0291589	-0.218799	-0.315063
IL12RB2	-0.0841903	-0.011912	0.167448	0.139308	-0.0185392	0.0532559	0.347348	-0.00501204	0.116303	0.198403	-0.0608987	0.103631	-0.0526505	-0.0535635	0.130877	0.135511	-0.082944	0.0672882	-0.133053	0.181689	-0.265837	0.0694947	0.158884	0.0398127	-0.250986	0.0850125	0.22458	-0.0749196	-0.0711255	-0.00476357	-0.0290228	-0.172651	0.0855663	-0.061692	-0.0981192	-0.0466997	0.0246658	-0.0858029	-0.361132	0.0592611	0.125226	-0.196223	-0.0676786	-0.184372	-0.111544	-0.128841	0.154309	0.153711	-0.0667606
IL1R1	-0.0278915	-0.215686	0.0723554	-0.0854677	0.00675207	-0.126181	0.181982	-0.0799253	-0.0433275	0.0880355	0.0021019	-0.0389539	0.0160011	0.115662	-0.182133	0.125693	-0.0140526	0.0800642	0.0494543	0.0813375	-0.130473	-0.101165	0.124374	-0.0229854	-0.0852596	0.116094	0.240158	0.044149	-0.0933491	-0.15118	0.201595	0.0174811	0.0432321	0.0991439	-0.216476	-0.146904	0.0476342	-0.0623486	-0.205522	-0.0198316	0.0768056	-0.107277	-0.165521	-0.0595078	0.012684	0.163896	0.0570025	0.184153	0.0950205
IL1RAP	-0.0260019	0.00683176	0.131225	-0.0139914	-0.0627612	0.127566	-0.0157847	0.0510247	-0.0383777	0.264374	0.0181478	-0.0932864	-0.191633	-0.0640785	-0.0257099	0.0707644	-0.235466	0.136798	-0.160104	0.118047	-0.0372269	-0.08024	0.0905773	0.15527	-0.145979	0.188328	0.0585882	-0.114462	-0.0606504	-0.0488687	0.0403725	-0.190455	0.0909066	0.10754	-0.123266	-0.175552	0.0169823	-0.144546	-0.145797	0.07954	0.0946773	-0.0718464	0.00909405	-0.173842	-0.00179105	0.0424682	0.0805533	0.00750454	0.0170892
IMPAD1	-0.020359	-0.0493667	0.0444939	0.00174124	-0.115706	-0.138876	0.200426	-0.0933176	-0.0146198	-0.0256096	-0.159375	0.060979	-0.0378614	0.0741894	-0.131294	-0.0992108	-0.0717292	-0.0290208	-0.124497	0.220569	-0.0382009	-0.160844	-0.030174	-0.0304452	0.00514372	-0.146189	-0.184935	-0.0495541	0.0295268	0.0315603	-0.00619541	-0.0525695	-0.112859	0.0247939	-0.0540186	-0.0906385	-0.187241	-0.0747667	-0.0355382	-0.277291	-0.0570056	0.00967155	-0.0658615	0.0281054	-0.0513063	-0.0626886	-0.0367858	-0.0821393	-0.0614936
INF2	0.117224	-0.0360255	-0.0501611	-0.131973	0.0537129	-0.133622	0.177769	-0.057432	-0.052167	0.0136473	-0.0585016	-0.0307916	0.115735	0.176036	-0.0413864	-0.0221166	0.134495	0.0522263	0.154502	-0.123176	0.0607058	0.125664	0.0473123	-0.144126	0.0121312	-0.00390654	0.150956	0.0949646	-0.0780989	0.0458852	-0.0164564	0.0153964	0.127584	-0.00937882	-0.0378719	0.0266114	-0.00961415	0.143822	-0.105353	0.0280915	-0.0785431	0.0294764	-0.125868	0.103399	-0.122967	0.0287372	-0.0201632	0.0913621	0.0183654
ING5	-0.00586639	-0.191163	0.0215181	-0.035267	0.124554	-0.124563	0.149774	-0.0765733	-0.067707	0.145423	-0.118556	0.102685	-0.0238923	0.0389612	-0.135052	0.074794	-0.0840955	0.117541	-0.00251743	-0.00697371	-0.133341	-0.0162431	0.0351667	-0.0897401	-0.0860179	0.0528781	0.16938	0.136337	-0.103518	0.0573656	0.0639561	-0.0713999	0.039566	-0.125616	0.0321592	0.0855734	0.0308606	0.081584	-0.194642	0.0188921	-0.0379479	-0.06948	-0.103446	0.00540714	-0.0613398	0.0660858	-0.0434419	0.0494	-0.0302408
INO80B	0.0643	0.0637567	0.153106	0.154236	-0.0615808	0.0820865	0.104099	-0.00952622	0.0811442	-0.0306194	-0.0634134	0.111886	-0.123265	-0.0352847	0.109811	-0.0882993	0.0324334	0.0828895	-0.171062	0.141942	-0.0177317	-0.0681323	0.185219	0.0445565	-0.0574354	-0.0239759	0.00670287	-0.128295	0.064869	-0.0664186	-0.0742916	-0.114784	0.0195472	0.0327537	-0.0485526	-0.132133	-0.0866779	-0.155808	-0.298568	0.18177	0.113528	0.00760519	0.031664	-0.0346713	-0.136858	-0.176669	0.0251902	0.0385219	-0.0548702
ISCA1	0.0740983	0.14279	0.0150399	-0.0106003	-0.143557	0.11075	-0.156051	0.0703814	0.0452406	-0.0226499	0.0293023	-0.103564	-0.00863874	0.00981686	0.068257	-0.119347	-0.0880016	-0.06184	-0.116306	-0.0796538	0.127088	-0.0210612	-0.0831704	0.0743861	0.128084	-0.0233919	-0.180065	-0.136399	0.123921	-0.0648301	-0.00575468	-0.00857228	-0.00776921	0.0748907	-0.0259425	-0.037523	-0.157464	-0.0962313	0.137943	0.00489478	0.00246896	-0.0102528	0.123351	0.00583595	-0.00956767	-0.0320107	-0.0536964	-0.0725185	0.0328857
KANK1	0.150161	0.0289301	0.148587	0.0609271	0.125678	-0.188928	0.0497858	-0.123252	-0.173842	-0.109108	-0.083878	0.015817	-0.124438	0.221021	-0.0795468	-0.0964867	0.137598	-0.0803061	-0.0240631	0.0502684	-0.0227137	0.0752943	-0.064876	-0.0522138	0.0571225	0.0374344	0.0337935	0.0212273	-0.120541	0.0182109	-0.0539191	-0.0475176	-0.0232562	-0.00780527	-0.0276933	-0.051727	0.152211	-0.110825	-0.0699669	0.0313198	0.162208	0.268078	0.0715997	0.0498991	0.0156526	0.0493407	-0.0486571	0.095092	0.0898117
KAT6B	0.0798331	0.225004	-0.00619129	0.106151	-0.108212	0.153053	0.0039381	0.104344	0.109168	-0.03751	-0.0697411	-0.135862	0.0242534	-0.154076	0.140215	-0.0600835	0.0200057	-0.0416163	-0.0121251	0.0753387	0.029262	0.0290692	0.103855	0.145938	-0.0467056	-0.0517898	-0.195417	-0.101189	0.0710618	0.13199	0.0328666	-0.0774689	-0.0363808	0.0729666	-0.101096	-0.0968101	-0.145146	-0.13613	-0.0536524	0.107415	0.0812865	-0.0443045	0.0212351	-0.154803	0.0438896	-0.174163	0.0408439	-0.142992	-0.0637108
KCNAB3	-0.0966226	-0.102549	-0.0700029	-0.258645	0.133292	0.118944	-0.195063	0.0868685	-0.104012	-0.0375105	-0.0120341	-0.0663608	-0.226709	-0.0974142	0.0530068	-0.0859548	-0.0518354	0.165787	0.113529	0.0210901	0.308735	-0.0919081	-0.0626953	-0.164189	0.0672456	0.0185721	-0.0244478	0.120664	0.0299107	-0.000854963	-0.151812	0.0504206	0.0467625	0.00936249	0.220333	-0.001511	0.0744812	0.154021	0.148261	-0.26846	-0.229929	0.00431758	0.0867625	0.152768	-0.0259997	0.109564	-0.00481929	-0.0485208	-0.0793945
KCNH2	-0.053945	-0.10104	0.0402388	0.145132	0.166794	0.102758	-0.0130366	0.0314595	0.0114636	0.1373	-0.18968	0.0216148	-0.172382	-0.219704	0.136576	0.0617169	-0.177299	0.179697	-0.0658224	0.0306631	-0.0523339	0.0581369	0.113583	0.00940656	-0.179727	-0.00639234	0.0408478	-0.0722695	0.0172116	0.0622579	-0.0386507	-0.138199	0.0842117	-0.136305	0.0275626	0.0801395	0.0986733	-0.0542488	-0.216143	0.0936765	-0.0669688	-0.102032	-0.00537656	-0.0453564	-0.108843	-0.0409899	0.0513371	-0.135533	-0.196537
KCTD10	-0.113759	-0.146887	-0.0948745	0.120277	0.147648	-0.11063	-0.128607	-0.151404	0.023609	-0.084745	-0.075127	0.224703	0.0271546	0.015322	0.0249927	0.0562319	0.142278	-0.0419447	0.0180957	0.0559708	0.00251547	-0.180013	-0.0717602	-0.0884587	0.167796	-0.115926	-0.00684414	-0.0296746	0.112759	-0.0722992	-0.0745242	0.233821	-0.0758098	-0.0960388	-0.0124878	0.0260033	0.0376061	-0.0432734	0.0244813	-0.09896	0.0395031	0.0928064	-0.0770049	0.0631917	0.0332894	-0.0408419	0.0444345	-0.0999979	-0.0385597
KCTD17	-0.00575565	0.115313	0.159534	0.200687	-0.0109052	-0.00989142	0.10346	-0.0631425	-0.0795008	0.0845809	0.0371037	0.0971226	-0.190609	0.164822	0.11312	0.173476	0.0430381	0.183711	-0.213261	0.165503	-0.158336	-0.0399776	0.152944	0.133444	-0.274449	0.141189	0.139545	-0.108899	-0.128758	-0.0538315	-0.202655	-0.124067	-0.0187649	0.092253	-0.0208041	-0.264336	0.101009	-0.215251	-0.181572	0.148548	0.152537	0.00743982	-0.0265517	-0.0525281	0.161191	-0.077754	0.0335894	0.179886	0.168155
KCTD9	-0.216832	-0.155284	-0.02213	-0.0868473	-0.161556	-0.128291	0.187937	-0.208115	-0.0797567	0.0453131	0.0657745	0.122733	0.138906	-0.0310957	-0.177945	0.0599506	0.00352734	-0.165369	-0.0369512	0.200005	-0.194942	-0.224919	0.0409228	0.0138011	-0.0219884	-0.113739	-0.0148504	-0.0219248	-0.0117826	-0.0284518	-0.0396483	0.0340393	-0.121098	-0.140285	-0.100037	-0.0718873	-0.035747	-0.0584892	-0.0390336	-0.0637732	0.0224713	-0.00100874	-0.0971907	-0.0613669	0.0193062	-0.040614	-0.0230696	0.10963	-0.00903538
KDM1B	0.0543909	0.00468747	-0.0188631	-0.107118	0.0887522	-0.0787964	-0.0322875	-0.0360292	-0.244461	0.0497805	-0.0490124	0.119702	0.0103196	0.0845239	-0.0789967	-0.0919157	0.142868	-0.0905981	0.113018	0.0605703	-0.0475401	-0.00233259	-0.0950034	-0.038195	0.0396014	-0.0395455	-0.0430842	0.0872973	-0.263343	0.0395723	0.0689785	0.00648742	0.072317	-0.150585	-0.0331606	-0.00665243	0.0388231	-0.0335796	-0.153464	-0.0878714	0.0352019	0.0662421	-0.0134955	-0.050282	0.00510593	0.0408487	0.115065	-0.0638569	0.0215999
KIAA0586	-0.012387	3.26107e-05	-0.11966	0.0812066	0.168576	-0.0364554	-0.00615867	0.0175662	0.0739651	-0.0229783	-0.033291	0.110859	0.0677346	-0.0429496	-0.0358236	0.0121513	0.107054	-0.0330744	0.0723427	-0.126316	-0.000819024	0.21813	-0.0780426	-0.186323	0.105651	-0.0654005	0.0917767	0.240218	0.0991594	0.0405598	0.089748	-0.0055126	0.021325	-0.128212	0.141139	0.218739	0.12832	0.153718	0.132022	0.0635682	-0.0178908	-0.12548	-0.0660691	0.0956594	0.042361	0.10977	-0.12666	-0.0844426	-0.0148118
KIAA0664	0.134615	0.0518513	-0.0484233	-0.0832172	0.0898398	-0.0236067	-0.0782086	0.0264243	-0.0877608	-0.0864688	-0.109981	-0.128359	0.104508	0.055836	-0.147912	-0.195224	0.0355477	-0.0513578	0.153534	-0.141139	0.0181515	0.0516399	-0.1189	-0.0610585	0.129696	-0.0933566	-0.0999418	0.134771	-0.0555303	0.111437	0.137273	0.0166447	0.0072457	-0.0135745	0.00272184	0.0738263	-0.195555	0.0856772	-0.0054813	-0.0732734	-0.0448825	0.133181	-0.0584617	0.0950434	-0.0246864	0.0785234	-0.116495	-0.0855752	0.00219998
KIAA1143	0.14999	0.129306	0.184064	-0.00600399	0.0466559	0.119125	-0.0880354	0.0255084	-0.0937784	0.0327543	-0.186489	-0.00274554	-0.0222279	0.164709	-0.0746803	-0.143602	0.0359494	0.0658744	-0.0505814	-0.0473264	-0.0078745	0.0364634	0.103676	-0.0739939	-0.0527003	-0.03232	-0.114899	-0.0123489	0.00357017	-0.0192215	0.0131985	-0.0321323	-0.06284	0.0185296	0.0269699	-0.0402547	0.0175786	-0.118415	-0.0296919	-0.015625	0.141066	0.0847779	-0.105021	-0.0570116	-0.0213142	0.0684189	0.0568037	0.03933	0.0978505
KIAA1274	0.0997947	-0.0875147	0.0307376	0.0210086	-0.0733858	-0.0417696	-0.0724288	-0.012539	-0.0493422	0.132915	-0.213116	0.0850033	-0.0176471	0.0669803	0.00528311	-0.220701	-0.236689	0.0272139	-0.191197	-0.24425	-0.0447708	-0.0190085	-0.043266	-0.0113163	0.0738802	-0.071986	-0.14322	-0.086119	0.110321	0.0732475	0.0708342	-0.118886	0.00328752	-0.0211659	-0.0253747	0.0378551	-0.121627	-0.107284	-0.0242227	-0.0293707	-0.0204627	-0.128333	-0.00899144	-0.103129	-0.0537215	-0.0846605	-0.014924	-0.10286	-0.0878722
KIAA1429	0.106448	0.0882167	0.02718	-0.0106162	0.0444227	-0.00860484	0.207365	-0.14249	-0.0247302	-0.207883	0.122741	0.110219	0.198324	0.192069	0.0440506	0.0304332	0.319034	-0.18072	0.118837	-0.0285529	-0.212665	0.177016	0.0483901	-0.00783431	-0.0401774	-0.0143413	0.150061	0.0635965	-0.0191855	-0.0223442	-0.0379781	-0.0456634	-0.0940444	0.0190506	-0.0421617	-0.0369271	0.164055	-0.100272	0.0265395	-0.00953698	0.120187	0.0730582	-0.0604491	-0.0403836	0.108168	-0.034658	-0.0274315	0.213282	0.203077
KIAA1609	-0.0191795	0.0563912	0.112159	0.0710796	-0.168927	0.0465016	-0.0748942	0.0200364	0.0486234	0.15191	0.127663	-0.0408185	-0.138516	-0.0776824	0.074807	0.116607	-0.268178	0.0213224	-0.187207	0.000352818	-0.00667033	-0.0684485	0.0889888	0.231808	-0.135948	0.158692	0.0198435	-0.172363	-0.0939051	-0.121852	0.0684958	-0.156009	-0.0320785	0.153116	-0.190242	-0.180241	-0.0980697	-0.0999102	-0.148171	-0.00795262	0.0924722	-0.244338	0.072031	-0.1311	0.117968	0.0766934	0.0769012	0.0815487	-0.06954
KIAA2018	-0.125672	0.0119986	-0.00991322	0.0327415	0.00607942	0.0959961	-0.244344	0.116662	0.0984749	0.0138804	-0.0315408	-0.156663	-0.244002	-0.238143	-0.0247643	-0.0408546	-0.277317	0.0919338	-0.00296752	0.0726293	0.251017	-0.101759	-0.13649	0.00775983	0.0142516	0.0508556	-0.156842	0.040015	0.0866334	0.00763777	-0.120462	0.0600421	0.0339076	0.0716532	0.135716	0.0116037	-0.112656	0.0968889	0.116636	0.0227535	-0.108933	-0.0602487	0.135398	0.066726	0.000252822	0.106675	-0.0438281	-0.169761	-0.153531
KIF19	-0.0361433	-0.103508	0.00895875	0.0393492	0.174342	-0.213471	0.0270861	-0.109907	0.04376	0.0610322	-0.0761373	-0.00452185	0.0370833	0.0866431	-0.00185063	-0.0886883	0.122958	0.0963798	0.144694	-0.0154918	0.0705602	-0.055008	0.0224244	-0.135503	-0.0436353	-0.0486438	0.0979987	-0.0142609	-0.0396142	-0.0523652	0.11968	0.0373516	0.0840942	0.0683896	-0.0266489	0.0403663	0.0314449	0.0115861	-0.162388	-0.0596445	-0.168739	-0.0182353	-0.0528921	0.167893	-0.237051	-0.0363304	0.0877089	-0.0883759	-0.0179762
KIFC3	0.0546156	0.0520415	0.0912371	-0.0635653	-0.00664999	0.133385	-0.0484148	-0.0132343	-0.0151174	-0.0726223	-0.0541103	-0.0730309	-0.119605	0.00858447	0.055859	-0.111676	-0.0753702	0.0277646	-0.0600529	0.09619	0.159356	-0.00155508	0.0710963	0.107067	0.0261798	0.159521	0.0354074	-0.0929761	-0.0938973	-0.0802728	-0.217562	0.121277	0.195661	0.064142	-0.0214345	0.00531619	-0.169484	0.0608054	-0.0552301	0.121415	0.0704584	0.160945	-0.0301369	0.00445726	0.0151953	0.0835963	-0.0256913	0.0219365	-0.00345176
KIR2DL4	0.113902	0.159086	0.0398689	-0.0146697	0.168468	0.0833875	-0.0378953	-0.0172339	-0.137195	-0.224858	-0.0550115	0.0912006	-0.132152	0.00757809	0.0940736	-0.143287	0.0405431	0.0150743	0.039031	-0.0733816	0.12492	-0.0418271	-0.0722654	-0.0823678	0.0334257	-0.0465249	-0.0557036	0.0288431	0.0304188	0.0649073	-0.245944	0.0263206	-0.114563	-0.0438318	0.163828	0.0181632	0.0114665	0.0118745	0.0434822	-0.0142014	0.0394648	-0.00253441	0.122192	-0.011618	0.0378884	-0.0129943	-0.00937389	-0.0617143	0.0359235
KIR2DS4	0.0142835	0.113936	0.0158796	0.161518	-0.0787785	-0.00989372	0.162563	0.097003	0.0623095	0.184244	0.0641161	0.0448029	-0.117002	-0.108051	0.271147	0.197818	-0.136706	0.159773	-0.209352	0.0398126	-0.280667	-0.0103148	0.234984	0.277344	-0.162815	0.171616	0.246806	-0.206743	-0.140623	0.098373	-0.0244217	-0.129925	0.147778	0.0209031	-0.118892	-0.1504	0.0668837	-0.0599114	-0.276467	0.308427	0.217327	-0.256021	0.0147353	-0.390351	0.132578	-0.159127	0.0650404	0.0593238	-0.0938747
KLHL5	0.138161	0.101967	0.010778	0.165914	-0.0607496	-0.0968542	0.0815908	0.050657	-0.00147362	0.0246647	-0.183656	0.153316	0.135646	-0.0851855	0.136443	-0.123145	-0.0387277	0.0644428	-0.250928	-0.0957056	-0.0244636	0.0562992	0.23494	0.0893233	0.0135804	-0.12875	-0.124499	-0.159217	0.124829	0.145958	-0.0965484	-0.164634	-0.0381705	-0.0500119	0.0250124	0.0111531	-0.086126	-0.0782019	-0.144418	0.147063	0.0386925	-0.040982	-0.0457569	-0.0403688	-0.119967	-0.290432	-0.0341328	-0.0822163	-0.165791
KLRG1	-0.102809	-0.173985	0.00579019	-0.00830637	-0.117402	-0.22665	0.137308	-0.0842269	0.0203141	0.103631	-0.0406202	-0.0537838	0.0373325	0.0188153	-0.0720275	0.0441991	-0.0815955	0.00912672	-0.0493169	-0.05861	-0.108568	-0.152443	0.0064595	0.018454	-0.093201	0.0649052	0.0956186	-0.0373009	-0.0871682	0.0471266	0.167775	-0.00226782	0.0102328	-0.209929	-0.0653764	-0.0170731	-0.0426873	-0.0316614	-0.175402	-0.0611696	-0.0665339	-0.124729	-0.0710638	-0.0295487	-0.00102625	0.0715806	-0.0933067	0.165446	-0.0278583
KRT19	0.0004403	0.222512	0.0260863	-0.0327337	0.0236379	-0.0486223	-0.022326	0.0783113	-0.090034	0.117781	0.100709	-0.000483536	-0.0621269	0.142637	-0.0108958	0.0480644	0.129692	0.131027	-0.0556992	0.09911	-0.0433189	0.0606897	0.0810419	0.0390828	-0.0369961	0.0321649	0.0976135	-0.00103773	0.0736093	0.0887427	-0.0800791	-0.0325204	0.0627503	0.266336	0.0495639	-0.167123	0.0297767	0.0889584	0.131651	0.0758594	0.183645	0.0655708	-0.0633076	-0.109095	0.147863	0.00514919	0.0543419	0.0817343	0.0314626
KRTAP19-1	-0.111744	-0.186159	0.216582	0.178881	-0.0398022	-0.090723	0.0229465	-0.279838	0.033677	-0.116875	-0.127948	0.13582	-0.0692727	-0.134909	0.00347958	-0.276832	-0.103482	-0.269571	-0.0717062	0.091472	-0.0169319	-0.116064	0.0149912	-0.0483997	-0.122568	-0.0600159	-0.141139	0.0458099	-0.173726	-0.195736	-0.021097	-0.135531	-0.208224	-0.207871	-0.0927785	-0.10868	0.090204	-0.229017	-0.190923	-0.142668	-0.100723	0.028846	-0.0370537	0.0577826	-0.185394	-0.0198253	0.0141149	0.134441	0.0226781
KSR1	0.0690116	0.0540579	-0.0486115	0.0304179	0.0238931	0.0851656	-0.190493	0.16769	-0.0454813	-0.0299277	-0.0944957	-0.0348449	-0.0509585	-0.102378	0.0236007	-0.153766	0.0212879	-0.0722138	0.00642029	-0.0503821	0.0841203	0.11629	-0.067951	0.02045	0.126677	-0.170933	-0.220442	0.0140887	0.0805091	0.130212	-0.0939558	0.0393597	0.061179	-0.00956525	0.14822	0.121167	-0.0114633	0.0564276	0.245811	0.00333591	-0.020419	0.124342	0.102204	-0.0217929	0.0495056	-0.076886	-0.0735238	-0.161894	-0.11926
LAMA5	0.0711676	0.162998	-0.0227434	-0.0404714	-0.126426	0.086979	-0.139616	0.187313	0.0505568	0.0227154	0.171007	-0.190968	-0.0929828	-0.0952711	0.091349	0.0556089	-0.0668153	0.0356005	-0.143843	-0.0603344	0.120802	-0.00166756	-0.0859787	0.225619	0.00142126	0.0861116	-0.0979478	-0.156669	0.0626622	0.0147217	-0.0265795	0.0264816	0.078442	0.112441	0.0230423	-0.0521796	-0.0492913	-0.0650132	0.134787	0.0748578	0.0913136	0.0444736	0.147411	-0.0815991	0.133578	-0.0276224	-0.0702828	0.0230561	0.0107014
LAPTM4B	0.0648125	0.105808	-0.0049682	0.128	-0.121774	-0.0621488	0.197207	0.0186889	-0.0496135	-0.0231285	0.0918693	-0.10468	0.109617	-0.0454943	0.0196525	0.14548	-0.0757073	-0.0103766	-0.10591	0.0788989	-0.0600907	0.0157654	0.221972	0.254337	-0.211076	0.188344	-0.0135107	-0.204112	-0.16881	0.0658624	-0.0283565	-0.10066	-0.126887	0.0527248	-0.230284	-0.185798	0.0635355	-0.129405	-0.0791945	0.0983231	0.0601385	0.0736087	0.0078154	-0.100729	0.125476	-0.110976	0.0463199	0.0498094	0.0415582
LARGE	-0.0141318	0.120434	0.1168	0.210902	-0.146249	0.0903844	-0.078754	0.00403392	0.0606165	-0.103084	-0.0503226	-0.0132684	-0.172581	-0.0133015	0.104438	-0.12065	-0.0814998	-0.0343728	-0.146309	0.0997863	0.161148	-0.107501	-0.0361965	0.0624567	0.000671408	0.0501813	-0.249956	-0.0355601	0.085989	-0.0907641	-0.155678	-0.0830254	-0.015784	0.0973778	-0.00792725	-0.193623	-0.122351	-0.112983	-0.00645759	-0.102364	0.0339387	-0.0377958	0.100581	6.65977e-05	0.0409937	-0.00479914	0.0358521	-0.061863	-0.0238546
LAX1	0.0699586	-0.0618836	0.00424117	0.0943028	0.0415988	-0.0791241	-0.00580466	-0.140734	-0.111136	-0.0989234	-0.0919164	0.0558702	-0.0378763	0.0321239	-0.00600978	-0.175145	-0.0975496	-0.0554359	-0.106123	-0.0386213	0.110157	-0.168547	0.0441026	0.0379417	-0.00439264	-0.0506004	-0.180993	-0.0515572	-0.0323575	-0.0586103	-0.258615	-0.0226905	-0.101645	-0.0773346	-0.00049149	-0.00799487	0.0179612	-0.081222	0.0213346	-0.00223003	-0.0224568	0.216545	0.0268106	0.10181	0.0473107	-0.105578	-0.152886	-0.0108616	0.00359383
LDHD	-0.0257602	-0.0468423	-0.0368484	-0.0666694	-0.0465131	0.0274177	0.0664254	-0.112252	0.109635	-0.0999278	0.0481754	-0.235293	0.158577	0.0581052	-0.0741684	0.0206124	0.0102569	0.0289886	0.234624	-0.0571473	0.0486054	-0.102877	0.019153	-0.0459402	0.0331205	0.0156575	0.143031	-0.118462	0.0633665	-0.12998	0.267461	0.0249204	-7.24005e-05	0.224214	-0.209436	-0.0583973	-0.08653	-0.0195504	-0.0132223	-0.121479	-0.0900515	-0.0661572	0.0043709	0.13733	-0.0679979	0.113433	0.0507279	0.00778407	0.101222
LECT1	0.0168446	-0.066469	-0.168682	-0.21671	0.140661	-0.0475499	-0.0786494	0.0322558	-0.0415678	-0.135957	-0.0542639	-0.150291	0.0788095	0.0516195	-0.123365	-0.0280719	0.10746	-0.00356173	0.340149	-0.0909642	0.116199	0.0846645	-0.171586	-0.195208	0.172864	-0.0638002	-0.00831213	0.144167	-0.0162365	0.103862	0.0483121	0.140794	0.0639832	-0.0449823	0.0615089	0.256129	-0.118835	0.275685	-0.0230747	-0.0563621	-0.140783	0.0144165	-0.031325	0.121933	-0.132688	0.0856812	-0.0152916	-0.103504	-0.0229241
LGMN	-0.0279569	-0.0724696	-0.0373806	-0.0832246	0.0145945	-0.0319513	0.0151887	-0.0487674	0.0301372	-0.0840408	0.183863	-0.00143254	0.0816103	0.0202364	0.0176801	0.0391154	0.0199681	0.0177987	0.106597	0.0283627	-0.0742332	-0.094532	-0.0401227	-0.0878566	0.0415776	0.0457598	0.10092	-0.0114616	-0.0842859	-0.149689	0.189885	0.114486	-0.0574507	-0.185199	0.0575774	0.0576069	0.09256	0.0147076	-0.0483709	-0.0373344	-0.0463281	-0.0389177	-0.0511093	0.107808	0.102834	0.174327	3.17543e-05	0.126628	0.116064
LGR6	0.0994508	0.0373387	-0.0494303	-0.139532	0.0542951	-0.10615	0.14723	-0.00703944	-0.0197383	0.0439275	0.104453	-0.00471793	0.107397	0.224263	-0.0767586	0.172302	0.105456	0.115951	0.113572	-0.0435414	-0.165102	0.178533	-0.12005	-0.043696	0.00174996	-0.00654635	0.225788	0.0666784	-0.0565454	-0.0179747	0.195296	0.0380079	0.17585	0.163637	-0.00119693	0.0978833	0.00497476	0.101659	0.15886	-0.006535	0.0541964	-0.0535626	0.0564957	-0.0072499	0.095314	0.07237	0.0154454	0.0368795	0.155581
LHFP	0.105059	0.129912	-0.183222	0.148244	-0.0113496	0.138235	-0.0689119	0.0571784	0.0957629	-0.239186	-0.0531325	0.0712931	0.0915751	0.0342062	0.147745	-0.0611812	0.233734	-0.1215	-0.0348461	-0.00803558	-0.0189558	0.101776	-0.10792	-0.016818	0.198243	-0.12949	-0.294942	0.0018498	0.123642	0.104528	-0.0284196	0.0255917	-0.150056	-0.139399	0.0314656	0.0612846	-0.118494	-0.110544	0.151276	-0.051223	0.118745	0.0627552	-0.0399788	-0.0299944	0.124357	-0.271645	-0.103821	-0.170754	-0.00912471
LIM2	0.143993	0.0066636	-0.0576959	-0.129482	0.139661	-0.11874	0.0145192	0.0795451	-0.0912204	-0.0124458	-0.161775	0.10034	0.0130927	0.00174449	0.0626862	-0.180041	-0.0423045	-0.0997901	0.232368	-0.219275	0.225788	0.0396234	-0.133423	-0.160842	0.205556	-0.199862	-0.0578955	0.0794827	-0.137596	0.0502989	-0.0740362	0.128181	-0.0228574	-0.0830106	0.155847	0.192342	0.0342817	0.106248	0.157795	-0.0435561	-0.20334	-0.0548266	0.15446	0.0607562	-0.0656669	0.130679	0.0188443	-0.162267	-0.124297
LINC00256B	0.0929889	0.0636726	-0.193047	-0.226658	-0.016632	0.0103833	-0.141882	0.0171915	-0.0270821	-0.0825526	0.0696756	-0.137409	0.0782757	0.130202	-0.104724	0.0112572	0.0544371	-0.0474636	0.092987	-0.0014777	0.0101893	0.093795	-0.161678	0.00883301	0.181243	-0.0886038	-0.0151471	0.0158737	0.132596	0.120995	0.120502	0.22377	0.108012	0.147992	0.000200176	0.180008	-0.109661	0.1314	0.407521	-0.0389871	0.0516758	0.167379	-0.00220753	-0.0201972	0.139408	0.0440668	-0.102577	-0.246428	0.0884514
LINGO2	0.0658334	-0.110976	0.128149	0.088871	0.0508653	-0.175994	0.174716	-0.0852122	-0.0914348	0.0547462	-0.102533	0.11318	0.0256586	0.187316	-0.076121	0.0540031	0.0393375	-0.022907	-0.0190136	0.0615593	-0.203157	0.011722	0.0887947	0.0686438	-0.147442	0.0469881	0.168106	-0.0455319	-0.124127	-0.00580291	0.131621	-0.0222887	-0.0210105	0.0237588	-0.131059	-0.0698695	0.0788234	-0.187191	-0.213266	-0.0392208	0.122128	0.0737707	-0.0930903	-0.127283	-0.00239912	0.0107938	0.024376	0.0717144	0.101417
LNPEP	-0.0536666	-0.0124641	-0.096078	-0.117697	0.0556738	0.15823	-0.0546667	0.0749145	0.101058	-0.0172498	-0.0708192	-0.0219263	-0.0746789	-0.127881	-0.0503769	-0.132969	0.116978	-0.0935617	0.163986	0.0270759	-0.0203566	0.0687184	-0.0865447	-0.137821	0.0786531	-0.0746002	-0.133368	0.139296	0.189381	0.161318	-0.00120968	-0.0931674	-0.00485112	-0.090301	0.160959	0.0917457	-0.0747127	0.0759131	0.0612868	-0.0942639	-0.035236	-0.0270525	-0.0513759	0.0752005	-0.182066	-0.0633573	-0.00956562	-0.128109	-0.0667412
LOC100130691	-0.00564224	-0.185429	0.159467	0.132261	-0.0567281	0.0535678	0.0935797	-0.0508528	0.092037	-0.126583	-0.088874	-0.106365	-0.0991641	-0.0963956	-0.0547945	-0.203413	-0.092152	-0.069488	0.0118428	0.14562	-0.0122853	-0.0449932	0.0695929	0.0345097	-0.128787	0.0582607	-0.176447	-0.0252591	-0.206927	-0.198901	0.119651	-0.133933	-0.113763	-0.0236818	-0.208871	-0.117674	-0.097529	-0.229866	-0.247157	-0.118572	0.0353668	-0.0500465	-0.0167147	0.0431981	-0.154629	-0.0711254	-0.0169477	0.0996981	-0.00997818
LOC100134229	-0.00260339	0.0879991	0.0527532	0.0563053	-0.0720283	-0.109465	0.169819	-0.250102	-0.013998	-0.014825	-0.0168659	0.23328	0.3875	0.0821445	0.0499485	-0.0199314	0.0669501	-0.174978	-0.116833	0.102404	-0.114484	0.030456	0.231939	0.0711474	-0.123409	-0.0995756	0.0306571	-0.0801481	-0.0135551	-0.0348663	0.0272961	-0.0426137	-0.232932	-0.0433046	-0.202735	-0.210608	0.00153755	-0.194021	-0.0491002	0.0182254	0.0618271	-0.0869015	-0.198158	-0.123879	-0.0929023	-0.20433	0.147136	0.0280027	0.0881217
LOC100505648	0.0388454	-0.0542682	0.133926	0.00882537	-0.14063	0.0111713	-0.00127414	-0.152211	0.0486608	-0.155429	0.078685	0.136464	0.154489	0.129763	0.064933	0.0384125	0.131786	-0.109996	-0.0913365	-0.00736157	-0.102213	-0.0392598	0.20439	0.197441	-0.00379763	0.12799	0.0441579	-0.177532	0.0371675	-0.219854	0.116852	0.0771248	-0.0635392	0.0676973	-0.170249	-0.101534	0.0615839	-0.190374	-0.0566842	0.0235792	0.270399	0.127287	-0.0412918	0.00262981	-0.0491919	-0.0383072	-0.0386121	0.0806288	0.23385
LOC388796	0.0526927	-0.157337	-0.0672168	-0.0146248	0.181428	-0.0266048	-0.186681	-0.0164991	-0.0064809	-0.0557717	-0.189091	0.0311013	-0.174395	-0.0954074	-0.0776982	-0.248061	-0.138487	0.0489167	0.0597899	-0.15035	0.180183	-0.0358212	-0.220983	-0.164763	0.0858121	-0.060689	-0.146339	0.132101	0.00596338	0.015007	-0.0704468	0.042178	-0.0269375	0.0162796	0.16588	0.148599	0.0419126	0.160445	0.186024	-0.105587	-0.125658	0.0438032	0.0781325	0.149964	-0.00392681	0.0192245	-0.0521713	-0.199161	-0.126665
LOC440900	0.0661668	-0.106009	-0.00407981	-0.108493	0.0706993	-0.201939	0.217173	-0.0983311	-0.117286	0.11821	-0.0111039	0.0355504	0.113665	0.156179	-0.0966971	0.114479	0.0488076	0.0474232	0.0631933	0.00527855	-0.108257	-0.00539438	0.0414126	-0.0649698	-0.0394125	0.0366058	0.220532	0.0478724	-0.141626	-0.0239682	0.136937	-0.0162139	0.0799137	-0.0683019	-0.0892378	0.027806	0.0699187	0.00122031	-0.182119	-0.0288067	-0.0258833	-0.0488406	-0.149957	-0.00720351	0.0166762	0.104169	0.0179504	0.106829	0.0870387
LRPPRC	0.211921	-0.0602357	-0.0145537	-0.0714012	-0.168182	-0.103543	0.0478179	-0.0937395	-0.136574	-0.128062	-0.183011	-0.0799547	0.134455	0.0421347	-0.145546	-0.234779	-0.00584545	-0.147549	-0.0450462	-7.46161e-05	0.00910438	-0.0707086	0.0995168	0.054131	0.148638	-0.0999242	-0.184623	0.0170981	0.12237	-0.00626891	0.00531857	-0.20548	0.0299466	0.062381	-0.105042	-0.00598205	-0.134608	-0.0344511	-0.0963627	0.0130082	0.00704116	0.130102	-0.0569368	0.0731122	-0.0644538	-0.14893	-0.171717	-0.0077347	-0.0114806
LRRC28	0.0854291	0.0431625	0.0735375	0.020748	0.0358061	-0.195185	0.262316	-0.182012	-0.16022	-0.0129881	0.0260413	0.131323	0.168368	0.328031	-0.0845115	0.14124	0.14519	-0.0561353	-0.0959316	0.0269199	-0.136481	0.00398549	0.0674435	0.0432973	-0.11026	0.0183964	0.128329	-0.00675624	-0.07868	-0.0230469	-0.00662231	0.00340589	-0.0517319	-0.165631	-0.0704114	-0.0676631	0.123251	-0.153913	-0.0870258	-0.01822	0.0552472	0.149737	-0.0145451	-0.00206712	0.0857017	-0.0436269	-0.0674475	0.175281	0.244046
LRRC41	0.0363155	-0.00668511	0.0603493	0.064931	-0.0282116	-0.0698669	0.0785784	0.000612025	-0.0841476	-0.0776574	-0.162913	-0.155407	-0.100008	-0.0688811	-0.114717	-0.131105	0.0066429	-0.112085	-0.0323058	0.13006	-0.0216262	-0.131329	-0.0527382	0.113148	-0.0154521	0.0771748	-0.146286	0.0399346	-0.0627418	0.0424472	-0.161283	-0.180635	0.10303	0.0263872	-0.14946	-0.111305	-0.135802	-0.0841225	-0.201728	0.161848	0.0832393	0.0349002	0.0483949	-0.0816074	0.06103	0.0219362	-0.0435043	0.000976316	-0.0508331
LSS	-0.0145749	-0.0601511	0.0732772	0.0856129	-0.00310311	-0.0710955	0.289516	-0.0973784	-0.042913	0.165392	-0.0220558	0.157764	0.0441917	0.0400003	0.010276	0.120441	-0.00497834	0.00501893	-0.090206	0.133549	-0.239277	-0.0149125	0.179334	0.0518536	-0.139347	0.0560237	0.180321	-0.0414274	-0.135575	-0.00843812	0.0318716	-0.126452	0.0206849	-0.0837553	-0.148374	-0.0946583	0.0606411	-0.122739	-0.244095	0.0745078	0.107366	-0.0635732	-0.123895	-0.142474	-0.00163043	-0.0508284	0.100062	0.0766462	0.000589315
LY6K	-0.0229874	0.189944	0.28157	0.0731169	-0.0981404	-0.0471772	0.048934	-0.0344467	-0.20543	0.0170789	-0.0708886	0.0955169	0.0665594	0.051402	-0.089917	-0.0680721	-0.182662	-0.190171	-0.0848247	0.113183	0.030059	-0.021815	-0.00264973	0.00464245	-0.0634593	-0.124329	-0.179524	-0.083443	-0.0827572	-0.0754045	-0.163297	-0.00512928	-0.193167	0.153995	-0.058681	-0.0221579	0.053461	-0.0998079	0.0101027	-0.103821	0.0079643	-0.000962246	0.0085893	-0.118675	-0.0521405	0.00273708	0.282966	-0.0102241	0.0198589
LZTS1	0.039194	0.04853	-0.0255039	0.0134025	-0.134269	-0.0511395	0.126742	-0.22313	0.0797636	-0.220024	0.151399	0.0656468	0.209422	0.215129	0.0397674	-0.0105528	0.218668	-0.163732	-0.00178302	-0.110629	0.074598	-0.0722978	0.0344535	0.00656478	0.116655	0.0113094	0.052199	-0.209968	0.068124	-0.180418	0.129646	0.137455	-0.120079	-0.110736	-0.14085	-0.104216	-0.0916701	-0.183595	-0.0369616	-0.146932	0.0686529	0.163763	-0.0690433	0.0819659	-0.0226729	-0.0256241	0.00464957	0.114291	0.200904
MAGEL2	0.0470157	-0.00627001	-0.0976981	-0.0331327	0.157149	-0.0413053	-0.127896	0.140474	0.0652939	-0.0852024	-0.0537674	-0.0826949	-0.138393	-0.0553926	-0.0355543	-0.0596558	0.115849	-0.011419	0.242837	-0.0975528	0.0806364	0.0989795	-0.254965	-0.106386	0.263262	-0.034131	0.0263254	-0.00562816	-0.0159703	0.00902855	0.0631705	0.144722	0.135824	-0.0390993	0.0494201	0.138212	-0.0769065	0.115349	-0.0367148	-0.00425554	0.00626452	0.13608	0.171029	0.233836	-0.160226	0.0825286	-0.0608362	-0.0716015	0.00247647
MANEA	0.133404	0.195733	0.00737978	0.142479	-0.0425224	0.0568224	-0.0930101	0.148349	0.0510412	-0.093792	-0.123934	-0.0685291	0.0384711	-0.0666772	0.0488192	-0.165298	0.118271	-0.139627	0.0196479	0.0297824	0.0616355	0.0920368	0.0173339	0.0686216	0.0558112	-0.146185	-0.262425	-0.0223413	0.0475006	0.0718863	0.012267	-0.00917971	-0.0201281	0.0359955	0.0137765	0.00967609	-0.0708432	-0.0854752	0.0813565	0.0422973	0.0703046	0.0887261	-0.00149841	-0.0456462	0.0436402	-0.134949	-0.0102562	-0.149476	-0.0163567
MAP3K12	-0.102673	0.252209	0.166178	0.153802	-0.223847	0.149454	-0.000617047	0.0895136	0.115993	0.119827	0.114175	-0.0909978	0.0426221	-0.107168	0.0868447	-0.0225143	-0.031355	0.0559956	-0.263184	0.0347748	-0.0231276	-0.0490591	0.0418058	0.196399	-0.0538668	0.0239394	-0.13972	-0.225991	0.183085	-0.0463308	0.101607	-0.14798	-0.00164904	0.0888304	-0.0589441	-0.152264	-0.109655	-0.131742	-0.0233002	0.104204	0.126656	-0.107047	0.135299	-0.153841	-0.0129702	-0.168855	0.0718261	0.0237819	-0.0522446
MAP4K2	0.114621	0.130651	0.0837003	-0.112936	-0.0235682	0.102123	0.142719	-0.190406	-0.138167	-0.0962258	-0.00157429	0.128491	0.132897	0.237407	-0.0766068	0.0498078	0.0417845	0.00894388	-0.106196	0.143373	-0.0305946	0.0106462	0.111944	-0.063198	-0.118975	-0.0319069	0.0274215	0.0482597	-0.156976	-0.0216652	-0.139651	0.0134463	-0.0913781	0.0134482	-0.0390919	-0.0106547	0.00498162	0.0266463	-0.0660822	-0.0188544	0.0913539	0.0841673	-0.171607	-0.060125	0.122108	0.0851656	0.0154196	0.131772	0.107723
MAPK15	-0.0157892	-0.0208914	0.105779	0.0940087	0.0186724	0.0571783	-0.112711	0.0351383	0.0765967	0.122431	-0.180642	-0.0635811	-0.171217	0.00277219	-0.0799563	-0.123933	-0.0933708	0.0773066	-0.0804577	0.129388	0.0316502	0.0765627	-0.0568965	-0.0289284	-0.0821543	-0.030522	-0.116708	-0.0187505	0.0124067	-0.045878	0.0562536	-0.0527822	-0.0224558	0.187423	-0.0178941	-0.0258979	0.0449204	-0.122118	0.0230223	-0.137803	0.127122	0.0830037	-0.0170824	0.0336567	-0.0769477	-0.103642	9.96074e-06	-0.137714	0.00771412
MCART1	-0.100246	-0.00295062	0.0670013	-0.119816	0.0437684	0.109857	-0.028179	0.0660467	-0.0203492	0.0797099	0.0705358	-0.116542	-0.11165	-0.16319	0.0284078	0.0312276	-0.207343	0.0625142	0.0826362	-0.0080166	0.154217	-0.0565417	-0.0342423	-0.0616627	-0.0989993	0.0529261	0.0738093	0.125948	-0.157524	-0.136978	-0.141429	-0.0272137	-0.0431559	0.118693	0.104389	0.0426341	0.217678	0.0895141	0.0568168	-0.0279441	-0.237214	-0.213313	0.0964806	0.0449184	0.0309759	0.126368	0.116695	0.094137	-0.0554776
MCM4	0.00390604	-0.0590839	0.0371302	0.063446	0.00207498	-0.0797854	0.267198	-0.092412	-0.00238214	-0.049761	-0.00656272	0.195485	0.114391	0.0619197	0.0182045	-0.0129884	0.148327	-0.0256894	-0.0105963	-0.0335246	-0.0259201	-0.0217642	0.143829	-0.101028	0.0505365	-0.0644966	0.0421043	0.0494674	0.0119271	-0.0763529	-0.102686	-0.0493312	-0.0341926	-0.0885777	0.0103397	-0.00447678	-0.0484532	0.0186789	-0.101365	0.0213505	-0.0509953	-0.0880117	-0.0746135	0.0818236	-0.101579	-0.0106367	0.0238834	0.151137	0.0437436
MCTP2	-0.0844439	0.167247	0.0121516	0.0817491	-0.0958763	0.176413	-0.110295	0.0780544	0.111896	-0.0269233	0.0500201	-0.0534881	-0.12062	-0.104189	0.100288	-0.0618204	-0.00145278	-0.00269926	-0.150678	0.0516086	0.0591233	-0.0160926	-0.00735517	0.110259	0.010375	0.0114145	-0.141154	-0.0704814	0.161947	0.0234882	-0.0819197	-0.0335086	0.01705	0.0215251	0.0516847	-0.0750141	-0.075727	-0.0105325	0.153111	0.0992943	0.0461953	0.074167	0.145661	-0.0124588	-0.0137178	-0.106567	-0.034691	-0.0672816	-0.0694588
MCTS1	0.164933	0.0447168	-0.003174	0.0653162	-0.0317765	-0.0341023	0.13152	0.042759	0.109731	-0.0705996	-0.10041	-0.0637532	0.129847	-0.0797528	-0.0166667	-0.153136	-0.0248601	-0.00140041	-0.0185327	-0.00782936	0.0493063	0.0284941	0.208632	0.0251965	0.0596243	-0.0716517	-0.129357	-0.0140257	0.0678261	0.122897	-0.00224726	-0.0659546	-0.0290785	-0.0122856	-0.0318175	-0.00761994	-0.00197943	-0.0570066	0.00290624	0.18311	-0.0328033	-0.035946	-0.0642269	-0.101727	-0.0819195	-0.207356	-0.0391141	-0.0499176	-0.0796359
MDH2	-0.03986	-0.341689	-0.151265	-0.109912	-0.0185195	-0.0757983	0.0994595	-0.00822693	-0.00933089	-0.0455125	0.0236936	-0.0662819	0.0295136	-0.103212	-0.20793	-0.0299681	-0.0264668	0.0376311	0.0994537	-0.121855	0.00857177	0.0280399	-0.159343	-0.132558	0.0513296	-0.0478316	-0.0144461	0.0433849	0.0884953	-0.0551436	0.053267	-0.0142666	0.0232785	0.0753677	0.049002	0.168475	0.0100466	0.0539987	0.0871083	-0.158524	-0.064236	-0.00860004	-0.001722	0.047646	0.00954446	0.0520068	-0.0439671	-0.0282698	-0.0542975
MDM2	0.00327646	0.0241678	-0.00970686	-0.0283274	-0.0724101	0.191822	-0.205132	-0.0549823	0.0577258	-0.169722	0.0112618	0.0163865	-0.0048983	0.000721354	-0.0329947	-0.0823358	-0.0772788	-0.0597876	-0.0736027	0.0687745	0.185557	-0.0418472	-0.0186394	-0.0153939	0.0956529	0.0192355	-0.148007	-0.0704192	0.12056	-0.0597777	-0.151633	0.19349	-0.0598574	-0.0241612	0.0582506	-0.00754671	-0.209243	-0.000793733	0.18346	-0.00788399	0.0710935	0.173909	-0.0529513	0.0682475	0.0893615	0.0809699	0.0258138	-0.0437632	-0.0210404
MDS2	0.0656905	0.128994	0.00905313	0.223881	-0.138681	0.00373569	0.250198	-0.0313875	0.117044	0.0639865	-0.094552	0.0575747	0.156765	0.0331074	0.20501	-0.0295674	0.0177466	0.0152357	-0.167156	-0.0379538	-0.0967597	0.0385397	0.215393	0.0533956	-0.0462074	-0.142967	-0.0643976	-0.238405	0.0902294	0.0689053	0.0481674	-0.0876485	-0.0922245	0.0165862	-0.141445	-0.00867503	-0.0260812	-0.156297	-0.130932	0.0281721	0.0469303	-0.0808645	-0.000313058	-0.0960208	-0.155963	-0.34134	0.068274	-0.0690293	-0.0116288
MED13L	-0.01105	0.199589	0.147844	0.000122076	-0.00314755	0.0509355	-0.0732174	-0.0166281	-0.0296288	0.0261336	0.0163151	0.0194468	0.0184688	0.160771	-0.0801864	-0.201211	0.15478	-0.0221735	-0.00081828	-0.0122702	0.193362	-0.00403368	0.0377859	-0.0721892	-0.0148301	-0.0481782	-0.144573	0.0721242	-0.00715572	-0.0826407	-0.102068	-0.0143402	-0.0741948	0.192457	0.0767753	-0.173389	0.0619739	-0.0644493	0.215407	0.00188782	-0.0327192	0.137954	0.0187485	0.0913091	-0.0151735	-0.0430501	0.0377005	0.00377305	0.0963431
MED23	0.156903	-0.066271	-0.0772572	0.0538162	-0.00154036	-0.0924418	0.1423	-0.113665	0.0831185	0.00990122	-0.107165	-0.0222321	0.138459	-0.0897592	-0.0208726	-0.0949875	-0.163037	-0.0222217	-0.0525687	-0.0781342	-0.0841405	0.0900747	0.00766332	-0.0152455	0.0763324	-0.0800402	-0.0398267	-0.0499828	0.0778284	0.143165	0.12273	-0.119412	0.0342136	-0.110431	-0.0432893	0.195776	-0.0707889	0.0896943	-0.0278049	-0.112373	-0.0286703	0.022317	-0.0499271	-0.0208629	-0.108502	-0.168055	-0.0743457	-0.132888	-0.129066
MED29	-0.0104917	0.0752257	0.0608029	0.0786164	0.0232628	0.0805101	-0.00226495	0.249227	0.113123	0.185642	-0.160738	-0.227385	-0.0935285	-0.0159604	0.0255663	-0.122741	-0.138273	0.0930561	-0.107685	0.0644074	0.096648	0.0861535	-0.0693987	0.068294	-0.0617063	0.0490371	-0.109256	-0.0558404	-0.134606	-0.040258	0.20614	-0.0472358	0.117712	0.0318874	-0.141577	-0.0133384	-0.164324	-0.0394728	0.0231902	0.00114853	-0.0163086	-0.0880724	0.0333471	-0.0457558	-0.0631952	-0.120589	0.0682555	-0.0843276	-0.123237
MEG3	-0.00922869	0.000724528	0.198794	-0.110475	0.106879	0.0340894	0.0939921	-0.0696892	0.0804319	0.0406817	0.00445969	-0.0278197	-0.0835255	-0.0496339	-0.0154187	-0.129882	-0.119343	0.0890261	0.0221146	0.068685	0.0413272	-0.0147605	-0.0456085	-0.0491759	-0.142626	-0.0597875	0.00584995	-0.13395	-0.0834136	-0.137296	0.0480346	-0.0345676	-0.127125	0.0781689	-0.0619567	0.042361	-0.071093	-0.119527	-0.167273	-0.031291	0.0149936	-0.0341193	0.0777902	0.0411121	-0.125037	-0.104923	0.0612635	0.0120186	-0.0224716
METTL2A	-0.0694276	-0.138007	0.161569	0.152758	-0.181026	0.0465648	0.110873	-0.16674	0.0537352	-0.0169058	0.119924	0.146856	-0.103295	0.0565374	-0.00122792	-0.0486102	-0.149919	-0.0886855	-0.219113	0.0450435	0.0171488	-0.175397	-0.0146682	0.00627757	-0.0393267	0.040543	-0.197053	-0.0672267	-0.0894114	-0.259813	-0.197495	-0.144315	-0.190905	-0.21651	-0.0061938	-0.140226	-0.0553722	-0.198001	-0.0802852	-0.0509056	-0.0151106	0.0664719	0.121628	0.116999	0.00962026	0.0313454	-0.150714	0.300459	0.0923667
MFN1	-0.0177231	0.0833856	0.0340575	0.202156	-0.0793999	-0.0497717	-0.0343666	0.0285236	0.0153923	0.0964842	0.0183079	0.177325	0.107467	0.0626643	0.11672	0.0966968	0.0681969	-0.072576	-0.186181	0.0384169	-0.278571	0.0002261	0.180801	0.23771	-0.122462	0.0196256	0.0642715	-0.25619	-0.00518942	0.151938	0.0299762	0.0880082	0.0509054	-0.0773526	-0.0528455	-0.00178519	-0.0115624	-0.0921296	-0.00729404	0.172745	0.207355	0.0863968	-0.0569701	-0.209104	0.151126	-0.185771	0.0887835	0.00546459	0.0267579
MFSD3	-0.0510559	-0.0367032	-0.0146429	0.0447872	0.00627111	0.137725	0.0739515	0.00739946	0.12494	-0.0080935	-0.0423094	-0.0342769	0.0291972	-0.0668753	0.006795	0.014724	-0.06773	0.0912426	-0.0862759	0.126855	0.0332854	-0.126374	0.0587022	0.0602563	-0.0620818	-0.0405899	-0.120917	-0.0194827	0.1436	0.023028	-0.0579794	0.0768744	-0.0603245	0.0990388	0.00144127	-0.123304	-0.0383336	-0.0010082	0.0609885	-0.0540143	0.0187772	0.0472514	-0.0576586	-0.0942207	0.130959	-0.0824128	-0.0394544	-0.138514	-0.0747529
MGAT5B	-0.120274	-0.156815	0.0506144	-0.129239	-0.038593	-0.00373593	-0.10756	0.06852	0.0660404	-0.037862	0.162793	0.0100966	-0.0456896	-0.143208	-0.0788994	0.0683197	0.0548257	-0.0809482	0.118398	0.00967006	-0.161311	0.0692024	0.00239083	-0.0805875	0.0906946	-0.0359035	0.0528595	0.086866	0.0561576	-0.0575255	0.128291	0.0294913	-0.00510231	-0.137091	0.138535	0.0555076	0.192823	0.072692	0.00113398	-0.0794353	0.0508053	0.00742789	-0.0504713	0.0894643	-0.103925	0.113488	0.0388155	0.208722	-0.0384527
MICALCL	0.00978616	0.123217	-0.120377	-0.0981771	-0.145378	0.068325	-0.00556344	0.039227	-0.0291272	0.0158965	0.0749906	-0.0833737	-0.0454142	0.100982	-0.00636544	0.0206142	0.0980838	-0.0665549	-0.0122638	0.24673	0.00785612	-0.18253	-0.0120824	0.132226	0.0962574	0.061151	-0.024599	0.00199004	0.0339033	-0.0221986	0.0239879	0.126933	0.0368411	0.14754	-0.155404	-0.177178	-0.180366	-0.025601	0.0208809	-0.00676126	0.107781	0.0620206	-0.0494088	-0.101421	0.09599	-0.00159163	-0.0467893	-0.0554584	0.0588613
MICALL2	0.00631074	0.0260129	-0.14444	-0.0415051	0.116801	-0.172337	-0.0679913	-0.0755353	-0.0969363	0.00887992	0.0735902	-0.0238161	0.12163	0.215401	-0.0854851	0.0596174	0.189207	0.055958	0.140194	0.057593	-0.147208	-0.0817227	0.00266935	-0.0529532	0.0725798	-0.0200856	0.104766	0.104777	-0.0124793	0.0878796	0.121753	0.0484169	-0.0663175	0.0551644	-0.0514321	-0.119158	0.062424	0.0826314	0.0838906	0.0456402	-0.0111484	0.0114735	-0.0657317	0.0390143	0.0660035	0.0329372	-0.0596797	-0.00308931	0.0936773
MIPEP	0.11288	-0.048377	0.138927	-0.0290347	-0.0437158	-0.025425	0.186229	-0.047505	0.00547989	-0.0458243	-0.0272253	0.056901	0.0527174	0.116845	-0.0344444	-0.0668308	-0.0291534	0.00247384	-0.14014	0.101377	0.0449464	-0.00239202	0.0796399	-0.000805428	-0.0689112	-0.00833557	-0.0125737	-0.0204577	-0.0721613	-0.166006	-0.0799582	-0.00426719	0.0185602	0.0887158	-0.0346702	0.00501248	0.0278721	-0.00494942	-0.12391	0.0014274	0.0379959	-0.0393862	-0.0546638	-0.0369548	-0.0287839	-0.0249013	-0.0136423	0.096046	0.108565
MIR155HG	0.0712841	-0.0914364	0.0691661	-0.0785898	0.132474	-0.0344407	0.155343	-0.0330784	-0.108007	0.000139794	-0.0735842	0.00469511	0.0880127	0.0540321	-0.0896087	-0.0207285	0.0529529	0.0125743	0.158975	-0.0705331	-0.0867796	0.18273	0.0229465	-0.166312	-0.0629484	-0.00592051	0.125184	0.190476	-0.116795	-0.000760003	0.071557	-0.184698	0.0574073	-0.168601	0.0438422	0.121383	0.0736229	0.0460553	-0.191276	0.0483619	-0.111632	-0.0382373	-0.0572552	0.16134	-0.178666	0.0535321	-0.0543476	0.114713	0.0539714
MITF	-0.00569422	-0.0568607	0.0330573	0.124218	0.0386244	-0.0553669	0.113106	0.0425609	-0.108088	0.0115277	-0.0370517	0.037721	0.00258227	-0.0132523	0.101585	0.231578	-0.00760256	-0.0276814	-0.0150054	-0.161512	-0.159053	0.0731555	0.0728523	0.087244	-0.153574	0.123648	0.196568	0.0200342	-0.128561	0.123374	-0.0716733	-0.0522048	0.0495959	-0.241066	0.00424841	0.0321694	0.242798	-0.00464496	-0.105242	0.0732975	0.0548013	0.0110591	-0.0596841	-0.103358	0.141808	0.000343032	-0.0329374	0.133079	-0.00122459
MKL2	-0.0254134	-0.138552	0.113058	0.151072	-0.0511536	0.00739409	-0.0974941	0.0610734	0.136242	-0.0557724	0.0976271	0.0575143	-0.00251642	-0.143448	0.0940727	0.11072	-0.133947	-0.0384459	-0.0331255	0.0112307	-0.130961	0.0825901	0.0326821	0.140033	-0.0513942	0.204807	0.0895838	-0.17171	-0.0406765	-0.177508	0.0213076	0.0287956	-0.0419497	-0.0230904	-0.0466302	-0.0929993	0.122928	-0.256361	-0.148847	0.0944891	0.221723	0.0762217	0.0650636	-0.0208047	0.0104906	0.00317441	0.0443558	0.165734	0.110897
MLEC	-0.115109	0.142742	0.0189783	0.279122	-0.0769438	0.00531344	0.151624	0.107938	0.0327724	0.0945839	-0.0754084	-0.00178627	0.0205539	-0.161221	0.229127	0.153342	0.00756598	0.0261434	-0.204064	0.0606653	-0.132146	0.140906	0.0996226	0.138954	-0.136026	0.0284959	-0.0827541	-0.12309	-0.112788	0.183232	-0.182607	-0.227264	0.0325335	-0.211844	-0.114894	-0.0413391	0.0741901	-0.083831	-0.120686	0.200881	0.0202858	-0.139759	0.054087	-0.23375	0.0511079	-0.29888	0.0675751	-0.0168473	-0.125146
MMACHC	-0.115888	0.062595	0.0586339	0.0443248	-0.0320288	-0.0667109	0.0861989	-0.166981	0.0328569	0.0300363	-0.0235901	0.146034	0.169155	0.0186685	0.0871173	-0.0096368	0.086851	-0.044029	0.00454539	0.119269	0.0238293	-0.0529893	0.176957	0.0381167	-0.125905	-0.0970769	0.0724986	-0.135028	-0.0620501	-0.0266061	0.0318528	0.110751	-0.0648028	0.0534677	-0.154224	-0.127501	-0.0257239	-0.0756297	-0.111579	-0.134797	-0.0596303	0.0424193	-0.158105	-0.0426727	0.00532874	-0.0328796	0.221015	0.0187985	-0.048312
MMP11	-0.137489	-0.00157873	0.0104586	0.0632686	-0.0773947	-0.028129	0.201589	-0.033271	0.0692019	0.0615855	0.133091	0.104187	0.133657	0.0289682	0.027963	0.110695	0.161321	-0.0674447	0.0317099	0.0238804	-0.178939	0.014302	0.125858	-0.0153819	-0.0148595	0.045372	0.163689	-0.0444507	-0.142838	-0.0430574	0.0522212	0.00702692	-0.0561123	-0.0231975	-0.0836012	-0.0872122	0.11706	-0.0108687	-0.100313	-0.00668632	0.092554	-0.0150961	-0.131988	-0.0791872	-0.046314	-0.044156	0.111656	0.175665	0.0631484
MMS22L	-0.0146293	-0.0780451	0.0378566	-0.0270732	0.0609046	-0.132801	0.202358	-0.0788469	-0.0864657	0.097629	-0.0361187	0.0881879	0.0562894	0.0742604	-0.039988	0.0871859	0.0451029	0.0384385	0.0567655	0.0406192	-0.142334	-0.00269571	0.0801857	-0.0672383	-0.0964793	0.0180647	0.154226	0.0568625	-0.177614	0.017647	0.0356695	-0.077791	0.00350376	-0.0890719	-0.040229	-0.0191335	0.0767563	-0.00987965	-0.194742	-0.00969345	-0.0114065	-0.0907461	-0.119718	-0.0466498	-0.025774	0.0410166	0.060004	0.120239	0.0163835
MREG	0.135192	-0.0324787	-0.00202687	0.124622	-0.00168236	-0.0775256	0.145116	0.0474034	-0.0547773	0.0549584	-0.12502	0.0953367	0.0138875	0.0263416	-0.0645947	0.0263417	-0.134771	0.0150143	-0.152626	0.000586884	-0.180799	0.0407343	0.130107	0.0942351	-0.121769	0.0426671	0.0477193	-0.0399933	0.0149107	0.152276	-0.0619534	-0.0214877	0.167961	-0.0413178	-0.0413812	0.131838	-0.0354373	0.116273	-0.105828	0.177822	0.0202671	-0.0500191	-0.104892	-0.191145	0.0219873	-0.121648	0.0592334	-0.0341083	-0.101782
MRPL30	-0.137517	0.123421	0.0038722	0.112445	-0.15457	0.187171	0.129068	0.123352	0.263945	0.135094	0.172452	-0.0249547	0.138621	-0.141419	0.211693	0.279932	-0.0732896	0.129644	-0.146159	0.0564405	-0.172803	0.156536	0.0110901	0.124636	-0.0751832	0.137612	0.0714314	-0.136112	0.0529602	-0.0367634	0.00678012	0.0476351	0.18765	-0.0334703	0.00125114	0.0787964	0.0110581	0.0674929	-0.0152654	0.0676193	0.0921552	-0.112133	0.0137251	-0.183685	-0.0147036	-0.0614526	0.138355	0.0644259	0.00506847
MRPL42P5	-0.11112	0.0517281	0.0119683	0.0595064	-0.0111525	0.102366	-0.134122	0.191877	0.0710413	0.100533	-0.0231748	-0.00826354	-0.107467	-0.200832	0.0313707	-0.120692	-0.0934908	-0.0582069	-0.0501419	-0.101075	0.0487136	-0.0333843	-0.113921	0.0461255	0.110643	-0.0461556	-0.12033	0.0656718	0.194207	0.078869	-0.00549971	-0.0466581	-0.0221591	0.0475097	0.0986817	-9.08322e-05	-0.0661949	0.0367017	0.0899749	0.0141047	-0.0405038	-0.0848801	0.203449	-0.0412154	-0.0242795	-0.059873	-0.0283266	-0.0706074	-0.136408
MRPL49	0.00686897	0.0590516	0.0869127	-0.000901221	-0.199572	-0.0160932	0.0672083	-0.00843349	-0.0737682	-0.0314418	0.0919787	0.0507969	-0.0261881	-0.00992168	0.0499568	-0.022669	0.0126731	-0.150714	-0.151024	-0.094412	0.00897719	-0.0534524	-0.0244904	0.191632	0.000131016	0.101595	-0.0990716	-0.0775244	-0.0420336	-0.0749126	0.0640051	-0.117902	-0.0826973	-0.185831	0.00450538	-0.0793139	0.0213526	-0.107255	-0.124467	0.0219359	0.0397057	-0.0931388	0.193813	-0.0487466	0.0245209	0.0249235	-0.0902539	0.137693	0.135742
MRPS11	-0.107076	-0.0568992	-0.0541035	-0.0412937	-0.065197	-0.0686804	0.0175796	-0.0985422	0.105736	-0.0591062	0.163332	0.0747998	0.13422	-0.125835	-0.00895835	0.102795	-0.100307	0.0484752	-0.0146313	-0.00646603	-0.0221875	-0.0294956	-0.0295918	0.0215724	0.0223592	-0.0379454	0.0129217	-0.0901016	0.0787878	-0.0930979	0.0592704	0.184449	0.040954	-0.0683683	0.166931	0.0672455	-0.0173892	0.0526369	0.191328	0.00914079	-0.00163523	0.0706578	0.0779366	0.0775989	0.0933415	0.117752	0.0298288	0.00690723	-0.0378324
MSI2	0.0663096	-0.0158252	0.0388729	0.00125521	0.141775	-0.04935	0.118018	0.0917335	-0.00757456	0.102015	-0.0645094	0.0219976	0.102992	0.0501959	0.00731092	0.0762919	-0.0236239	0.137819	0.118894	-0.158678	-0.0811774	0.169645	0.121738	-0.0669438	-0.0453911	0.076161	0.119785	0.0771841	-0.165203	0.115857	0.0756101	-0.0833038	0.0214609	-0.0298465	0.0292525	0.0824978	0.103552	0.144675	-0.102872	0.0916485	-0.0285021	-0.113406	-0.0859872	-0.0156828	-0.0379816	0.0304329	0.033225	0.0260872	-0.0396181
MTA3	-0.0956872	-0.0745048	-0.0529731	-0.119763	0.0832453	-0.0112789	-0.0579578	0.197661	0.0554422	0.278276	0.0568764	-0.116127	-0.0960061	-0.18585	-0.00276132	0.0202779	-0.13685	0.200214	0.0646075	-0.107231	0.102627	-0.118121	0.0163634	-0.0623821	0.0306988	0.00516206	0.0967456	-0.0557075	0.00081669	0.0240477	-0.0203801	0.164912	0.0957855	0.0398249	0.0697267	0.0515825	0.0302461	0.134878	-0.0703714	0.0190643	-0.118939	-0.0173903	0.0320536	0.0736556	-0.0629864	0.115353	0.0168357	-0.0296481	-0.145788
MTBP	0.0545816	-0.107455	-0.0365843	-0.0222187	0.0539605	-0.172986	0.00414815	-0.0818002	-0.0114184	-0.03882	-0.0915555	0.136053	0.10841	0.0645317	-0.065859	0.0008974	0.00777167	-0.0631897	-0.0190156	-0.0422791	-0.0198015	0.0259511	-0.0292638	0.126643	-0.0274551	0.0207329	0.0351981	0.0646479	-0.172163	0.0205894	0.12854	0.0812172	0.0658793	-0.0672205	-0.105353	-0.0286607	-0.120317	-0.00650388	-0.0731731	0.0260278	0.0565119	-0.0156871	-0.131021	-0.171639	0.0868258	0.0389407	-0.0438321	0.00231156	-0.00438869
MTMR4	0.0445554	0.103881	0.065495	-0.0954939	-0.0731238	0.12348	-0.126836	-0.0155357	-0.050956	0.0503354	-0.00212359	-0.0908724	-0.071392	0.0483036	0.0155537	-0.0487921	-0.0857147	0.0797312	-0.035166	0.00646473	0.198875	-0.0961061	0.0530187	-0.0398631	0.00270383	-0.00897865	-0.124832	-0.102393	0.0469908	-0.1719	-0.078441	0.0812795	0.0231555	0.0929666	0.00776183	0.0070762	0.0247316	-0.0959664	0.022761	0.0467767	0.0219177	0.0922643	-0.0282556	0.036226	0.0406731	0.124198	0.0173126	0.0130421	0.0805981
MXRA7	6.53384e-05	-0.0772331	0.0699787	-0.0157178	-0.0308204	-0.14883	0.269964	-0.0581827	-0.088133	0.153153	0.0292689	0.00869668	0.0998031	0.0858927	-0.0325871	0.107171	0.0337356	0.0473414	0.00310546	-0.000700085	-0.217935	0.0245964	0.146141	0.0370673	-0.188928	0.0748575	0.194458	-0.00260539	-0.216808	0.00106787	0.0936797	-0.162984	0.0283321	0.00369018	-0.148907	-0.0892443	0.13375	-0.0512612	-0.204672	0.0360116	-0.0188531	-0.126877	-0.105937	-0.116635	0.000320267	-0.00611599	0.0724777	0.198982	0.084495
MYBL1	-0.0292551	0.167461	0.0177866	0.159789	-0.11362	-0.0372734	-0.0637571	0.0424477	0.0930137	0.0222547	0.0163008	0.00448562	0.00538484	-0.0416572	0.108033	-0.089316	0.114923	-0.119596	-0.0553406	0.0105889	-0.0254422	-0.0930325	0.0971796	0.0486705	0.117804	-0.0596865	-0.100312	-0.00763038	0.0183767	-0.0475504	-0.0150314	-0.0370101	-0.0459651	0.0314087	0.0362154	-0.150217	0.0932383	-0.0666579	0.0686316	0.0745554	0.0333704	-0.0235978	-0.0124524	0.0184406	0.0520134	-0.0620813	-0.0545503	0.0654571	0.0382635
MYO1A	0.0809423	-0.165139	-0.00366317	-0.191259	0.0129023	-0.246773	0.123527	-0.151651	-0.247771	-0.0847133	0.0235591	-0.0642371	0.0967168	0.250872	-0.30947	-0.00153857	0.0531694	-0.0671108	0.0303685	0.07859	-0.0633697	-0.126303	0.0235986	0.0381281	-0.0158442	0.0582704	0.0628503	0.067112	-0.00625924	0.06238	0.0706564	0.0385347	-0.0445613	0.0794786	-0.188899	-0.057318	-0.0878681	-0.0201956	-0.0446622	0.0381298	0.0749464	0.0721721	-0.0344663	-0.0714394	0.0269204	0.0830487	-0.0929103	0.116535	0.104907
MYO1C	-0.0586955	0.106354	0.135107	0.0311153	-0.121321	-0.0263036	0.146051	-0.263563	-0.204867	-0.0240927	0.248229	0.142112	0.12895	0.108739	0.0458265	0.233372	-0.0730979	-0.0856398	-0.175241	0.163152	-0.339771	-0.0741612	0.176235	0.270884	-0.32777	0.242587	0.243591	-0.170425	-0.084179	-0.0771515	-0.107548	-0.136513	-0.101384	0.00747934	-0.14404	-0.206972	0.203471	-0.12846	-0.147975	0.166194	0.223562	-0.00982202	0.0148659	-0.201006	0.139269	-0.000915851	0.174318	0.244381	0.277199
MYO7A	0.00133395	-0.0182614	0.102136	0.0523683	0.0172867	-0.0403015	0.247414	-0.0526054	-0.0664491	0.143463	-0.0175519	0.124824	0.0805092	0.0474107	0.0328616	0.102148	-0.0577376	0.0560165	-0.0858917	0.0352918	-0.207285	0.0373825	0.154999	0.0395564	-0.213547	0.0710991	0.159436	-0.00829665	-0.209184	0.00737871	0.0336726	-0.167222	-0.0159495	-0.105222	-0.0625519	-0.0642385	0.119463	-0.0981728	-0.231677	0.0645963	0.047408	-0.115809	-0.0967646	-0.152506	0.0257815	-0.0570481	0.0627846	0.156361	0.0293633
NAA30	-0.0121889	0.0731937	0.123176	0.156653	-0.0928569	-0.0348964	0.0257472	-0.0622441	0.0511693	0.0923907	0.101692	0.0514337	-0.0584911	-0.0405191	0.0604459	-0.0243065	-0.101188	-0.0910444	-0.0412301	0.152238	-0.0546855	-0.0395576	0.0502486	0.150042	-0.0821284	0.0179553	-0.105713	-0.117242	-0.192787	-0.0871588	-0.0513819	0.0631134	-0.0529321	-0.0738099	-0.0530129	-0.212958	0.0633226	-0.223762	0.0190442	0.0381406	0.137291	0.033424	-0.0422361	-0.0622748	0.121065	-0.0257764	0.0976884	0.045824	0.0377207
NAALADL1	0.139267	0.138052	0.109648	0.256898	-0.0725423	0.0798928	-0.0421129	0.0669709	0.0969398	-0.096544	-0.0813759	0.048518	-0.0938442	-0.0922443	0.187817	-0.158492	-0.188393	-0.0430934	-0.19874	0.091126	-0.0189064	0.0502174	0.0187743	0.166406	-0.0661841	0.00270878	-0.268955	-0.121072	-0.112544	0.0518151	-0.10772	-0.0703138	-0.0405115	-0.0478898	0.0522918	-0.0119482	-0.176296	-0.100604	-0.0775934	0.0607822	0.0935287	-0.0313303	0.131304	-0.130714	0.02798	-0.180699	0.0101248	-0.0658029	-0.0720097
NANOS3	0.0762128	0.0764588	-0.177659	-0.149253	-0.00416072	-0.0451349	-0.0613272	-0.00504658	-0.00717157	-0.203584	0.141963	-0.0771412	0.154868	0.181901	-0.0824412	-0.00849108	0.234705	-0.0766744	0.204943	-0.0719392	0.0962722	0.0717128	-0.0925623	-0.075326	0.229277	-0.0347391	-0.00419021	0.0205536	-0.0160701	0.0123563	0.089367	0.230709	-0.00351788	-0.00247694	0.0379123	0.0754756	-0.081847	0.124877	0.165678	-0.0722608	0.0618911	0.181053	-0.0632563	0.119335	0.0622869	0.089336	-0.0389944	-0.00985483	0.104352
NAP1L2	0.124269	-0.076388	-0.0167858	0.0624165	0.0868007	0.0295076	0.0289595	0.00759935	-0.160834	-0.0480741	-0.241089	0.122056	-0.118813	-0.0838544	-0.0804766	-0.176849	-0.0926979	0.170368	-0.0312139	0.261637	0.00120007	0.0156517	0.000837743	-0.0298229	-0.0286691	-0.0218338	-0.224071	0.147639	0.119662	0.0220616	-0.111798	-0.186319	0.246451	0.000975517	0.0980839	0.0166812	-0.209029	0.151601	0.11395	0.0538322	-0.0822068	-0.0838031	-0.0313812	-0.0345573	0.0265697	-0.0678716	0.0886298	-0.187936	-0.10194
NARG2	0.0530548	0.00381538	-0.117179	-0.134808	-0.0545159	-0.066923	0.0260469	-0.054685	-0.0702415	0.00798875	0.0616138	-0.0156441	0.0878101	0.202867	-0.10195	0.0585345	0.00357442	0.0366073	-0.0373547	-0.00303993	-0.0384919	-0.000689771	-0.122083	-0.0410297	0.0534066	-0.0151217	0.0316256	0.0297897	-0.0802228	-0.00597739	0.000539076	0.0634746	0.0110149	0.109661	-0.0141638	0.0662466	-0.0418213	0.165854	0.06838	-0.0891262	0.00788823	-0.0445638	-0.04589	-0.0140714	0.074134	0.0338137	-0.0401032	-0.00575639	0.0804358
NCALD	-0.145048	0.0563254	0.07042	0.234019	-0.0148992	0.0854625	0.102627	-0.0905228	0.0895054	0.142969	0.0329774	0.170012	-0.0637885	0.0109316	0.204042	-0.00400998	0.0600054	0.037607	-0.143753	0.0328995	-0.0870587	-0.122371	0.239861	0.108328	-0.18031	0.113322	0.0568232	-0.105138	-0.0743591	-0.0977203	-0.0184461	-0.0643373	-0.0593349	-0.0608624	-0.0581644	-0.173221	0.053539	-0.130478	-0.18063	0.132716	0.090577	-0.0812172	0.0207984	-0.139458	-0.183124	-0.230577	0.195303	-0.011305	0.0510939
NCR3	0.0153874	-0.117731	-0.14787	-0.213408	0.11819	-0.142487	-0.0961198	-0.0788929	-0.0324003	-0.109271	-0.000400815	-0.0534258	0.119567	0.080979	-0.146207	-0.0289255	0.11565	-0.0636122	0.302151	-0.247793	0.118963	-0.00667814	-0.208234	-0.246673	0.217307	-0.0762977	0.00474517	0.171937	-0.0108933	0.0181678	0.129573	0.0977034	-0.0602907	-0.0637552	0.087939	0.201063	-0.00704118	0.210054	0.0355897	-0.150794	-0.231548	-0.0584864	-0.0276716	0.235034	-0.113217	0.190331	-0.046303	-0.0375759	0.0595302
NCRNA00185	-0.104771	0.0213525	0.0281533	-0.0422867	-0.189733	-0.145219	0.0543358	-0.131258	-0.00712558	0.00968553	0.103822	0.133146	0.131024	-0.0631118	-0.029389	-0.066628	-0.151972	-0.0749874	-0.0219836	-0.0429059	0.305859	-0.233619	0.135552	-0.00737252	0.101501	-0.101068	0.0453656	-0.161178	0.00779684	-0.0468795	-0.114363	0.192081	-0.140077	0.0434976	-0.0596097	-0.0763987	-0.110971	0.0741422	-0.0245958	0.0585167	-0.124422	-0.00101945	-0.0110367	0.0080982	-0.0486958	0.042015	0.17481	0.0585903	-0.133407
NDRG1	-0.00909104	0.0753558	0.0122034	0.00662064	0.0139059	0.0771706	-0.0616951	-0.0747017	-0.0527818	-0.183642	0.16996	0.0683817	-0.0180243	0.0168726	-0.0180041	0.0244312	0.250838	-0.117547	0.0754262	0.125429	0.00623078	-0.0308463	0.0735287	0.0561748	-0.0215483	0.0988203	0.0272623	0.175278	0.0326696	-0.0190201	-0.181319	0.0172334	-0.0226617	0.111367	0.109755	-0.140056	0.165147	0.104382	0.126792	0.0660964	0.0650501	0.137599	0.030435	0.0210106	0.100538	0.117132	-0.0851576	0.130155	0.185702
NDRG4	-0.0738676	-0.0180923	0.0528854	-0.0239991	0.121047	0.0237949	0.06617	0.085716	-0.0625113	0.143006	0.0378984	-0.0757505	0.0307822	0.108227	-0.149396	0.191825	0.0512927	0.178195	0.0240259	0.0251903	-0.017453	0.0338787	0.102224	0.024993	-0.142243	0.202356	0.283327	0.142238	-0.0747026	-0.020996	0.0888659	-0.00517123	0.139656	0.123365	-0.0771443	-0.0554342	0.144546	0.106809	-0.090022	0.0334964	0.0716448	0.0171908	-0.106659	-0.0615414	0.0703861	0.0771965	0.0379746	0.140402	0.0649287
NEK1	-0.202026	-0.0355748	-0.0145816	-0.140463	-0.0627449	0.0199585	-0.0443015	-0.0761292	-0.0055632	-0.0713832	0.074916	-0.150158	-0.186315	-0.0208387	-0.153438	-0.0727913	-0.0933543	0.0306835	0.0909441	0.094567	0.131452	-0.264833	-0.262911	-0.0751511	-0.0122121	-0.0421341	-0.141845	-0.0910975	0.0464848	-0.128411	0.122432	0.0445261	-0.191287	0.0793332	-0.00619786	0.0106991	-0.0731572	-0.0663138	0.0922646	-0.168049	-0.0872054	0.0581766	0.243147	0.164548	-0.0757783	0.0749729	0.0293577	-0.0755132	0.0366843
NEURL3	0.126349	0.15118	0.0042914	0.111344	0.0286593	-0.188542	0.137318	0.0948003	-0.080365	0.171905	-0.130335	0.0297062	0.252646	0.121801	-0.0227975	-0.00741976	0.145025	0.00351012	-0.138731	-0.0158098	-0.107847	0.120475	0.0800625	0.114159	-0.0708594	-0.0954122	-0.0208291	-0.0240435	-0.231171	0.141315	0.102592	-0.0788216	0.00512109	-0.0504893	-0.138671	-0.0245886	-0.041889	-0.161077	-0.0936466	0.21213	0.0697405	-0.0350619	-0.119806	-0.185645	0.101616	-0.181761	0.0162904	-0.0140798	-0.0565903
NIPSNAP1	0.0203359	-0.0787902	0.0340037	-0.130152	0.0525963	-0.0241217	-0.0476075	-0.0686387	-0.0454972	-0.0451007	0.0825915	0.0385553	-0.117331	0.00143185	-0.0246714	-0.0456828	-0.0365915	-0.128362	0.08253	0.0476383	0.0777887	-0.149921	-0.184184	-0.0550829	0.00836479	-0.0964572	0.0751643	0.0420076	0.0673544	-0.21524	-0.0276726	0.0849556	-0.0879859	0.175279	-0.022534	-0.0194215	0.0179309	-0.0309984	-0.119079	-0.140659	-0.106332	-0.214317	0.121533	0.106202	0.0133787	0.17004	0.00258781	0.0891528	0.0646864
NLRC3	-0.294598	0.0171957	0.115826	-0.101474	-0.202655	-0.0930421	0.159062	-0.137489	-0.233214	0.118351	0.045067	0.0607305	0.0957897	-0.0325646	-0.268815	-0.0564044	-0.139786	-0.136366	-0.060758	0.0769466	0.0864228	-0.269618	-0.00961943	0.0335102	0.0686294	-0.0226373	-0.0834267	-0.0288448	0.0624337	-0.173654	-0.0916165	-0.0915071	-0.129273	0.0735058	-0.0804966	-0.16447	0.00667025	-0.128589	-0.0229272	-0.0970784	-0.0633956	0.109547	0.0618953	0.0229253	-0.0815465	0.136429	0.0368661	0.108937	-0.0717309
NOLC1	0.212126	0.129229	-0.0760122	-0.0131908	-0.0422657	-0.0145921	-0.0184519	-0.0555023	-0.0850095	-0.314742	-0.0228688	0.0636198	0.0753944	0.220552	-0.0208019	-0.194125	0.193638	-0.157371	0.0106619	-0.0245643	0.0548394	0.099627	-0.0329488	-0.0126519	0.126642	-0.0622671	-0.108773	0.034333	0.0117389	0.0647751	-0.036749	0.112763	-0.0501176	-0.0618852	0.0344478	0.00740581	-0.126985	-0.0335746	0.185635	0.00549595	0.12351	0.222492	-0.0621055	0.025543	0.113154	-0.0544167	-0.128558	-0.0103793	0.102368
NR4A3	0.0227604	0.16386	0.167246	-0.0301156	0.0359015	0.166893	-0.131145	0.111324	-0.0133862	0.0332791	0.0797661	-0.102737	-0.0956507	0.0498313	0.106498	0.0365343	-0.183194	0.0478263	0.104988	0.0381518	0.0807913	0.0928254	-0.111437	-0.0152961	-0.0614519	0.0591649	0.0723803	-0.0321504	-0.125992	-0.1716	-0.10537	0.0562527	0.080421	0.23251	0.105569	0.0160834	0.0629774	-0.0180905	0.135018	-0.0653059	-0.0555084	-0.114629	0.197955	0.0374634	-0.0160107	0.181792	0.201258	0.0315299	0.079629
NRGN	-0.0633248	-0.00758021	0.141906	0.0484218	-0.0565057	0.0863956	0.109365	-0.0836488	-0.0300924	0.022067	0.0905918	-0.00147267	-0.171878	0.0997381	-0.0191467	0.0565072	0.117896	0.0294254	-0.0257844	0.293435	-0.100372	-0.113259	0.102354	0.0693467	-0.209755	0.123224	0.0897752	-0.00399538	-0.101809	-0.189931	-0.0664527	-0.0712108	0.102555	0.134474	-0.134251	-0.204323	-0.0253446	-0.132573	-0.236676	0.0496831	0.0483953	-0.0313424	-0.0750349	-0.0329824	-0.0372466	0.00808415	0.0722563	0.187691	0.166686
NSRP1	0.0530453	0.14145	-0.0110543	0.0293899	0.0523658	0.0567804	-0.181495	0.200567	-0.022621	0.0601632	-0.0830916	-0.0954261	-0.0959965	-0.0907192	0.0630985	-0.104708	-0.0291825	-0.0305748	0.0174267	-0.067137	0.0605711	0.147316	-0.125591	0.0338473	0.0813101	-0.107889	-0.0855306	0.0259151	0.110541	0.130813	-0.0419984	0.0128762	0.173156	0.0541597	0.147779	0.114343	0.0150139	0.0672111	0.155167	0.00707339	0.0142123	0.0507447	0.141779	-0.0264921	0.0581378	-0.0188728	-0.0397074	-0.134613	-0.0989458
NT5C3L	-0.0900276	-0.0142558	-0.00601999	0.0606526	-0.0262576	0.00311505	-0.0336674	0.0518795	-0.0173571	0.0180856	0.10964	-0.0648437	-0.113739	-0.0249261	0.0155701	0.122704	0.0169111	0.0868278	-0.0843485	0.0876754	0.0217324	-0.0755712	0.136854	0.178418	0.00360458	0.171528	-0.000554579	-0.045515	-0.0500477	0.0349035	-0.0381881	-0.0429505	0.101955	-0.0380957	-0.120723	-0.241344	-0.0639047	0.0112513	-0.066213	0.22334	0.0224632	-0.0591028	0.00673104	-0.136426	0.0779321	0.0627305	-0.0739255	0.142088	-0.0704567
NT5DC2	0.0265887	0.0070497	-0.0686487	-0.0317716	-0.0538992	0.0197404	-0.229565	0.117413	-0.158328	-0.0908348	-0.00396832	-0.0943135	-0.0613668	0.0676599	0.00139624	0.0960787	-0.0117718	0.0277752	-0.0311471	-0.0352796	0.156368	-0.0804947	-0.0322849	0.116869	0.0888951	0.143912	-0.0260963	0.0815147	-0.0314852	-0.00414051	-0.0357439	0.0249629	0.144753	0.000744541	0.00834797	-0.0929651	0.00723607	0.0921838	0.0785996	-0.0119502	-0.0122397	0.0337373	0.083381	-0.0414733	0.0934717	0.113231	-0.0840782	-0.0401409	0.0353148
NT5E	0.17835	0.0642681	0.150041	0.0885788	-0.039453	-0.10665	0.164356	0.0413823	-0.0133829	0.126711	-0.00217487	-0.0709697	-0.0212215	0.0180256	-0.0186761	-0.0297276	-0.103256	0.00307329	-0.125028	0.00581007	-0.0538625	0.0807199	0.109227	0.152136	-0.180854	0.0251541	0.0910032	-0.103304	-0.13502	-0.0465766	0.13743	-0.141023	0.0357357	0.169807	-0.155597	-0.111898	0.0215482	-0.177754	-0.0360755	0.114407	0.073904	-0.0517732	0.0330175	-0.0968921	0.0203906	-0.0382559	0.0270036	0.0516139	0.0319071
NUP160	0.160628	0.134373	0.0849495	0.204606	0.0923897	0.0781013	0.0155764	0.121991	0.0235115	0.0517419	-0.211419	0.135923	-0.115209	-0.145465	0.209015	-0.171038	-0.130131	0.0462594	-0.238758	-0.10365	-0.0809515	0.184371	0.13293	0.098836	-0.108637	0.011151	-0.0759535	-0.0334045	0.0649995	0.208348	-0.183964	-0.174047	0.0677291	-0.0682153	0.181802	0.0761615	0.0847217	-0.0434461	-0.0660974	0.229894	0.124704	-0.00576228	0.0698337	-0.151881	-0.0822877	-0.291196	-0.00259987	-0.134744	-0.140728
NUP188	0.0595571	0.0227898	0.179588	0.148016	-0.117426	-0.101943	0.132169	-0.0308069	0.103226	-0.0559531	-0.0353623	-0.0223835	0.0713152	-0.103491	-0.00316933	-0.048441	-0.194735	-0.0961679	-0.179889	-0.0533984	-0.00676296	-0.0207001	0.0241044	0.0628794	0.0100399	0.00708686	-0.0963588	-0.0599941	-0.0401159	-0.0207713	-0.134651	-0.206582	-0.0466783	-0.00171583	0.0145353	-0.0238986	-0.0503145	-0.0789295	-0.079314	0.128527	-0.0460993	-0.111884	0.0585436	0.00528797	0.0692755	0.0262942	-0.120922	0.173105	-0.0688069
NUPR1	0.0254819	-0.0499393	0.049124	0.0328728	0.0202767	-0.0673954	0.259259	-0.0728315	0.0186167	0.123267	0.0289732	0.143268	0.0517227	0.0147784	0.0565157	0.139755	0.0574686	-0.0401494	-0.0598422	0.0544736	-0.268397	0.0636806	0.124297	0.0370613	-0.0914162	0.0453967	0.210806	-0.00732356	-0.138711	0.00788206	0.0864739	-0.0953183	0.033923	-0.157781	-0.0968527	-0.0446121	0.103317	-0.130896	-0.288973	0.12308	0.145728	-0.146389	-0.146134	-0.186355	-0.0303539	-0.00945476	0.0810806	0.0727954	0.0429376
OLFM1	0.116939	-0.0476445	0.255128	-0.101378	-0.141821	-0.118879	-0.0759333	-0.105525	-0.100237	-0.0859751	0.131829	0.000214139	0.00905183	0.12228	-0.0414665	-0.0162331	-0.0634816	-0.0921679	-0.03273	-0.0504605	0.0729349	-0.0525361	0.13543	0.0235215	-0.125629	0.0520841	0.0425772	-0.0898208	-0.0880922	-0.10712	-0.117671	0.00813894	-0.102006	0.016468	-0.0585868	-0.125015	0.0395104	-0.117655	-0.122692	0.0850947	0.0218174	-0.0296079	0.0210458	0.0119741	-0.000195153	0.191905	0.0077025	0.316387	0.167688
OLFM4	-0.0415823	0.0702374	0.294342	0.193671	-0.0525622	-0.0365262	0.218751	-0.137423	0.0730083	0.0292383	0.0753755	0.244486	0.0852736	0.042683	0.194039	0.0117741	0.0371036	-0.0147688	-0.131261	0.0429404	-0.30882	0.108027	0.154336	0.0619865	-0.192262	0.0937501	0.202529	-0.109976	-0.135422	-0.150601	-0.0611419	-0.143615	-0.0540937	-0.0891098	-0.0804623	-0.159644	0.152176	-0.228341	-0.345274	0.131364	0.189046	-0.119353	-0.0558302	-0.177822	-0.123332	-0.114934	0.168919	0.318527	0.0894936
OR5L2	-0.156744	0.0332175	0.0695183	0.0445504	0.0895692	-0.135154	-0.0623941	-0.00526917	0.00883604	0.00167324	-0.00371382	-0.0588406	-0.0351019	0.0984747	-0.0451997	0.0671323	-0.00690582	0.0215263	0.124917	0.0331749	0.101965	-0.0172401	-0.122194	-0.0853668	0.0608272	0.0301309	0.128664	0.144211	-0.143798	-0.112265	-0.0289779	0.148076	0.134775	0.0171145	0.0803752	-0.0194961	0.0504531	0.105329	0.120487	-0.0310095	-0.111739	-0.0572849	0.0447573	0.0934394	0.0739911	0.343142	0.0454537	0.0470962	0.0313085
ORC4	-0.0219025	0.0325661	-0.155051	-0.00985907	0.0403195	0.127354	0.0107822	-0.061391	0.0220678	-0.0864061	-0.0943996	-0.119039	0.0488064	0.000539712	0.0206767	-0.048518	0.0399864	-0.00356686	0.177661	0.00932707	0.0838269	-0.114944	0.122326	-0.07868	0.0790419	-0.0961651	0.0123081	-0.109279	0.253782	0.0676128	0.0104156	0.143042	-0.0543226	0.102138	-0.0131067	0.120654	-0.0297633	0.0355077	0.0468237	-0.0434479	-0.0681401	0.135978	0.00788903	0.0987768	-0.148453	-0.0791114	0.0206467	-0.179363	-0.0104606
ORM1	-0.0159867	0.0857555	-0.0570923	0.0314241	-0.124712	0.0450283	-0.17555	-0.0262591	-0.00498418	-0.103685	0.0347205	-0.0460613	-0.0610714	-0.0417142	-0.0184547	-0.0592331	-0.00854638	-0.090995	-0.0589835	-0.013333	0.159787	-0.087595	-0.0390201	0.0671139	0.0874288	-0.0756492	-0.222108	-0.0768887	0.119405	0.0194324	-0.0901349	0.0443148	-0.0946953	-0.00174933	-0.00504726	-0.0546184	-0.0813155	-0.0440413	0.191846	-0.0208617	-0.0218632	0.128542	0.0683342	0.0342176	0.0676087	-0.0250967	-0.0620325	-0.12123	0.0224017
ORM2	-0.0412493	-0.137058	0.00581068	0.0605187	0.215041	-0.0960077	-0.0589294	-0.126051	0.062495	-0.0392739	-0.0808491	0.198504	-0.0419414	0.000950492	-0.00513877	-0.140524	0.0346461	0.0264325	0.082678	-0.0593486	0.018173	-0.105495	-0.0490868	-0.108877	-0.0159785	-0.0847165	-0.0235671	0.0470654	-0.0860025	-0.113249	0.0222896	0.117731	-0.185598	0.00612813	0.0844785	-0.000872994	0.116952	-0.0348839	0.0107009	-0.130005	-0.0153663	0.012827	-0.00235035	0.127525	0.0138264	0.0134382	-0.00160204	-0.0764253	0.0496763
OSBPL3	0.000957312	0.0254923	0.0362846	-0.228629	0.0170854	-0.030212	0.0418817	0.0288207	-0.0972311	-0.0144557	0.147854	-0.127471	-0.0441572	0.153841	-0.187991	0.170354	-0.0307156	0.112826	0.0814056	0.118078	-0.0276185	0.00665404	-0.141553	0.0452052	-0.0948608	0.0710176	0.154719	0.0358685	-0.170511	-0.0740643	0.0243791	0.165643	0.118078	0.160442	-0.03656	0.0667244	0.0148944	0.0952066	0.0674248	0.0115196	0.0666696	0.0830538	0.106276	-0.042366	0.161049	0.203945	-0.040988	0.0953737	0.147741
OSCP1	0.00974931	-0.0553195	0.122836	-0.0620131	0.0375004	-0.0208333	0.17101	-0.0306761	-0.0661838	0.177875	-0.0898185	0.0667282	-0.0522969	-0.018425	-0.040413	-0.0508233	-0.105733	0.00875845	-0.0114906	0.0648704	-0.106227	-0.0349656	0.111047	-0.0676941	-0.106706	0.0554385	0.11402	0.08146	-0.150175	-0.0344001	0.0483718	-0.223558	0.027981	-0.0231915	-0.0679498	-0.0551882	0.0533559	-0.015863	-0.293588	-0.0102182	-0.0381916	-0.214695	-0.0538336	-0.0989344	-0.154016	0.0155497	0.0901009	0.110838	-0.0246261
P4HA2	0.0302539	-0.066324	-0.194395	-0.242642	0.147256	-0.10695	-0.0871164	0.0147017	-0.0565774	-0.112475	-0.0115915	-0.12986	0.157237	0.115351	-0.160899	0.0354906	0.167405	0.0277645	0.316214	-0.140921	0.122898	0.0818183	-0.172355	-0.206636	0.20148	-0.074523	0.0531934	0.16977	0.019892	0.0991208	0.0921237	0.158711	0.0594713	0.0262608	0.0724905	0.249036	-0.0794376	0.280709	0.0746137	-0.0782348	-0.149782	0.047637	-0.0580776	0.168395	-0.0604825	0.135238	-0.070006	-0.075776	0.0312422
PABPC1L	0.0257465	0.153881	0.123253	0.14216	0.129349	0.0365022	0.0263508	0.140722	0.0109263	0.0915361	-0.113455	0.060341	-0.0348353	-0.0945267	0.0912565	-0.0427276	-0.0236497	-0.051259	-0.0402246	0.0240744	0.0257976	0.116168	0.0394948	0.0623544	-0.119803	-0.0126694	0.0011451	-0.0782309	-0.0931398	0.0687463	-0.116953	0.0261949	0.0179064	0.00788384	0.0645268	0.035351	0.0714791	-0.0392431	-0.0576844	0.00394287	0.0852733	0.0810081	0.0559608	-0.0557388	0.0200956	-0.0599555	0.0754978	-0.0257967	-0.0679446
PAGE2	0.00852504	-0.0151482	-0.180253	-0.0535431	0.20133	0.03031	-0.0779595	0.244013	-0.0793478	0.00839396	-0.183015	0.0104698	0.184678	-0.0604352	-0.0550533	0.0909724	0.191614	0.0306052	0.221002	-0.142231	-0.108145	0.135404	-0.0165506	-0.0840686	0.0621478	-0.157034	0.0515471	0.111034	0.0679931	0.261045	-0.0285967	0.124939	0.0368157	-0.0382678	0.135933	0.214343	0.0792716	0.169771	0.154814	0.145748	-0.0570581	0.0336582	-0.114289	-0.0388636	0.129669	-0.0113354	-0.0685179	-0.140024	-0.140065
PAIP2B	-0.00200969	-0.087277	0.13856	-0.0377002	-0.141438	0.0360393	0.183114	-0.0432394	0.00242132	0.018885	0.0409851	0.0925114	0.164674	0.133312	-0.0440832	0.0823127	-0.0880794	0.0667866	-0.110302	0.0756276	-0.143937	0.0231769	0.141483	0.0238695	-0.0825572	0.0744188	-0.0514883	0.00114302	-0.0538312	-0.0988444	0.0837188	-0.102002	-0.00193593	-0.0335991	-0.0606522	-0.000518019	-0.0466824	-0.0602872	-0.172757	0.0195202	0.122534	-0.0824038	-0.129619	-0.164019	-0.0231933	-0.0537859	0.0857606	0.0890956	0.0621742
PARP2	-0.070177	0.0538457	0.0973942	0.0142046	0.136899	0.0398571	-0.0604411	0.0396931	-0.0712576	0.0864541	0.0572018	0.0237161	-0.00217288	-0.00135691	0.109344	0.121939	-0.101103	0.0168655	0.127018	-0.150035	-0.0342338	0.195404	-0.0891148	-0.0497336	-0.019266	0.0122525	0.213349	-0.0605123	-0.0630146	-0.0984011	-0.000322781	0.0466112	0.0648889	-0.0233726	-0.0341146	0.108535	0.128601	0.0144202	0.00287953	0.0594734	-0.0122096	-0.0138492	0.0547827	0.0302556	-0.121506	0.0168426	0.267232	0.0247543	-0.00524122
PARS2	-0.0508743	0.0838235	0.0355324	0.1106	0.0100003	0.0630682	0.0831176	-0.107723	-0.0413382	-0.222096	0.0629614	0.0460131	-0.0623745	-0.109386	0.0804533	0.117923	0.0647973	-0.0663933	0.0523396	0.220224	0.0476587	-0.0258742	0.0643591	0.0933002	-0.245682	0.0887311	0.0391118	0.064461	-0.0418231	0.0500127	-0.297597	0.0522736	-0.108678	0.0385064	0.0954466	-0.054772	0.115263	0.0543421	0.0321542	0.029051	0.0452123	0.115424	0.0808073	-0.000245858	0.132843	0.0170782	-0.00545431	0.0363143	0.0402097
PASK	0.0825727	0.0365742	-0.0455559	-0.0118815	-0.0646423	-0.00135163	-0.0184793	0.0831416	0.0715344	0.0192448	0.0529216	-0.176664	-0.0934071	-0.103647	-0.125999	-0.0449282	-0.102551	-0.0204503	0.0156209	0.115933	-0.0276394	0.00750996	-0.110531	-0.00166719	0.204833	-0.0719382	-0.135636	-0.0760603	-0.0336846	-0.0747062	0.0882328	-0.0877492	0.0541555	0.0392796	-0.101679	0.0510407	-0.0706122	-0.0813999	0.0707584	0.0344617	0.04001	0.0360559	-0.11511	0.0431132	0.00177153	0.0341984	-0.0572779	-0.108305	-0.0655334
PCCB	-0.00433962	0.0496424	0.000471452	-0.0844738	-0.0859456	0.0732144	-0.0960689	-0.0560264	0.142034	-0.0951	0.0407078	0.0227317	0.0279915	-0.00545974	0.0501426	-0.0908371	-0.0313846	0.0196649	-0.0347063	-0.0212001	0.198112	-0.0644054	-0.00775298	-0.00666759	0.0491804	-0.0400083	-0.135277	-0.0706094	0.0498496	-0.0903365	-0.119279	0.154623	-0.0451522	0.0858866	0.0971642	0.0136537	-0.0234835	-0.0136125	0.176548	0.0281529	-0.0714238	0.0560797	0.0459733	0.0549843	0.00693452	0.00228943	-0.00513427	-0.0740303	-0.0504659
PCDHGA2	-0.10946	0.113264	0.160974	-0.0959874	-0.176058	-0.00664744	-0.07419	0.0332307	0.0306074	0.165083	0.181785	0.0397794	-0.118839	-0.104495	0.0643351	0.0306174	-0.14093	0.088886	-0.201766	0.0396093	0.12736	-0.0977385	0.00749525	0.108068	-0.171464	0.0962963	-0.0373506	-0.11979	-0.200624	-0.0443707	-0.127013	0.0144353	-0.020438	0.14005	0.0449509	-0.0756115	0.0631839	-0.0232291	-0.0406458	0.044884	0.01208	-0.166586	0.0948085	-0.151226	-0.0156247	0.0175093	0.12796	0.0798441	-0.0059161
PCYOX1	0.028792	-4.27949e-06	-0.131288	-0.0165991	-0.0680278	0.123454	-0.0460031	0.124367	0.0710776	-0.0675061	-0.0361623	-0.212517	-0.118613	-0.151176	0.00858089	-0.109983	0.0064421	-0.0734691	0.115045	0.096156	0.133403	0.0207605	-0.150234	-0.0458614	0.142268	-0.161776	-0.222364	0.0573761	-0.0186946	0.00785839	0.0369045	0.0228797	0.0411571	0.104161	-0.0708681	0.0296275	-0.0541424	-0.0365081	0.104364	-0.015989	-0.0968469	-0.00581389	0.0215333	0.0315581	0.0630283	-0.00922229	-0.0733567	-0.123225	-0.090501
PDCL3	-0.00489367	0.0685504	0.168971	0.163738	-0.169062	0.156665	0.0389348	-0.119216	-0.0326257	-0.138388	-0.0447633	-0.0070882	-0.0456366	0.115248	0.0119585	-0.0819562	-0.076195	0.0106374	-0.180238	0.142143	-0.109967	-0.159047	0.263494	0.119463	-0.162407	0.141584	-0.069076	-0.140366	0.0209062	-0.115497	-0.0491144	-0.188545	-0.145089	0.0507675	-0.184053	-0.227315	-0.0921139	-0.209295	-0.30709	0.109838	0.172544	-0.011468	0.0222041	-0.0160603	-0.206582	-0.172031	0.0335733	0.0661567	0.126786
PDK4	-0.000225726	0.176746	-0.0377706	0.0644636	-0.0961997	0.193431	-0.063985	0.0476584	0.0739007	-0.12902	0.0761099	-0.0426344	-0.034914	-0.0421748	0.132418	-0.044093	0.0780244	-0.134654	-0.09785	0.013507	0.0681612	0.0419358	-0.0425099	0.0987297	0.0228771	-0.0372471	-0.145203	-0.120866	0.111748	0.0201687	-0.0170926	0.075379	-0.082807	-0.00777951	0.0160371	0.00320431	-0.044641	-0.0885548	0.18017	-0.0609513	0.0849657	0.123584	0.123594	0.00102124	0.0445937	-0.118929	-0.017802	-0.0811567	0.0137915
PFKFB3	-0.0771523	-0.126172	0.00212348	-0.0600899	-0.017697	-0.145404	-0.102802	-0.0594684	-0.0515015	0.231189	-0.0149324	0.00913704	-0.046636	-0.0546172	0.0532058	-0.099402	-0.142131	-3.19527e-05	0.0930699	-0.106191	0.166837	-0.247841	0.0995626	-0.0955154	0.0561938	-0.084133	0.0764715	-0.143794	-0.0731362	-0.104867	-0.0316667	0.0826634	-0.0614952	-0.0467305	-0.113503	-0.0611047	-0.0465195	-0.0611287	-0.187719	-0.0433249	-0.18209	-0.0796135	-0.0532772	0.0560876	-0.0812393	0.0978727	0.0812097	0.0966597	-0.153684
PGK1	-0.00109914	-0.0560692	0.00639943	-0.0210973	0.127243	-0.213546	0.206089	-0.0695548	-0.113439	0.153737	0.00380676	0.121462	0.116922	0.0946834	-0.0191004	0.124735	0.0955724	0.048355	0.069695	0.0261173	-0.220749	0.0231004	0.111427	-0.0414775	-0.121735	-0.0297139	0.232704	0.00626035	-0.125918	0.0410047	0.0316568	-0.0197992	0.0349659	-0.0129496	-0.051328	0.0130282	0.223345	-0.0278232	-0.177289	0.0244794	0.00867123	-0.0784213	-0.124728	-0.0893595	-0.0547149	-0.0625932	0.12102	0.0643712	0.0381715
PGM5	0.083966	-0.0750904	0.0392101	-0.0692334	0.128833	-0.113358	0.208655	-0.0224358	-0.143393	0.0830809	-0.0442499	0.0703734	0.0926081	0.120384	-0.0367917	0.118904	0.0826168	0.0720289	0.0643016	-0.0573694	-0.122492	0.126106	0.105334	-0.08131	-0.0508398	0.0692667	0.250318	0.124421	-0.173634	0.0553123	0.0439278	-0.08855	0.0822518	-0.15232	0.00178283	0.053453	0.157856	0.0646298	-0.227012	0.0785103	0.000333301	-0.0417566	-0.121144	-0.034605	-0.0281856	0.0791294	0.00940617	0.143975	0.0523538
PGPEP1	0.0455698	-0.039121	0.0150374	0.0297106	-0.0711585	-0.206794	0.187548	-0.128702	-0.0918445	0.0282272	0.0752523	0.140934	0.169438	0.230666	-0.0464295	0.0760736	0.100502	-0.0611233	-0.0371048	-0.039768	-0.17902	-0.0977311	0.19893	0.0883074	-0.0614029	0.0398276	0.157388	-0.0802021	-0.119378	0.0152091	0.0547526	0.00800016	-0.00334545	-0.00452649	-0.119414	-0.164769	0.0763051	-0.113351	-0.153881	0.125683	0.121592	0.0421989	-0.117657	-0.145569	0.0449362	0.00792303	0.0251495	0.170099	0.0873532
PHF20	-0.242731	-0.0341166	-0.136136	-0.0708884	0.102715	0.154596	-0.207931	0.155233	0.028134	0.0652451	-0.227615	-0.0674136	-0.00519887	-0.155028	-0.107602	-0.110756	-0.0623852	-0.029903	0.115666	-0.13161	0.136331	-0.0219638	-0.228627	-0.169357	0.264248	-0.187049	-0.182471	0.175606	0.260258	0.11621	0.0623965	0.0567326	-0.0307025	-0.0452836	0.12292	0.207886	-0.188253	0.22913	0.186652	-0.155157	-0.248481	-0.0484366	0.141857	0.152394	-0.213557	-0.0108822	-0.0473306	-0.304972	-0.230012
PHF20L1	-0.0440221	0.0145773	0.0762579	0.15313	0.0549942	-0.0147794	0.129419	-0.104858	0.0120457	-0.0636363	0.0220952	0.285647	0.220444	-0.0299045	0.127302	0.1063	0.0788325	-0.0490239	0.0442343	-0.0274035	-0.0975707	0.090768	0.135755	-0.00430156	-0.13798	0.016776	0.164607	0.0342253	-0.0944092	-0.0114876	-0.0719222	0.0463467	-0.0902041	-0.195627	0.0975565	0.0247588	0.114674	0.0348511	-0.150978	0.10419	-0.000498974	-0.0278775	-0.0461156	-0.0376167	0.0359456	-0.000841096	0.108464	0.142712	-0.0211042
PHLDA1	-0.146728	0.120225	0.022032	0.0392104	-0.0484307	0.204627	-0.179756	-0.0654476	0.00338695	-0.209653	0.0826045	0.0476988	-0.131546	-0.0144401	0.0806759	-0.119193	0.0957316	-0.0714055	-0.0484154	0.0769325	0.143858	-0.0969469	-0.154299	-0.0568322	0.0607922	0.0189814	-0.278392	0.0443951	0.061136	-0.167676	-0.136858	-0.0399415	-0.210203	-0.0223156	0.0924349	-0.096195	-5.54395e-05	-0.04303	0.217145	-0.142868	-0.0165518	0.0821433	0.250329	0.167236	-0.0961167	-0.0601325	0.0357793	-0.0566842	0.100304
PHLDA2	-0.00584287	-0.115982	-0.113565	0.0374083	0.0413263	-0.0929806	-0.0226937	-0.095976	-0.0413611	-0.0966172	-0.0528344	-0.00658875	-0.0362873	0.0689807	-0.104266	-0.0437676	0.092121	-0.0629632	-0.0293124	0.0930334	-0.0163817	-0.151298	-0.066427	-0.00420266	0.136992	-0.0277166	-0.0428651	-0.0272936	0.0520209	0.0378156	0.0737744	0.107195	0.0160277	-0.140072	-0.0845171	0.000518043	-0.0794736	-0.0275766	0.0303104	-0.000965932	0.0791523	0.239224	-0.047427	0.0495384	0.0206278	0.0192774	-0.122893	-0.080293	-0.000116928
PIEZO2	-0.00225497	-0.157265	-0.0842265	-0.0158585	-0.03063	0.0209361	-0.05189	0.153047	0.0996144	-0.00599205	-0.0601264	-0.103969	-0.265324	-0.186123	0.0904555	-0.00450102	-0.0785474	-0.00275616	-0.00585904	-0.0576532	-0.0157331	0.022954	-0.135952	0.090682	0.073017	0.00804223	-0.025451	0.0166769	0.0749541	0.0825827	0.108624	-0.0652126	0.197426	-0.0353978	-0.0156568	0.123884	-0.0841354	0.0136792	-0.0642538	0.0146948	-0.0275997	-0.166822	0.115	-0.0804561	-0.0264164	-0.0885253	-0.139091	-0.129684	-0.188301
PKD1	0.0340642	0.160259	-0.0521078	-0.00599908	-0.0821246	0.149201	-0.177901	0.119253	0.0794224	-0.0337239	0.0541692	-0.137723	-0.0902513	-0.0595003	0.0283251	-0.0984729	-0.0679293	-0.000913351	-0.0585978	0.000134316	0.167535	0.00437839	-0.0882834	0.0771756	0.0743498	-0.0289248	-0.186057	-0.0681999	0.118715	0.0161042	-0.0177785	0.0913992	-5.14337e-05	0.136366	0.0710758	0.0052597	-0.111476	0.0343889	0.269598	-0.0202839	0.00916205	0.0655386	0.115121	0.00963622	0.067758	-0.0325275	-0.0331122	-0.141556	-0.0150893
PKD2	-0.0709252	-0.0120133	0.0229289	0.198922	0.0357291	0.000464231	0.136827	0.0378681	0.132697	0.139343	-0.0584141	0.175011	0.0316744	-0.0355234	0.191258	0.108601	-0.00748135	0.0766524	-0.0171209	0.056588	0.0108594	-0.031992	0.134278	0.0451214	-0.136444	0.0868142	0.013152	-0.132127	-0.098277	0.0174657	-0.0109453	0.109216	-0.121358	-0.0489552	0.0382251	-0.0393085	-0.0309787	-0.0703758	-0.0726157	-0.170197	-0.0427461	-0.0709695	-0.0239675	-0.0687102	0.00319914	-0.0857456	0.150973	-0.0849613	-0.0516371
PLEK2	-0.145505	-0.017981	0.0716921	-0.0321194	0.0640898	0.129174	0.0373225	-0.147635	0.123212	-0.0799891	0.0667415	0.0938706	0.123325	-0.0270536	0.0105888	0.0684408	-0.0164555	-0.108742	0.0182463	0.105953	-0.00552676	-0.0116245	0.102691	0.0407223	0.0111116	-0.0249904	0.0694331	-0.0506303	0.207037	-0.0574993	0.0189725	0.101461	-0.0307161	-0.0595356	-0.111479	-0.140529	-0.0860293	-0.0873404	0.0531901	-0.0370364	0.0559812	0.00832786	-0.0274627	-0.00556917	-0.00466578	0.0659002	0.0843596	0.0125366	-0.0443412
PMFBP1	-0.122701	-0.27958	-0.0193132	0.00134495	0.0841028	-0.0384862	-0.263832	0.0213071	-0.0511303	-0.0747865	0.00592919	0.0267874	-0.166464	-0.0504044	-0.0879242	-0.0206759	0.0500019	-0.0897875	0.0601257	-0.121655	0.0957986	-0.064279	-0.120642	-0.0364807	0.088601	0.0671463	-0.0367601	0.188297	-0.0225872	-0.124711	-0.0748468	0.145152	-0.0855151	-0.0251221	0.0738038	-0.0490316	0.193198	0.0208222	0.188681	-0.0747128	-0.072203	0.146139	0.0184675	0.192118	0.0225518	0.19406	-0.121334	0.0922457	0.0564027
PMS2P1	0.146878	-0.031382	-0.0443097	-0.142125	0.0562271	-0.0307941	-0.129526	0.0950242	-0.0786811	-0.00835549	-0.0879934	-0.145043	-0.0646116	-0.0764839	-0.140877	-0.0924348	-0.0454746	-0.0872403	0.167406	-0.0759786	0.101267	0.0682472	-0.136872	-0.0226294	0.119669	-0.0807998	-0.0565383	0.0664216	-0.0338133	0.0686501	0.156329	-0.0141942	0.186475	0.0151706	0.00145427	0.192753	-0.0336534	0.0661691	0.0599632	0.0158423	-0.114568	0.0184594	-0.00480703	-0.00598047	0.028989	0.143	0.000860739	-0.135215	-0.0936529
PODXL	-0.0164368	0.11227	-0.0267479	0.0362143	-0.0350799	0.162392	-0.225019	0.0871023	0.085058	-0.0812377	0.00191884	-0.0591297	-0.100654	-0.113318	0.0501258	-0.157547	-0.0645598	-0.0327934	-0.00373493	0.0015254	0.187346	-0.0190297	-0.101635	-0.0230468	0.0908195	-0.086274	-0.219094	-0.0128752	0.172667	-0.0214302	-0.0792804	0.0475243	-0.026804	0.0637544	0.132103	0.0240714	-0.0812919	0.0212719	0.255686	-0.0478925	-0.0632186	0.0244278	0.137371	0.0962306	-0.00490228	-0.0372337	-0.0235004	-0.14991	-0.0460433
POLDIP2	-0.029181	0.262135	-0.0268585	0.104038	-0.0112495	-0.0109355	0.0200734	0.160997	0.00218559	0.0673165	0.0312376	-0.108826	-0.0670291	-0.00593744	-0.0110129	-0.0495122	0.0890391	0.10466	-0.17228	0.0732746	0.0547007	-0.062167	-0.127145	0.117117	-0.0220122	0.0402196	-0.104913	-0.155577	0.0663174	0.00800322	0.0131037	-0.0297776	0.00409922	0.153254	0.0466372	-0.035897	-0.114072	-0.0653362	0.108245	0.155752	0.1108	0.180348	0.190396	-0.0233932	0.00642698	-0.19717	-0.00285868	-0.0205824	-0.0198674
POLR3H	-0.0193584	-0.0142938	-0.11032	-0.159485	0.0697841	-0.129422	-0.0972547	-0.0831648	-0.0808302	-0.112487	0.0772032	-0.0777733	0.0021189	0.184844	-0.159927	-0.0269315	0.188012	-0.0314841	0.203646	-0.101848	0.0974261	-0.119708	-0.196077	-0.154986	0.17436	-0.0178498	-0.046216	0.145695	0.044901	0.0460848	0.0578214	0.147959	-0.0302292	-0.0536068	0.113723	0.0426586	-0.0195998	0.162441	0.126647	-0.145513	-0.123589	0.09808	0.0921273	0.164509	-0.0257557	0.17408	-0.130504	0.0232133	0.156401
POM121	0.0667795	0.108139	-0.136672	-0.0812783	-0.0484139	-0.0313266	-0.020637	0.246713	0.00221571	0.13148	-0.00413349	-0.114401	-0.0368332	-0.049989	0.0761735	0.136022	0.0884351	0.167431	0.09767	-0.0446614	0.0481238	-0.0289879	0.0340692	-0.000996164	-0.029737	-0.0289141	0.0761145	0.0563924	0.023282	0.0782258	0.0621793	0.0732736	0.144244	0.235419	0.124253	-0.0167181	0.102447	0.109454	0.180004	0.0583304	-0.120812	-0.191597	0.0828127	-0.00375479	0.0324513	-0.0244684	0.0824852	-0.0916433	-0.0455624
POP1	0.0485713	0.322388	0.154544	0.234059	-0.0306225	0.168371	0.137878	0.159453	0.0918301	0.126562	0.13279	0.0115975	-0.0650794	0.0324737	0.306894	0.303309	-0.0010479	0.299948	-0.255644	0.0649462	-0.147216	0.180058	0.0622046	0.174561	-0.261253	0.288726	0.110922	-0.132854	-0.213551	0.00180204	-0.200512	-0.19402	0.232898	-0.0443658	-0.0584164	-0.0853523	0.106397	-0.00863882	-0.147476	0.312971	0.228854	-0.237962	0.108141	-0.244973	0.074435	-0.13584	0.164823	0.11902	0.058196
POPDC2	0.0386948	-0.0752415	0.0318839	-0.0274151	0.0656034	-0.152099	0.207167	-0.043656	-0.0502287	0.125293	-0.0444756	0.0630208	0.0862259	0.0793865	0.00970532	0.132591	0.0617368	0.0527476	0.0306689	0.0257066	-0.197458	0.0655647	0.0928752	-0.0109414	-0.0947918	0.00943443	0.210291	0.0219575	-0.175991	0.0412398	0.0806034	-0.0337624	0.106776	-0.0902417	-0.100523	0.0302392	0.0915579	-0.0452796	-0.249012	0.0461839	0.0474759	-0.0824867	-0.167576	-0.130902	0.0199458	0.0101406	0.0417716	0.103682	0.0206005
PP7080	-0.144348	-0.0619674	0.185813	0.0603154	0.0967786	-0.108751	-0.0583213	0.047874	-0.089936	0.11113	-0.311519	0.136947	-0.157118	0.163917	-0.0607322	-0.170491	-0.0421172	0.0946059	0.0429729	0.0897757	-0.0411606	-0.0198277	-0.0145028	-0.125368	-0.0648618	-0.083193	0.0234701	0.0328718	0.00503781	-0.0859248	-0.08166	0.192802	0.155905	0.0656537	0.207939	0.0542616	-0.0731781	0.100392	-0.00258078	-0.257724	-0.00301786	0.124841	0.00624637	0.178392	-0.160511	0.141249	0.00160146	0.0295069	0.0108388
PPAP2B	0.101971	0.146962	-0.078596	0.0164226	-0.036813	0.0774334	-0.191012	0.074028	0.0915806	-0.0946899	0.0457762	-0.0431326	0.0278953	-0.0331426	0.0289756	-0.0848071	0.0391528	-0.0540223	0.00718259	-0.0713914	0.102555	0.0997388	-0.0741011	0.0255795	0.142638	-0.0932191	-0.138167	-0.0353599	0.173826	0.0579398	0.00200174	0.106177	-0.00955449	0.0894194	0.101091	0.0529527	-0.0927273	0.0533976	0.299032	0.0313587	0.0648343	0.0901638	0.0742038	0.0545994	0.0633098	-0.0308588	-0.0464558	-0.141181	-0.00113196
PPAPDC3	0.0587868	0.236977	-0.150032	0.071866	0.0889362	0.242518	-0.138642	0.131782	0.134378	0.0205402	0.0890459	-0.0285779	-0.0775641	-0.0323906	0.187771	0.0166267	0.040978	0.105474	0.131159	0.0332051	-0.128908	0.250312	-0.0741837	-0.0560339	0.0632803	-0.0296621	0.0123555	0.0433699	0.112534	0.131476	-0.0708267	-0.0338919	0.149817	0.0208361	0.170084	0.114811	-0.113367	0.199796	0.182465	0.107472	0.0176017	-0.0770217	0.128512	0.02498	-0.0568827	-0.116409	0.058817	-0.182608	-0.0156365
PPAT	0.122489	0.132428	0.125512	0.220273	-0.0912713	0.00638923	0.106308	-0.0514262	0.0820536	0.064649	-0.0929048	0.224707	0.0585015	-0.03664	0.267055	-0.0352176	-0.00633763	-0.0835995	-0.167296	0.0621188	-0.194647	0.0631256	0.32734	0.0657961	-0.0443214	-0.130887	-0.00303127	-0.128629	0.0176529	0.0535932	-0.160711	-0.178024	-0.150476	-0.0144743	-0.0586051	-0.10634	0.0758921	-0.176277	-0.241507	0.138178	0.157575	-0.152972	-0.0867574	-0.150632	-0.0985885	-0.262627	0.0965863	0.100834	-0.0799881
PPIL2	-0.0621382	-0.0159473	-0.057021	-0.0724589	0.0303068	-0.151437	-0.141665	0.0883726	-0.220764	-0.0353078	-0.0793233	-0.196504	-0.0553416	-0.0898849	-0.308458	-0.100776	-0.0475843	-0.094658	0.0917578	-0.101773	-0.0743941	0.0157139	-0.176805	-0.00660946	0.0648523	-0.124811	-0.0313151	0.0327954	0.0620927	0.173499	0.226632	-0.10519	-0.0773659	0.0364538	-0.0608448	0.0401405	0.0252538	-0.0548638	0.11884	0.0653112	-0.0666298	0.127426	0.143685	0.0329667	-0.0802956	0.00115142	-0.0475036	-0.0698605	-0.105944
PPP1CB	0.159485	-0.0727933	0.00803535	0.113116	0.059116	0.0200398	-0.0349231	0.127681	-0.00926043	-0.114177	-0.245949	0.0906998	-0.0175262	-0.053093	0.0882944	-0.150901	0.0461366	-0.0502864	0.0221247	-0.0865329	0.014487	0.101544	0.0556576	-0.113376	0.13532	-0.122537	-0.155003	0.119031	-0.0185452	0.0833629	-0.0967542	-0.11057	0.0249602	-0.168857	0.134411	0.151012	0.0339034	0.0768705	-0.0926169	0.0162226	-0.0724184	-0.0603176	-0.0147259	0.0765459	-0.102676	-0.0234238	-0.0739959	-0.0126144	-0.122956
PPP1R26	0.0489788	0.0876427	0.0800415	0.0804661	0.130638	0.144614	-0.216153	0.0754819	0.0838383	-0.139129	-0.0226603	0.0578504	-0.0543163	-0.00838579	0.0704334	-0.103024	0.0796657	-0.00537777	0.0575496	0.0586703	0.105394	0.0368178	-0.0319859	-0.0753081	0.0783479	-0.157993	-0.103558	0.00997456	0.0857615	0.0284495	-0.169894	0.183587	-0.00564958	0.0393083	0.131252	0.0448003	0.022887	0.0563251	0.12904	-0.0404035	0.00048692	0.0684514	0.0638871	0.0909587	0.0297133	0.0324886	0.0131803	-0.092805	-0.0212792
PPPDE2	0.0470741	-0.152633	-0.0234901	-0.0350543	0.115933	-0.109187	0.148371	-0.124589	-0.139628	-0.022172	-0.055498	0.0764681	0.0979682	0.077901	-0.0904575	0.0623955	-0.00173277	0.0330736	0.0286605	-0.0438944	-0.136981	0.00304402	0.0422328	-0.0369778	-0.0239672	0.0668398	0.122638	0.0796084	-0.141586	0.0557437	0.0461914	-0.094022	0.0097137	-0.194434	-0.0900314	0.0713874	0.0641045	0.0441925	-0.235033	0.06872	-0.0276825	-0.00273669	-0.11292	-0.0231641	0.0235673	0.0114164	-0.031095	0.0515713	-0.00538126
PRDX2	0.0423441	-0.0646311	0.0934396	0.00893265	0.00161758	-0.0611689	0.267884	-0.0195059	-0.0538496	0.127841	0.0235445	0.0469768	0.0441035	0.051436	0.010415	0.155671	-0.0451118	0.117547	-0.0596471	0.105143	-0.183601	0.0269354	0.166909	0.0844471	-0.233957	0.159042	0.186632	0.0361721	-0.216795	-0.0088682	-0.0105228	-0.106751	0.0647924	-0.0425471	-0.0635932	-0.0683759	0.115636	-0.0786347	-0.229285	0.138351	0.079669	-0.0675324	-0.13677	-0.150111	0.101001	-0.00937621	-0.00497436	0.198351	0.045243
PRKAR1B	-0.0118832	0.0434072	0.175278	0.188269	-0.168241	-0.102066	0.2903	-0.115218	-0.0818982	0.15966	0.177781	0.198763	0.0792138	0.0528521	0.0907916	0.170273	-0.0599262	0.0230814	-0.320562	0.0829461	-0.343347	-0.0526489	0.235965	0.293697	-0.33409	0.224805	0.14473	-0.188356	-0.27976	-0.00469754	-0.0684725	-0.191615	-0.0451523	-0.044794	-0.177835	-0.279338	0.155192	-0.160971	-0.259222	0.162692	0.246953	-0.0839678	-0.0414333	-0.325459	0.17544	-0.129978	0.109808	0.285693	0.0844221
PRKAR2B	0.0947891	0.1453	0.0519074	0.137115	-0.00928878	0.0257919	-0.168173	0.0555759	0.0789694	0.0360133	-0.00313206	0.102414	0.0375349	0.00414588	0.261276	-0.0335789	0.0424419	0.0403595	0.0641871	-0.0882788	-0.154968	0.15267	0.154168	0.0184509	0.0453172	-0.0593815	0.0118929	-0.0289174	-0.0626963	0.138765	0.113419	-0.0204178	0.039754	-0.0976928	0.146498	-0.0363146	0.0505925	0.114292	0.0445961	0.0128639	0.0693574	-0.0954413	0.0236541	-0.0801706	0.0910012	0.0918004	0.0923441	0.000724408	-0.017244
PROCR	0.0234301	0.152485	0.091494	0.0819461	0.132971	-0.00435867	-0.00715157	0.0545719	-0.028286	0.018511	0.0534719	-0.0703041	-0.0196472	0.0337511	0.0806065	0.112623	0.110306	0.137115	0.0968421	0.100929	-0.0477577	0.063849	0.140252	0.0789614	-0.0325564	0.0650055	0.103969	-0.131553	-0.214997	-0.0734522	-0.0124985	-0.00665262	0.0448138	-0.0190256	-0.102316	-0.0969191	0.0710666	-0.0605279	-0.241453	0.179428	0.131286	0.0534764	0.0137629	0.0242235	0.0414995	0.0891915	0.047068	0.0745747	0.0167599
PRPS2	0.0470842	0.115595	1.25069e-05	-0.0120483	-0.142349	0.152053	-0.186088	0.0812559	0.0592042	-0.0125021	0.162083	-0.0745083	0.0347649	0.0235117	0.0575177	-0.00553864	-0.0347957	-0.0174093	-0.055841	-0.0877124	0.0634982	-0.00259487	0.0591107	0.0447627	0.0935645	0.0568466	-0.0884055	-0.171241	0.0912363	-0.0858754	-0.028552	0.060335	-0.0308886	-0.0251073	-0.0199279	-0.0906659	-0.0125178	-0.116389	0.0924329	0.0595325	0.0755965	0.0553761	-0.0493875	-0.00673389	0.0705314	0.020342	0.0224667	0.0413924	0.140707
PRSS23	0.0594265	0.0480874	0.0804247	0.032042	0.0289822	0.117015	-0.0167274	0.0416132	-0.0795736	-0.0835676	0.0231052	0.0105985	-0.055902	0.0426655	0.0485142	0.00779315	-0.00950589	0.0885919	-0.0424909	0.159833	0.120641	-0.0003394	0.0854827	0.0287362	-0.0134803	0.113984	-0.0268414	0.00871658	-0.0108045	-0.0955488	-0.189181	-0.0243746	0.0505823	0.0394327	-0.0281213	-0.019841	0.0124933	0.0557287	-0.0700243	0.114054	0.0762113	-0.0326222	0.0408139	-0.053032	-0.00829362	-0.0281249	0.0236052	-0.0383826	0.0843271
PSMC2	0.152884	-0.0664869	-0.093678	0.0838176	-0.0232154	-0.0771341	0.174216	-0.0763326	-0.0435566	-0.00939547	-0.160903	0.128779	0.165375	-0.0220027	0.0438423	-0.0126168	0.00298322	-0.00800571	0.00721607	-0.1468	-0.167673	0.0652141	0.197374	0.00339696	0.0536733	-0.123036	0.0650256	-0.0425805	0.210216	0.216863	0.0440327	-0.175247	-0.0255789	-0.0836499	-0.0366624	0.0654354	-0.062689	0.0157617	-0.100699	0.146649	0.00186075	-0.0555436	-0.0386558	-0.0713065	-0.0639817	-0.181079	-0.0339027	-0.0384533	-0.0730391
PTPDC1	-0.164491	0.0277623	-0.0225741	0.253911	-0.170338	-0.0541813	0.306705	-0.165544	0.0533484	0.113034	0.203151	0.0876901	0.0923846	-0.0269735	0.0599674	0.212964	0.00150313	-0.0689999	-0.221267	0.295808	-0.310799	-0.19534	0.234545	0.27111	-0.241672	0.158325	0.0325699	-0.331622	-0.0811822	0.0391095	0.0836726	-0.0573824	-0.177076	-0.0911476	-0.277734	-0.24703	-0.019253	-0.238725	-0.191381	0.0275781	0.258149	0.0785907	-0.0437147	-0.234609	0.0780021	-0.205717	0.105375	0.0646049	0.063041
PTPN13	0.101494	0.00669523	0.166843	-0.0335872	0.115546	0.0784101	-0.152688	0.0503967	0.0555662	0.0351051	0.00730385	0.094897	-0.0343368	0.114744	0.0109002	0.0737572	0.0723623	-0.119262	-0.00281854	0.00337557	-0.11893	0.22839	0.00244589	0.0628714	-0.0739679	0.011014	0.177486	0.132836	-0.0298352	-0.101418	0.0540059	0.1036	0.0560587	0.149445	-0.026185	0.0373023	0.149245	-0.0581571	0.0926621	0.0561155	0.18768	-0.118311	-0.0383878	-0.0217637	0.063944	0.126116	0.0119114	0.125806	0.145113
PTPN7	-0.129329	-0.10543	0.0850566	0.132738	-0.00396856	-0.0268894	0.264953	-0.225676	0.0139962	-0.0360944	0.0775561	0.0138325	0.0612103	-0.0572692	-0.0407276	0.123717	-0.129976	0.0313027	-0.128778	0.0328786	-0.136141	-0.100326	0.115202	0.0488136	-0.138068	0.179224	0.214315	-0.124877	0.0422065	-0.0752531	0.0441885	-0.17532	0.00622118	-0.206668	-0.152635	-0.057894	-0.0163431	-0.0514511	-0.276032	0.0621389	0.0657177	0.0499775	0.0112996	-0.0190598	-0.0763668	0.000165749	0.0269198	0.171843	-0.0141745
PUS7	0.131036	0.211481	0.0202445	-0.18174	-0.120937	-0.0736089	-0.0213861	0.146885	-0.135518	0.098224	0.133327	-0.189451	-0.117759	0.214006	0.0641357	0.170344	0.043458	-0.028161	-0.0408288	0.0883132	-0.0656714	-0.00675139	-0.270419	0.199822	0.0277438	0.102795	-0.0219874	-0.0532961	-0.23038	-0.0229934	0.118549	-0.0229572	0.176207	0.161739	-0.140429	-0.107104	-0.0380575	-0.120735	0.0526431	-0.0746199	0.120692	0.00688323	0.305346	-0.119559	0.203638	0.0957242	-0.0487095	0.0233721	0.160876
PVR	-0.0701826	0.0654667	0.159999	0.242918	-0.0124742	0.053905	0.112067	-0.0390315	0.0352372	0.0221807	0.025207	0.189456	-0.0265913	-0.0995774	0.234028	0.133211	-0.0306806	0.086337	-0.217182	-0.0858612	-0.189247	0.0661302	0.143353	0.181962	-0.178825	0.153604	0.0982428	-0.082748	-0.0783628	-0.000825214	-0.217013	-0.173261	0.0318806	-0.160705	-0.0371245	-0.11887	0.222929	-0.104837	-0.185595	0.224375	0.168236	-0.0676507	0.0653586	-0.160905	0.074814	-0.138855	0.043805	0.142611	-0.0140503
PYGM	0.010252	0.0166048	-0.0483692	0.0320074	0.105084	0.0431991	-0.0305215	0.197034	0.0380072	0.0252008	-0.120986	-0.140921	-0.0505877	-0.1868	0.0868099	0.0337125	0.0744918	-0.035964	0.0976718	0.0436705	0.0686374	0.108804	-0.0398106	0.068244	0.0436732	0.0286707	-0.0899879	0.0968461	-0.112848	0.130862	-0.074445	0.0162209	0.134783	-0.0975152	-0.0868255	0.121444	0.0527069	0.0155951	-0.0564585	0.163747	0.00528343	-0.0211849	-0.0435045	-0.0944304	0.00966854	-0.12047	-0.0341042	-0.0929596	-0.165751
RAB42	0.00533753	-0.0964906	0.0388201	0.0341218	0.0068306	-0.140865	0.218552	-0.118073	-0.0664527	0.11341	0.0531103	0.0980028	0.0641063	0.0641302	-0.0560626	0.130363	0.018936	0.0239144	-0.0550069	0.028081	-0.242019	-0.0171644	0.102137	0.0574524	-0.136846	0.101123	0.19117	-0.00737352	-0.168507	-0.0219036	0.0923282	-0.101628	-0.0160139	-0.0479487	-0.12844	-0.115979	0.131579	-0.0578135	-0.149138	0.0315151	0.0857207	-0.0793853	-0.138487	-0.145127	0.0948156	0.0219878	0.0373117	0.192318	0.0935837
RAD51C	-0.119503	-0.027543	-0.166431	0.036354	0.0801458	0.0556266	-0.196635	0.0746146	0.109385	0.0273359	0.0984407	-0.0617597	-0.0934693	-0.132547	-0.0420139	0.0128489	0.063715	0.0447894	0.0742155	0.000635284	0.072115	-0.100678	-0.11215	-0.0214049	0.155909	0.0586002	-0.114091	0.130339	0.0011692	-0.0219087	0.0270419	0.0889316	0.0586987	-0.0173536	0.12929	-0.0738545	0.0728951	0.128663	0.189735	-0.0564141	-0.0133079	0.11554	-0.000770203	0.104267	0.10152	0.0873837	-0.0292611	-0.122509	-0.0401122
RALGPS1	0.140542	0.172959	0.108585	0.202569	-0.163972	0.0689274	0.296254	-0.020107	0.00942603	0.0759908	0.16849	0.0604574	0.0392354	0.109654	0.253317	0.200657	-0.115653	0.262588	-0.328449	0.135738	-0.136982	0.034963	0.317862	0.266009	-0.284956	0.318843	0.162603	-0.207929	-0.0706963	0.0189509	-0.201158	-0.190846	0.136574	0.0322902	-0.0967044	-0.195709	-0.0577542	-0.00210996	-0.242969	0.329051	0.172167	-0.107953	0.0287427	-0.23031	0.1368	-0.156362	0.0271094	0.190133	0.0735641
RANBP3	0.0468492	-0.0854207	0.0128216	-0.0682646	-0.00210737	-0.0237203	0.254274	-0.0343814	-0.00463276	0.0436955	-0.0967965	0.0517423	0.0865881	-0.0631389	-0.0677125	-0.15462	-0.0657144	-0.0085622	0.056757	-0.0503332	0.0781933	0.0294582	0.112406	-0.117976	0.0330283	-0.0754833	-0.00254411	-0.00399193	-0.0751439	-0.0088617	-0.0340897	-0.086236	-0.0566945	-0.0854745	-0.0113834	-0.0701542	-0.0196202	-0.0264003	-0.00355393	-0.088475	-0.0566106	0.0169551	-0.0899175	0.049462	-0.0259221	0.0373719	-0.0550961	0.074714	-0.0940497
RBM23	0.0431722	0.031052	-0.0784771	-0.0659165	-0.104049	0.0949582	0.00648676	0.0731806	0.0516203	0.0534615	0.0373218	-0.122814	0.0833687	-0.0383337	-0.0729387	-0.0411854	-0.0745107	0.0220852	0.041463	-0.0816262	0.0137066	0.0164355	-0.00119869	-0.0131301	0.0788684	-0.11222	-0.0707426	-0.0144307	0.203822	0.0866732	0.108523	0.0335743	-0.0106784	0.116731	-0.0174283	0.060998	-0.125149	0.0472414	0.154603	-0.0325727	-0.0672107	-0.0284139	-0.0264575	-0.0375046	-0.0191244	-0.143138	0.0463565	-0.110066	-0.0281965
RBM4	0.0640476	-0.0222493	-0.103646	0.124043	-0.116435	-0.0553888	0.0305981	0.1232	0.217841	0.176877	-0.133981	-0.0567745	-0.0729864	-0.114776	0.113973	-0.142984	-0.141078	0.0553563	-0.149261	-0.169508	0.0735756	-0.0808165	0.0647446	0.063636	0.219451	-0.0649567	-0.109259	-0.153901	0.101258	0.117889	0.0877176	-0.0394674	0.113666	-0.139869	-0.0160484	0.00613755	-0.153559	-0.0932869	-0.0504579	0.140951	-0.0312723	-0.00742296	0.00968816	0.00142079	-0.0881745	-0.172832	-0.237614	-0.0805899	-0.234845
RBM47	0.0573411	0.0820433	-0.0861908	-0.0793783	-0.0520799	0.128602	-0.266261	0.0542091	-0.00360298	-0.0943973	9.70985e-05	-0.049187	-0.0204848	0.0611205	-0.0530564	-0.136384	-0.00964317	0.00602958	0.0285972	-0.0384391	0.250613	-0.0399515	-0.110823	-0.0767113	0.19623	-0.068472	-0.278251	0.121187	0.102718	0.0430333	-0.00782458	0.0925991	-0.0228238	-0.0170576	0.154117	0.0387283	-0.238369	0.148758	0.258581	-0.0588177	-0.0624544	0.0289228	-0.029371	0.0822644	0.105238	0.0834436	-0.0842917	-0.0802016	-0.00462536
RBMX	-0.0342827	0.15211	-0.0683173	-0.162627	-0.0600608	0.0402691	-0.0599593	-0.0119014	-0.057704	0.0307142	0.18122	-0.203539	0.0573097	0.155015	-0.160022	0.151335	0.032198	0.0843956	-0.0405029	0.188349	0.000729079	0.00991417	-0.0935961	0.066384	-0.0908751	0.0629099	0.0647702	-0.0530678	-0.0152355	0.0339387	0.0503618	0.179774	0.0719918	0.18422	-0.11314	-0.0246884	-0.0886233	0.0567314	0.18429	0.0127987	0.113232	0.0423203	-0.00883118	-0.0873205	0.107323	0.0435592	0.029701	-0.0212888	0.15886
RECQL5	-0.0136876	-0.112005	0.0377856	-0.0707712	-0.123934	-0.0549337	0.181074	-0.081191	-0.00365178	-0.0479624	0.137753	-0.0837964	0.0924243	-0.0524444	0.0139348	0.1753	-0.0257436	-0.0448148	-0.0253249	0.00118741	-0.132554	-0.0725823	0.111729	0.156275	-0.0237101	0.148462	0.160204	-0.0847776	-0.0418848	-0.154628	0.180095	-0.0297237	0.0207393	-0.19761	-0.232625	-0.135742	-0.000631333	-0.135354	-0.249782	0.0965521	0.107014	-0.132594	-0.10046	-0.210761	0.0993213	0.0869476	-0.0369514	0.177618	0.120693
RFXAP	-0.0656082	-0.123796	0.065829	0.0101049	0.0144769	-0.106652	0.156971	-0.129001	-0.0926063	0.0434442	0.0923083	0.194426	0.0226228	0.0325525	-0.0470481	0.112484	0.118813	-0.0242943	0.00463768	0.142472	-0.186988	-0.039938	0.183653	0.0280951	-0.179932	0.111574	0.18774	0.0617522	-0.186887	-0.0256376	-0.061377	-0.0351414	-0.0533959	-0.0780036	-0.0285468	-0.119136	0.160402	-0.0470397	-0.10512	0.0713115	0.0821623	0.0140863	-0.143781	-0.0799166	0.115284	0.074196	0.0229422	0.224686	0.0892458
RGS9	0.0882589	-0.150838	0.115903	-0.134186	0.0243098	0.00224869	0.0363173	-0.0634413	-0.0184579	-0.125826	0.00536047	0.0230935	0.049632	0.144744	-0.0635076	-0.0886842	0.132028	-0.158557	0.118995	-0.130726	-0.0128964	0.158038	0.0712022	-0.146549	0.0606136	-0.00147489	0.0411751	0.0925469	-0.120433	-0.0457934	0.22739	0.0151506	0.00250209	-0.199412	-0.0140885	0.108594	0.0928006	0.0229968	-0.116492	-0.249216	-0.00642855	0.114312	-0.0118342	0.0503104	-0.167491	0.140425	-0.0202252	0.155821	0.0924846
RMND1	-0.0723231	0.0535161	-0.15034	0.12225	-0.0312694	-0.112934	0.0135229	-0.0524779	-0.0156849	-0.107766	-0.00679405	0.0196054	0.0136607	-0.152522	0.0246036	0.016732	0.214415	-0.18937	-0.0412981	0.158475	0.0221408	-0.123474	0.0918004	0.138806	0.0173476	-0.050049	-0.0673398	0.0212372	0.0308517	0.143253	-0.0688766	0.0860252	-0.0990899	-0.127089	-0.0540557	-0.127121	-0.0247853	-0.0374453	0.0137736	0.0708677	0.0289429	0.165238	-0.0549558	-0.0536449	0.0902809	-0.0709712	-0.110317	-0.0488255	-0.0461937
RNASE1	0.107247	0.232061	-0.082616	-0.0486979	0.0124116	0.0955944	-0.151057	0.235233	0.0836076	0.0808714	-0.00925964	-0.242508	-0.0341795	0.00450152	0.0236891	0.00716521	0.0486279	0.0660409	0.0151165	-0.0978502	0.0924503	0.227989	-0.124523	-0.00456113	0.111135	-0.0821056	-0.105595	0.066498	0.0894149	0.143957	0.023051	-0.0460409	0.119089	0.187263	0.0533073	0.109375	0.00451424	0.118884	0.158445	0.0950921	0.0158376	-0.0433255	0.0994979	0.0180301	-0.0350366	-0.0738734	-0.0699563	-0.149529	-0.0457298
RNF157	0.158664	-0.0769544	-0.058848	-0.110585	0.0148177	-0.0495901	-0.113362	0.0210312	-0.0947193	0.0401884	-0.0335009	-0.0554594	0.0868491	0.0432082	0.0463197	0.0800881	-0.0192553	0.0718706	0.140256	-0.0805635	-0.117398	0.0799603	0.0692013	0.0451874	-0.0495711	0.0216135	0.116374	0.0364334	-0.0935991	0.0206295	0.0868593	0.033291	0.106683	0.0480451	-0.0267181	0.0170673	0.112142	0.0177276	-0.0284026	0.0664851	0.0566662	-0.0322494	-0.136515	-0.133287	0.118409	-0.0185683	0.0101798	-0.00140886	0.0769643
RNF213	0.0465122	-0.0732951	-0.171339	0.127163	0.0358892	-0.117704	0.103561	-0.127933	-0.0470175	-0.0824833	-0.0259522	0.108101	0.0482348	0.0314166	-0.02573	0.0014745	0.0268369	-0.0272896	-0.138663	0.106581	-0.0915026	-0.117453	0.0613129	0.0815688	0.0621281	0.0797125	-0.0346157	-0.1323	-0.000249405	0.0628804	-0.132988	0.13689	0.0335578	-0.154869	-0.107699	-0.00821568	-0.153342	0.0653154	-0.0202309	0.114223	0.129941	0.191806	-0.102137	-0.0850832	0.113642	-0.116174	-0.0200332	-0.0510165	-0.0652525
RNH1	0.19289	0.0670051	0.0193993	0.0643216	-0.121848	-0.00750131	0.0509914	-0.0830256	-0.0206894	-0.229387	-0.116832	0.145124	0.0835115	0.16067	0.0329216	-0.195167	0.0522424	-0.188389	-0.056337	-0.0449779	0.0592715	0.0934862	0.0417064	0.0354088	0.108953	-0.0905774	-0.140403	-0.0354903	0.0768872	0.00239971	-0.0351056	0.0140459	-0.0260596	-0.0747597	-0.014536	0.0109135	-0.249931	-0.0571306	0.0532683	-0.00996805	0.111949	0.144356	-0.0195049	0.0273763	0.0167162	-0.0536608	-0.0965779	-0.00971478	0.0133729
ROM1	0.0750386	0.118424	0.00185201	-0.034963	0.0982142	0.00970614	0.0926744	-0.00896009	0.120803	0.106415	0.0456671	-0.0341179	0.0460075	0.102565	0.130287	0.096062	0.0794784	0.0766545	-0.0660875	-0.0439169	-0.0722568	0.127427	0.114988	0.120505	-0.0640167	0.0236587	0.18404	-0.0223022	0.0341696	-0.0170592	0.062074	0.14915	0.240565	0.0643828	-0.060886	0.00400431	0.0681897	-0.00134434	0.0126173	0.107996	0.0703972	-0.0234225	-0.126117	-0.0980667	0.0776244	-0.0411948	-0.0283806	0.0247617	0.0395919
ROPN1L	-0.0628561	-0.0481515	0.0466612	0.0616293	0.0500046	-0.109501	0.33636	-0.117753	0.049016	0.00743179	0.0200572	0.166745	0.124449	-0.0790652	-0.00411983	0.108537	0.0714463	0.0180004	0.0740395	0.142119	-0.216246	0.043354	0.184895	-0.0182154	-0.134082	-0.0113285	0.17477	0.0615302	-0.0885297	0.0360722	-0.0352317	-0.0789475	-0.0362778	-0.13225	0.00991477	-0.0152228	0.131267	0.00659084	-0.223633	0.156463	0.0299962	-0.0729402	-0.0965874	-0.0400219	-0.0493841	-0.024372	0.0078875	0.0854868	-0.0343626
RPL10	-0.0583904	-0.098384	0.123847	0.0746367	-0.209232	-0.133944	-0.0254551	-0.0976881	-0.119065	0.0514015	-0.0489104	0.0566356	-0.0188363	-0.0440672	-0.0250967	-0.168533	-0.124493	-0.0643756	-0.149119	-0.0349166	0.0352742	-0.140516	0.046975	0.178441	-0.0351103	-0.00498125	-0.121348	-0.0866265	-0.0033974	-0.0265742	0.000427668	-0.0720474	0.13415	-0.0499425	-0.0283024	-0.183565	-0.0803615	-0.0682849	-0.0478523	0.0388855	-0.0487683	0.049981	0.108011	-0.036437	0.0129541	0.0235137	-0.0698348	0.0392554	-0.102403
RPL37A	-0.0956056	0.196221	0.0559612	0.0965053	-0.273976	0.209094	-0.0649501	0.0351806	0.0739303	0.132252	0.195298	-0.114319	-0.0499045	-0.0971749	0.208128	0.119022	-0.0241236	0.00284379	-0.223766	-0.0163797	-0.0128432	-0.104244	0.103998	0.215308	-0.10147	0.0370595	-0.0994105	-0.280857	0.0854947	-0.0890768	-0.0932076	-0.146714	-0.00776358	0.139357	-0.191157	-0.197669	-0.00236003	-0.160327	-0.102979	0.122979	0.115835	-0.0579917	0.0809389	-0.182408	0.0786169	-0.121768	0.119366	0.0761858	-0.00408335
RPS4Y1	-0.128431	0.0262536	0.0855498	0.00992606	-0.194202	-0.109571	0.098688	-0.125142	0.0358479	0.0390236	0.054439	0.160598	0.159583	-0.105282	-0.0203768	-0.0604818	-0.179553	-0.0629392	-0.0985952	0.0143098	0.228678	-0.213546	0.178812	0.0189208	0.06148	-0.0641121	0.036193	-0.184368	0.00978385	-0.0660624	-0.108409	0.14129	-0.143235	0.0444025	-0.10323	-0.127911	-0.0903852	0.0350211	-0.0762288	0.0778512	-0.0643252	-0.0394494	-0.022861	-0.0316071	-0.0903567	-0.016172	0.202366	0.0739845	-0.136799
RPS4Y2	-0.0251245	-0.0401625	-0.0600214	-0.0443716	-0.180966	-0.143949	0.133872	-0.0725705	-0.0449795	0.167583	0.0798502	0.134033	0.124302	0.0884501	-0.08722	0.167047	-0.102868	0.027022	-0.155525	0.0301415	-0.119867	-0.119702	0.132918	0.202466	-0.0392438	0.00164903	0.198999	-0.229634	0.0427534	0.10829	-0.049748	0.219056	0.183911	0.0329624	-0.12367	-0.00402064	-0.150245	0.0727605	-0.0334351	0.166186	0.0891206	0.123766	-0.146989	-0.189714	0.143439	-0.032233	0.0234137	0.104799	-0.0458558
RSC1A1	-0.00199927	-0.109578	0.0303206	-0.0247484	0.0627132	-0.118118	0.225174	-0.094556	-0.0439365	0.0966922	-0.0235233	0.102508	0.072667	0.0628752	-0.0105389	0.0932966	0.0390107	0.034714	0.0433626	0.0111555	-0.148005	-0.00573535	0.0772698	-0.0707221	-0.100881	0.0195725	0.168672	0.0795876	-0.186253	5.42855e-05	0.0273411	-0.0718363	0.0216617	-0.0921853	-0.0438341	0.0140985	0.103742	0.0164507	-0.215439	-0.016965	-0.0432396	-0.144154	-0.123096	-0.064858	-0.0371459	0.0233285	0.0565109	0.128097	0.0113126
RUNDC3A	0.0288617	-0.0289136	0.0490838	0.0834856	0.0316306	-0.221775	0.242761	-0.0698729	-0.022077	0.0981331	-0.110553	0.102621	0.143316	0.103995	-0.0761293	-0.0104927	-0.0107391	-0.0464766	-0.157101	0.0439939	-0.059833	-0.0687826	0.0786028	0.0254436	-0.0645982	-0.00565737	0.0214664	-0.057723	-0.156891	0.0296845	0.0131852	0.0221444	-0.0468063	-0.0923575	-0.146608	-0.0289526	-0.0743218	-0.0750562	-0.140432	0.0324611	-0.0166432	-0.0114611	-0.13295	-0.0445708	-0.0936551	-0.092468	0.042338	0.0638473	-0.0511058
S100B	-0.0603822	-0.151055	0.0416304	-0.0550202	0.078179	-0.15229	0.0743561	-0.182642	-0.0873842	0.0487286	0.0136842	0.106888	0.103692	0.14245	-0.112067	0.0402473	0.103229	0.0228153	0.129892	-0.0494413	-0.0643198	-0.0259203	0.0769547	-0.130543	-0.00522115	0.0428834	0.221975	0.114976	-0.0230805	-0.0600649	0.155641	-0.0391447	0.0359916	-0.148286	-0.0565619	-0.0137202	0.0659499	0.0186152	-0.214142	0.00118807	-0.0781289	0.0242357	-0.103407	0.0916496	-0.150048	0.102207	0.0310473	0.135854	0.0555014
SAMD3	0.0285988	0.110222	0.134678	0.0369914	-0.0416818	-0.151183	-0.0221833	0.0416288	-0.0015169	0.0217702	-0.117701	0.0253913	-0.0130089	0.0509264	0.0348537	-0.160774	-0.0235202	-0.0604145	0.0852389	0.0528782	0.00480361	-0.0465814	0.07301	-0.0600327	-0.0970919	-0.132082	-0.113623	0.0352628	-0.140424	0.0493048	-0.0628874	-0.0239428	-0.0548611	0.0235531	0.00970944	-0.0352432	-0.0418624	-0.0840245	-0.109464	0.012574	-0.0621353	-0.163555	-0.0300666	-0.067325	-0.0739119	-0.0238018	0.00246778	0.0251114	-0.00446772
SASH1	-0.0804956	-0.071169	-0.0162943	0.0924946	0.18667	0.0235325	-0.30795	0.180838	0.0648928	0.100866	-0.201916	-0.100936	-0.290311	-0.22252	-0.0209805	-0.169444	-0.274761	0.0461523	0.0752692	-0.0293611	0.209525	-0.0416788	-0.200072	-0.0719151	0.0688839	-0.0779631	-0.161913	0.0674847	0.115975	0.0681039	0.0182545	0.0637509	0.0101041	-0.0666045	0.187579	0.137369	-0.126789	0.0827221	0.13816	-0.143102	-0.200454	-0.0281443	0.157673	0.18499	-0.139053	0.0108834	-0.0124035	-0.279976	-0.227365
SAT2	-0.00459143	0.109965	-0.0118195	0.121527	-0.0358181	0.0084933	-0.0532862	-0.0121922	-0.081352	-0.0903361	-0.0288774	-0.0511204	-0.0443115	-0.0995506	-0.0688188	-0.0978447	-0.0634856	-0.15994	0.0598109	0.178946	-0.0181337	-0.0372879	0.000561366	0.132644	-0.0276121	0.0846568	-0.106241	-0.0234176	-0.0179703	0.136261	-0.127979	-0.0803998	-0.0628145	0.0282414	-0.0319927	-0.119587	-0.169483	-0.00252556	0.00914451	0.210106	0.140874	0.0843708	-0.0328531	-0.138212	0.130841	0.0060718	-0.00196552	-0.0350213	-0.024887
SBF2	-0.185455	0.0217949	0.0267471	0.0649729	0.0154841	0.139927	0.134069	-0.0162688	0.181725	0.0547349	0.0240129	0.0586918	0.133129	-0.119402	0.141958	0.138984	0.135748	0.132293	-0.0300235	0.0554933	-0.0914813	-0.0816156	0.0781939	-0.0867909	0.00804626	-0.137166	0.0642852	-0.0599791	0.227833	-0.0967469	0.0211426	-0.0378438	0.0411099	-0.063837	0.0157303	-0.0307458	0.0471736	-0.0084905	-0.100454	0.0689356	-0.136552	-0.160346	-0.00475463	-0.0435557	-0.0231268	-0.0696282	0.104792	0.0669867	-0.0938824
SCAMP4	0.137422	0.0480231	0.180878	0.00153496	-0.0941561	0.0326327	-0.0420984	0.0196992	-0.0801329	-0.0445595	-0.0586522	-0.0691749	-0.058592	0.265863	-0.0436375	-0.018066	-0.140196	0.195359	-0.125531	0.228709	0.0903775	-0.0394472	0.0303703	0.141063	-0.17652	0.139835	-0.189041	-0.121638	-0.278569	-0.0568699	-0.120424	0.0204859	0.0473059	0.262363	-0.143939	-0.166107	-0.142997	-0.0597684	0.025846	-0.140418	0.0554701	0.0772607	0.0493207	-0.136053	0.169571	0.0136218	0.0574208	0.0423591	0.157609
SCARF2	0.0571317	-0.0830715	0.0448121	-0.0588038	0.0494616	-0.166471	0.192828	-0.119994	-0.0777912	0.116223	-0.0346029	0.0772144	0.0808311	0.102768	-0.0411652	0.095431	0.00892968	0.070527	0.014794	0.0112521	-0.118248	-0.0459321	0.0885913	-0.066626	-0.0995745	-0.0122685	0.144508	-0.00682002	-0.192117	-0.0172857	0.0249592	-0.0200584	0.0175844	-0.00977781	-0.0540791	-0.0135837	0.0908316	-0.0242971	-0.166661	-0.038293	-0.0126064	-0.091595	-0.157489	-0.0505586	-0.00226275	0.0490928	0.0859473	0.105203	0.0044248
SCD5	-0.0352849	-0.00379347	0.0155334	-0.00735921	-0.15458	0.0652934	-0.162307	0.125902	0.000888919	0.0465115	0.0433796	-0.0984128	-0.114902	-0.142651	0.0393164	-0.137388	-0.226942	-0.0223981	-0.103449	-0.045703	0.137938	-0.0866644	-0.0318293	0.105626	0.0617531	-0.0183902	-0.166587	-0.128294	0.0726214	-0.0214711	-0.0793814	-0.0103692	0.0245479	0.099569	0.0196317	-0.0789365	-0.117866	-0.00222507	0.090146	-0.0499671	-0.0597825	-0.0035004	0.136374	-0.0121333	0.0280747	0.0402609	-0.0518476	-0.013875	-0.124393
SCML1	0.148275	0.0751551	0.0487928	0.144653	-0.0886626	0.0587929	0.0717749	-0.0146604	0.0498036	0.00705029	-0.129137	0.102395	0.0176476	-0.135431	0.196268	-0.130979	-0.149202	-0.0299958	-0.163308	-0.103536	-0.0668637	-0.00815597	0.145916	0.145136	0.0269675	-0.0578496	-0.0860852	-0.154529	0.127019	0.0313833	-0.0713998	-0.140371	-0.00664838	-0.0231591	-0.000182176	-0.0138946	-0.0442028	-0.0877914	-0.0975425	0.16641	0.0526073	-0.0432343	0.0530785	-0.0590221	-0.0210242	-0.165689	-0.0683368	-0.0610942	-0.148554
SDCCAG8	-0.044448	0.0371468	0.0539803	-0.101526	0.0490694	-0.108277	0.0825509	-0.0217866	0.0425541	0.0788938	0.247094	0.0305736	0.0670549	0.0432225	-0.0388337	0.18876	-0.0142653	0.129581	0.0655964	-0.130286	-0.0901984	0.0482028	0.043573	-0.0267961	-0.123087	0.0947615	0.287693	-0.0227114	0.0342283	-0.0493587	0.0975656	0.0322142	-0.0110286	0.145463	0.00335503	0.0465668	0.0961724	0.155269	0.00624652	0.075453	-0.0156148	-0.243045	-0.0293796	0.0544614	0.0123269	0.0623981	0.0742185	0.11416	0.0469685
SDS	0.224465	-0.0281624	0.0361659	-0.117926	-0.0155243	-0.0366398	0.0710676	-0.0777893	-0.0898386	-0.203776	0.0645725	-0.00657503	-0.0245665	0.100114	-0.0926299	-0.108593	-0.0456142	-0.0566072	0.0067768	0.00958564	0.150639	0.0127523	-0.00779213	0.0381981	-0.015877	0.072819	-0.0462907	-0.0542171	-0.168071	0.0110195	-0.085261	0.0560961	-0.0382892	0.0278525	0.0282855	-0.0500468	-0.0763538	0.0114579	0.16108	-0.11199	0.0194969	0.144191	-0.0308094	-0.01867	0.26911	0.231012	-0.0770973	0.0731299	0.0854779
SEL1L	-0.0312624	-0.0325596	0.215215	0.11269	-0.324259	0.102186	0.0751777	0.047907	0.0956485	0.114384	0.223344	-0.00262732	-0.0875431	-0.0424331	0.0899018	0.144927	-0.236003	0.0575075	-0.254115	0.0980391	-0.044769	-0.0913936	0.194027	0.303169	-0.160833	0.267509	0.00519872	-0.143701	-0.071814	-0.201197	-0.0642904	-0.0650658	0.0727619	0.184555	-0.0876976	-0.23747	0.0702306	-0.079609	-0.100895	0.121144	0.200175	-0.129869	0.0786635	-0.195477	0.184596	0.0483836	-0.0245601	0.206539	0.0862538
SELRC1	-0.00553912	0.101426	0.169714	0.0399477	-0.0207456	0.00586229	0.251168	-0.0609017	-0.0604868	0.193989	0.0222965	0.0789372	-0.037003	0.0656027	0.0821158	0.142306	-0.0332113	0.0642026	-0.155524	0.240476	-0.288487	0.0270718	0.185897	0.089044	-0.294488	0.0698757	0.252651	-0.0149223	-0.168474	-0.0393501	-0.0920743	-0.222787	0.0400703	0.134835	-0.173353	-0.202483	0.18747	-0.179347	-0.31777	0.193597	0.185332	-0.215757	-0.0497607	-0.255098	-0.0155166	-0.131296	0.121785	0.187892	0.0393443
SEMA4F	0.0145139	0.0207851	-0.0925482	0.0553641	-0.05868	0.00484179	0.112022	-0.154282	0.011726	-0.191311	0.0381902	0.0895981	0.166212	0.0755049	0.00309657	0.00517365	0.219582	-0.18091	-0.0293253	-0.00964507	-0.0464667	0.028616	0.0479426	0.0539012	0.0430596	-0.0321478	0.0333049	-0.122867	0.158372	-0.00850361	-0.0293436	0.0808494	-0.0716926	-0.0151588	-0.102571	-0.0612521	-0.0704784	-0.0546078	0.133997	-0.0215347	0.109042	0.212565	-0.0343515	0.0209543	0.0484371	-0.125856	0.0385908	-0.0255049	0.0544773
SEPSECS	0.0235457	-0.170979	-0.0667133	-0.121533	0.119929	-0.184618	0.150581	-0.0527747	-0.0779524	0.031328	-0.0861271	0.0110788	0.116417	0.107142	-0.150375	0.0536048	0.102053	0.0308066	0.165024	-0.0164651	-0.0764932	0.0010869	-0.0143463	-0.141165	0.0502754	-0.0207036	0.1554	0.119357	-0.100965	0.0291153	0.116729	0.0193957	0.097149	-0.083954	-0.0496077	0.105148	-0.0115544	0.0807312	-0.159464	-0.0238189	-0.0651942	-0.022089	-0.151777	0.0449225	-0.0744413	0.0926888	-0.021867	0.0394101	0.00542159
SESN3	0.177103	-0.123321	-0.0693402	0.0917881	0.149493	-0.117724	-0.0967412	0.0793139	-0.14042	-0.0219692	-0.110184	0.122894	-0.0763847	0.0793121	0.0282518	0.0849459	0.109118	-0.222109	0.0537195	-0.212643	-0.076262	0.104125	-0.232196	0.0390264	0.160182	-0.0331764	0.0416923	0.13386	-0.0301744	0.142083	-0.0258752	0.0960587	0.147099	-0.229767	0.175685	0.248108	0.112244	0.0512	0.115518	-0.0360714	-0.0445449	0.15884	0.207875	0.138607	0.0715272	0.127378	-0.195168	-0.0395333	0.0195777
SETD8	0.0683712	0.151424	-0.058041	0.114074	0.0174093	-0.0488045	-0.0273731	0.0305327	-0.0183127	0.0264016	-0.262929	-0.0387476	0.0405462	-0.0834137	0.0278046	-0.228555	0.0266341	0.0330435	0.0536276	-0.0209623	0.175843	0.00278258	0.130955	-0.103651	0.0783921	-0.215818	-0.151484	0.065728	0.1965	0.160586	-0.0458618	-0.0772794	0.101965	-0.0364645	0.100905	-0.00880083	-0.0601335	-0.0597485	0.0518298	0.0624792	-0.140867	0.035827	-0.00841656	0.0874597	-0.104458	-0.103265	-0.0199668	-0.162564	-0.141948
SFXN4	0.0242301	0.0694293	0.119589	0.082968	-0.1378	0.0601097	0.294166	-0.053087	0.0581263	0.0439799	0.0386412	0.173276	0.0891157	0.0431228	0.118495	-0.02427	0.0134237	0.0188491	-0.138806	0.0672678	-0.202638	-0.0340148	0.242909	0.117996	-0.143841	-0.0220237	0.00382779	-0.0480894	-0.137541	-0.00694966	0.0188683	-0.159994	-0.0554162	0.000833225	-0.0865201	-0.187243	0.00214199	-0.142322	-0.165203	0.00678791	0.135799	-0.080416	-0.109934	-0.214763	0.14932	-0.0968714	0.0166907	0.134564	-0.016364
SGMS2	0.0116629	0.0109992	-0.128056	0.0178246	0.164521	-0.119498	0.211191	0.0896024	0.0618582	0.170427	-0.16026	-0.113239	0.176444	-0.139503	0.0123491	-0.0551285	-0.091015	0.170319	0.181218	-0.138233	0.0663115	0.079338	0.112852	-0.197257	0.00156525	-0.102573	0.0565911	-0.0236597	0.0461182	0.245812	0.198742	-0.05698	0.0141656	-0.225327	0.0840049	0.127791	-0.0297863	0.083602	0.00487361	-0.0371349	-0.252304	-0.128743	-0.100022	0.0124505	-0.144744	-0.129856	0.168273	-0.145353	-0.193501
SH2D1B	-0.0307933	-0.0435672	-0.172841	0.14767	-0.0860921	-0.0051814	0.225238	0.0138889	0.0910372	-0.0112337	0.0535915	0.0941545	0.203541	-0.093273	0.117576	0.194792	-0.0196865	0.00371923	-0.0209588	0.0702037	-0.175154	-0.0190682	0.197547	0.124722	-0.0979986	-0.0380961	0.049295	-0.185451	0.0976879	0.128555	0.0557976	0.0305278	-0.124817	-0.00535485	-0.13422	-0.0292532	0.0558303	-0.0315993	0.0416053	0.00904798	0.137958	-0.054197	-0.0953281	-0.223358	0.193033	-0.262178	0.0853431	-0.0647271	-0.0971218
SIPA1L1	0.202519	0.158586	0.0470275	0.117985	-0.114024	0.0211252	0.011646	0.116642	0.0901066	0.0518658	-0.0918372	-0.0378812	0.0498214	0.0259288	0.171003	-0.17631	-0.135132	0.0576829	-0.192263	-0.12146	0.00370313	0.045383	0.0903823	0.0935665	0.112051	-0.0694659	-0.170033	-0.168667	0.0671097	0.0390386	0.0273549	-0.0614527	-0.0027059	0.0132724	-0.0405838	0.0242784	-0.11369	-0.118331	-0.0545498	0.148789	0.0940224	-0.0455188	0.00628823	-0.0915087	-0.0179609	-0.213649	-0.0697292	-0.0609437	-0.0632951
SIPA1L3	-0.0204206	0.126324	-0.127701	0.0329651	-0.0138515	0.018286	0.0665475	-0.0125312	-0.172018	-0.0140195	-0.0920642	0.00776876	0.0142158	0.0532225	0.0161629	-0.0907515	0.119761	-0.00302709	-0.0444459	0.0197638	0.0862039	-0.105119	0.0341284	0.0470724	-0.0253076	-0.085097	-0.116674	-0.093431	0.109606	0.155429	-0.187072	0.00139842	-0.0879692	-0.026214	-0.0663435	-0.162668	-0.0585334	-0.166475	0.019223	0.0210421	0.00366925	0.139716	-0.0226502	-0.0557551	0.033553	-0.132382	-0.0525819	-0.104011	-0.0251605
SKA2	0.107539	-0.0719173	0.202714	0.0403891	0.0805623	0.0108393	-0.0872453	0.0352965	-0.0289896	-0.0309486	-0.110436	0.0985765	-0.0206524	0.116902	-0.0920292	-0.201784	0.0543518	-0.00693964	0.0814131	-0.0501254	0.0330578	0.128898	-0.100868	-0.117743	0.0749643	-0.0767608	-0.0966126	0.253133	0.0225025	-0.109005	0.0105403	-0.0444004	0.201526	0.128505	0.216746	0.0782733	0.0852709	0.122357	0.128375	-0.0895281	-0.055473	0.0127677	0.13677	0.105563	-0.0372193	0.170365	-0.0578994	0.0427739	0.0319458
SKP1	0.11342	0.0948272	0.0292277	-0.0804864	0.0406594	0.158982	-0.11117	0.0925741	-0.0730424	-0.103873	-0.0549842	-0.207874	-0.086739	0.0111081	-0.0497075	-0.0437884	-0.0120081	-0.0172278	0.126249	0.197154	0.109202	0.101752	-0.0987664	-0.0644352	-0.0340673	-0.102905	-0.215303	0.0165943	-0.0179765	-0.08446	-0.0413858	0.0628026	0.101526	0.202385	-0.0283758	0.111514	-0.0146588	-0.0110828	0.141011	-0.210178	0.0240781	0.0443467	-0.0376268	-0.0461916	0.041021	0.0301775	0.203939	-0.131868	0.0525057
SLAMF6	-0.00421404	0.0271244	0.0265362	-0.00662156	-0.0190309	-0.12043	0.107729	0.0716818	-0.0664993	0.178238	0.0556253	0.0767284	-0.0209283	-0.0113697	0.0313791	0.064137	-0.0387581	-0.00703035	-0.0429778	0.0527952	-0.120288	-0.0903286	0.125405	0.16399	-0.0750794	0.131067	0.236402	-0.0573984	-0.116462	0.122796	0.0100233	0.0745661	0.0534967	0.0307143	-0.0228681	-0.128795	0.0293847	-0.0355499	-0.121832	0.0744069	0.0849693	0.0772061	-0.0901692	-0.180566	0.163056	0.0812243	0.0451878	0.136402	-0.0546193
SLC10A7	0.137896	0.0786474	-0.116378	0.0664398	0.0573546	0.0388042	-0.0743363	-0.00787567	0.0177438	-0.158688	-0.0831436	0.0673278	0.0435566	-0.0248619	0.0477029	-0.189151	0.0805701	-0.0455758	0.0125692	-0.0710423	0.130682	0.0728033	-0.0738661	-0.0141513	0.107085	-0.110591	-0.22718	0.0438937	0.0902523	0.0310539	-0.10566	0.0616036	-0.0338216	0.0639552	0.0829828	0.0318309	-0.0742368	0.0117468	0.252259	-0.00137071	0.0175836	0.0811745	-0.00326993	0.0120099	0.107129	-0.124603	-0.0239143	-0.209636	-0.0219206
SLC22A18	-0.00208688	-0.0512541	-0.136046	-0.076918	0.0332102	-0.110046	0.0281975	0.0398538	0.0993871	-0.0268034	-0.0151403	0.0185019	0.149854	-0.0727493	0.132385	-0.0165366	0.0791181	-0.00832281	0.195403	-0.0812496	0.149548	0.0663213	0.0273245	-0.128189	0.0963386	-0.180599	-0.0111716	-0.013554	0.0364048	0.062851	0.01934	0.18715	0.0283975	-0.0759449	0.0404839	0.200363	-0.0550287	0.137541	-0.0264016	-0.165387	-0.214621	-0.163592	-0.0637943	0.00114966	-0.0798207	-0.0386566	0.120802	-0.169094	-0.113695
SLC25A13	0.0670322	-0.00109166	-0.023785	0.0248184	-0.130242	-0.0557668	0.0177937	-0.0937523	-0.000846772	-0.161725	-0.130065	-0.0805473	-0.0260365	-0.0959482	-0.0906919	-0.267842	-0.0399262	-0.147975	0.0490302	-0.0429167	0.0648799	-0.09089	0.0382539	0.0223452	0.1243	-0.0872403	-0.207701	-0.0884177	0.0138986	0.0147921	0.0612775	-0.102717	-0.187136	0.000782018	-0.119547	-0.0983211	-0.202897	-0.0896562	-0.0587543	0.00385957	-0.0216685	0.0522292	0.00441319	0.121136	-0.0921966	-0.0896985	-0.112942	-0.0473474	-0.0746363
SLC31A1	0.0499035	-0.0368334	-0.114176	-0.061222	0.00956337	0.11216	-0.0675988	-0.00917689	0.0469603	-0.120042	-0.0320748	0.0186587	-0.0808978	0.0263306	-0.00884484	-0.177008	0.120464	-0.0995232	0.0947394	-0.00765285	0.211507	-0.119618	-0.100681	-0.118667	0.277843	-0.116996	-0.126716	0.140067	0.157004	-0.00144728	-0.0707535	0.103397	-0.0456611	0.00753221	0.077241	0.0148209	-0.105369	0.129459	0.123284	0.00283773	-0.0878922	-0.00423699	0.060013	0.166585	0.0487413	0.105429	-0.157176	-0.0800849	-0.0134673
SLC35A3	0.0941601	0.119012	0.120984	0.0103957	-0.0310315	0.0325	0.17864	-0.0209438	-0.0234113	0.0811464	0.207967	0.140479	0.150925	0.0762511	0.134986	0.227232	0.053876	0.219362	-0.127143	-0.0205968	-0.220015	0.147386	0.212464	0.0719556	-0.200953	0.133241	0.234381	-0.0222834	-0.152414	0.060676	-0.102614	-0.0598655	0.0768739	0.0395358	0.110408	-0.0402195	0.240935	0.0764118	-0.0686617	0.161028	0.172336	-0.101593	-0.0756022	-0.18825	0.102683	0.00340807	0.140932	0.2278	0.0436356
SLC35E4	-0.0775167	-0.141082	0.172207	0.0807354	0.0142889	-0.133075	0.190774	-0.123566	-0.158706	0.122967	0.0196846	0.223887	0.0151364	0.112484	-0.0287112	0.102801	-0.00596765	0.0740343	-0.122832	0.144393	-0.108098	-0.124481	0.183186	0.0297243	-0.236575	0.0870195	0.118386	0.0223291	-0.18129	-0.154201	-0.098409	-0.0451957	-0.0798339	0.0167535	-0.0187616	-0.117566	0.262425	-0.120785	-0.238926	0.0694036	0.0617376	0.078626	-0.0558368	-0.0408759	0.066055	0.00943965	0.0992744	0.255335	0.0695613
SLC36A4	0.0244337	0.114324	-0.0449009	0.0461784	-0.0952485	0.0676763	-0.00444723	0.060009	0.0606461	-0.021235	0.0333622	-0.0137459	0.045263	0.038011	0.0863533	-0.0842877	0.0935946	-0.0783945	-0.0117138	-0.0209754	0.0340482	-0.0196743	0.13432	0.0769574	0.029065	-0.0222794	-0.0252548	-0.0811622	0.10779	0.0611099	-0.00900231	0.112024	-0.0133477	0.0568278	0.0350645	-0.118788	-0.0649862	0.0307834	0.178593	-0.0223455	0.0296161	0.0567492	-0.0161472	0.0251748	0.0925768	-0.0313949	-0.0428748	-0.0163235	0.0218887
SLC37A3	-0.241932	-0.0478114	-0.101195	-0.0353087	-0.0998774	0.14925	0.0241909	-0.0586937	0.0980847	-0.0716361	0.142246	-0.155728	-0.165264	-0.130143	-0.0824554	0.061223	-0.0948809	0.0417463	-0.0504827	0.185384	0.128821	-0.196967	-0.120211	0.0657976	-0.0424973	0.108876	-0.105832	-0.0313672	-0.0254885	-0.0759094	-0.0690691	0.133711	-0.0846149	0.0871633	-0.0979201	-0.0441536	-0.0916611	0.0175833	0.0712691	-0.056066	-0.0109545	0.104888	0.0332127	0.0301168	0.0699162	0.0198069	-0.0695691	-0.0299372	-0.0416371
SLC39A11	-0.0935596	-0.144448	0.039423	-0.0304221	-0.0256257	-0.14656	0.0634467	-0.119275	-0.0150172	0.150147	-0.121729	0.0680783	-0.0865578	0.00818455	-0.0694955	-0.0404405	-0.218927	0.0373843	-0.0985605	0.0040067	0.00257162	-0.120618	-0.0740291	-0.134357	0.00753454	-0.0589834	0.0237691	0.0388429	-0.0301612	-0.00691919	0.0814224	-0.0894715	0.0276193	-0.142852	-0.00493092	0.117461	-0.14217	0.0538061	-0.270941	-0.0744153	-0.185447	-0.127198	-0.0176082	0.0780368	-0.197475	0.0568299	-0.0159218	0.032659	-0.115609
SLC4A1	-0.0252136	-0.0673238	-0.160597	-0.128801	0.0611254	-0.0592251	-0.144825	0.0498774	-0.0717952	-0.0589388	-0.0475427	-0.070564	0.0277665	0.0245869	-0.158337	0.0189271	-0.00383368	0.063289	0.164374	-0.00373742	0.0836059	-0.0562659	-0.136881	-0.125653	0.187729	-0.048534	-0.0491421	0.0455565	0.0961713	0.113839	0.118851	0.126873	0.0944865	-0.0873415	0.0509465	0.153948	-0.237956	0.227399	0.0163446	-0.0868014	-0.103366	-0.0249684	-0.0411717	0.0581233	-0.0822312	0.109152	0.0484721	-0.153697	-0.0415939
SLC4A11	-0.0285437	-0.0373431	0.0343958	0.123909	0.105289	0.0372747	-0.123656	0.181675	0.000378105	0.09847	-0.102584	0.0028302	-0.069913	-0.150024	0.0891575	0.00644227	-0.0371817	-0.0621846	0.131078	0.0154626	0.0761209	0.0479456	-0.0148178	0.0389734	0.0151539	0.199051	0.0292461	-0.109165	-0.0378064	-0.0498391	0.0673809	0.0751524	-0.000297949	-0.143978	0.0319525	-0.0728946	-0.0137515	-0.165412	-0.07405	-0.113363	0.0509365	0.123444	0.0314748	0.0259175	-0.140331	0.0347045	0.202961	-0.0197413	0.00736545
SLC7A8	-0.0207801	0.0350256	0.0971848	0.30442	0.0463538	-0.249254	0.129426	-0.0242219	-0.00915656	0.127506	-0.113798	0.112652	-0.118132	-0.0387732	0.0816233	0.141234	-0.143829	0.0908871	-0.228431	0.0890071	-0.182765	-0.0220792	0.0726066	0.15453	-0.236517	0.0826408	0.134941	-0.172921	-0.140349	0.083758	-0.123743	0.00586448	0.0137776	0.0120707	-0.128131	-0.0983783	0.0985434	-0.136952	-0.139083	0.173908	0.146654	-0.0471755	0.0343625	-0.156657	0.0106896	-0.144524	0.109047	0.0314523	-0.073589
SLC9B1	0.0835306	-0.0955084	0.0526936	0.0705957	0.0149523	-0.166763	0.037171	-0.0975338	-0.0739932	-0.0258517	-0.0646543	0.302214	0.0784453	0.0222512	0.0535046	-0.0351007	0.131867	-0.187682	0.0116243	-0.0618333	-0.246927	0.116885	0.120693	-0.0179155	0.0319953	-0.0104248	0.130734	0.128059	-0.127155	0.0694465	-0.0367451	-0.0856794	0.0482746	-0.1708	0.0222426	0.0404801	0.133396	-0.00545362	-0.227072	0.18199	0.101764	-0.0407718	-0.105884	-0.0780935	-0.0848401	0.0154267	0.00408726	0.117137	0.00686788
SLITRK4	-0.156305	0.0159241	0.0545813	0.148279	-0.116882	-0.00818361	-0.16747	-0.272052	-0.0251248	-0.224059	0.0236196	0.137897	-0.0718523	0.0717438	-0.0615761	-0.155675	0.029966	-0.102764	-0.0880763	0.100372	-0.0344872	-0.0950472	-0.0336952	-0.0100718	-0.0272167	0.0613591	-0.117856	-0.100967	-0.0335155	-0.0873175	0.00162924	-0.0524688	-0.206188	-0.0437238	-0.0485718	-0.202742	-0.109118	-0.153393	0.000125172	-0.00998709	0.16769	0.159684	0.0290284	0.0241074	-0.124637	-0.0209831	-0.00567529	0.0362524	0.121025
SLPI	0.0129661	-0.132163	0.0438466	-0.0916274	0.0526152	-0.149299	0.194548	-0.0652174	-0.098655	0.0527443	-0.0717501	0.0461092	0.034307	0.0149241	-0.0802358	0.0533664	0.0802506	-0.0526188	0.0506352	0.00952069	-0.143149	-0.0198034	0.0198732	-0.0565135	-0.0131426	-0.040585	0.0991021	0.0589543	-0.14999	-0.00344623	0.0742432	-0.100854	-0.0403914	-0.117313	-0.0939032	0.0478297	0.103528	-0.0677606	-0.262285	-0.0178785	-0.00680727	-0.00877345	-0.0744237	-0.0310792	-0.0321936	0.0302844	-0.0304209	0.114598	-0.00577177
SMAD2	0.121651	0.00771378	0.012043	0.0941018	0.0616787	0.138472	0.054977	0.0115313	0.104432	-0.121402	-0.188591	-0.0133145	-0.0449216	-0.08969	0.114357	-0.221912	0.043583	-0.115875	-0.0430308	-0.0369423	0.122425	0.0874161	0.0930135	-0.0547319	0.0504724	-0.078608	-0.139001	0.057633	0.149313	0.0117463	0.000343479	-0.158916	-0.130142	-0.0944552	-0.00408218	0.0347748	-0.0226463	-0.0465415	-0.0968233	0.0193375	-0.0222427	0.0159198	0.0403768	0.108174	-0.195567	-0.16783	-0.0924474	-0.118132	-0.0189162
SMC1A	0.03436	0.0292455	0.154143	-0.00686553	0.0273865	-0.112358	0.285482	-0.0470572	-0.107006	0.21327	0.0928155	0.117194	0.0654106	0.164563	0.00114549	0.194437	0.0325626	0.10894	-0.0874773	0.0425206	-0.223298	0.043763	0.172593	0.0488497	-0.200398	0.145906	0.318067	-0.00674014	-0.153262	-0.0508241	0.040585	-0.158651	0.0638373	0.0396292	-0.068865	-0.122749	0.229251	-0.0592997	-0.167134	0.0880011	0.0749064	-0.124121	-0.0787827	-0.136365	0.0647688	0.038996	0.0991362	0.281574	0.151767
SMN2	-0.0836207	0.00465831	-0.112389	-0.0205113	0.0394137	-0.059632	0.192729	-0.0371847	0.119449	-0.0673259	0.0127461	0.101881	0.218182	-0.0198123	0.0255179	0.0112747	0.0652122	0.0146554	0.0876583	-0.030404	0.136209	-0.00836789	0.0129156	-0.0889445	0.0811118	-0.127195	-0.0113264	-0.05719	-0.0332606	0.0403465	0.00390346	0.163354	-0.0482322	-0.156064	-0.0143952	0.103179	-0.161819	0.0772179	-0.0973954	-0.0859283	-0.0893119	-0.0105991	0.0115825	0.0928452	-0.110269	-0.066445	0.0254508	-0.081021	-0.17235
SMOC1	-0.044091	0.105184	0.0125765	0.0546407	-0.0797357	0.203971	-0.0717428	0.127769	0.0877609	0.000999811	0.0135411	-0.0370147	-0.0965139	-0.165473	0.151178	-0.0460764	-0.100117	-0.0108007	-0.121152	0.0318601	0.137134	0.0305163	-0.00278246	0.0826365	-0.00124354	-0.00395657	-0.146756	-0.111024	0.121261	-0.0533749	-0.0877315	-0.0295081	-0.0328579	0.0573647	0.0421733	-0.0323491	-0.00631538	-0.0849489	0.0791451	0.0417957	0.0320121	0.0632748	0.153707	0.0392357	0.0179767	-0.089024	0.0159593	-0.0880729	-0.0819914
SMTN	-0.115408	0.0084482	-0.0244	-0.0256981	0.107972	-0.224682	0.00421457	0.00117068	-0.00152888	0.0104211	0.0553914	0.035138	0.0987971	0.0187208	-0.0466946	-0.0175139	0.168403	0.0639292	0.0932954	-0.14915	-0.0076155	-0.0467371	0.0337931	-0.0631945	0.0466834	-0.0959236	0.135503	-0.0319657	-0.0580394	-0.0495033	0.128795	0.144331	-0.049102	0.017164	0.0727691	-0.00716181	0.205726	-0.0175217	0.000289758	-0.0192707	-0.0292477	0.127709	-0.100149	0.0407641	0.0440805	-0.0065121	-0.000221517	0.105739	-0.0114752
SNCA	0.00572307	-0.0201405	-0.0543157	0.00662155	0.000802178	0.12457	-0.232568	0.095014	0.135928	0.0451936	-0.124641	-0.129863	-0.11653	-0.152803	0.088417	-0.115517	-0.268743	0.112514	-0.0716713	-0.056327	0.207412	-0.00878924	-0.0581137	-0.060847	0.0671634	-0.0593971	-0.166448	-0.047105	0.238624	0.070326	-0.00193697	-0.0454251	0.0622606	0.00208584	0.0485401	0.0984449	-0.223548	0.0757603	0.0127594	-0.0346633	-0.167505	-0.18548	0.0322006	0.0522034	-0.147321	-0.0815482	0.0169572	-0.231892	-0.168456
SNX21	-0.0457103	0.0205005	0.00932448	0.142948	-0.157281	-0.0067569	0.175301	-0.0473759	0.0189101	0.0868617	0.142221	-0.00714294	-0.00837913	0.0125025	-0.00364524	0.251214	-0.0278995	0.086139	-0.335552	0.148526	-0.24381	-0.152432	0.174474	0.324779	-0.121999	0.319697	0.116622	-0.270527	-0.00903827	-0.00695049	0.0473982	-0.0381973	0.0255988	0.0884895	-0.277341	-0.220146	-0.0655151	-0.105344	-0.222536	0.206341	0.365588	0.0607285	-0.0846578	-0.297883	0.150923	-0.0715067	0.0516717	0.0859789	0.0275217
SNX7	0.0555425	0.109035	-0.162126	-0.0407192	0.0474413	0.0551536	-0.230365	0.0259731	0.0135312	-0.142387	-0.0140231	-0.0351144	0.00998201	0.0927036	-0.0107244	-0.0699305	0.133512	-0.0191264	0.0514698	0.0113147	0.146852	0.00799196	-0.215855	-0.0306122	0.221535	-0.169207	-0.207217	0.0171846	0.200739	0.0238627	0.0210024	0.185265	0.00565815	0.124878	0.0843484	0.0996197	-0.125149	0.0226038	0.379219	-0.112721	0.0233644	0.193879	0.112317	0.0987548	0.144697	-0.0519559	-0.0934266	-0.248114	-0.00405811
SOX4	0.108016	0.126158	-0.0527598	-0.00721005	0.0398626	0.0505013	-0.288286	0.106047	-0.0728457	-0.0262413	-0.0888813	-0.0534498	-0.1017	0.067418	-0.0153022	-0.238637	-0.0792466	0.00791515	-0.0237803	-0.0403718	0.22315	-0.0630022	-0.1576	-0.0585987	0.175809	-0.135587	-0.276227	0.0200843	0.153375	-0.0345468	-0.0759521	0.0570506	-0.0155707	0.0400544	0.132596	0.0482622	-0.0989087	0.0178556	0.244601	-0.0343403	-0.0667642	0.0797976	0.128931	0.117535	0.0255585	-0.0156364	-0.101132	-0.17312	-0.0151759
SPDYE5	-0.0106499	0.165325	0.0785684	-0.0124878	-0.154637	-0.177908	0.13672	-0.026053	-0.0497947	0.0276265	0.108602	-0.0231381	0.132344	0.0619645	-0.064602	0.0109569	0.147258	-0.130983	0.00913392	0.202877	-0.115372	-0.138808	0.103914	0.18284	0.0156171	-0.10738	-0.0297872	-0.124079	-0.113017	-0.0711288	0.0864547	0.0252106	0.000875037	0.169252	-0.234255	-0.208527	0.0532419	-0.238906	-0.0704546	0.0356729	0.183838	0.123747	-0.068879	-0.183935	0.139798	-0.0260523	0.0599399	0.051333	0.0120289
SPIN3	-0.00260178	0.0696766	-0.0464901	0.0748383	0.178365	0.0301131	0.0470599	0.193986	0.182341	0.10064	-0.181967	-0.0217726	0.0245412	-0.18125	0.0611432	-0.078714	0.114457	0.112181	0.0198007	-0.000486401	-0.00254893	0.207687	-0.0755413	-0.0315255	-0.0242033	-0.0365173	-0.0273292	0.213773	-0.047974	0.0451765	0.0350744	-0.0459609	0.228652	0.152041	0.128213	0.0845362	0.0212498	0.0645284	0.0899587	0.0372209	0.027968	-0.130056	-0.0120829	-0.0551071	-0.00991973	-0.186392	0.00548463	-0.229673	-0.179183
SPRY2	-0.0431918	0.128194	-0.0111817	0.0354878	-0.0710158	0.182934	-0.10667	0.114684	0.0923087	-0.0311583	0.0510314	-0.0364549	-0.0655148	-0.189842	0.0683765	-0.0788693	-0.0814172	-0.0262441	-0.101025	0.00398883	0.0943843	-0.0159822	-0.0315022	0.0987047	0.0190271	-0.0263441	-0.179925	-0.0438547	0.14899	0.0196717	-0.112511	0.0511564	-0.0629897	0.093749	0.0845016	-0.039304	-0.0261761	-0.00235851	0.212556	0.0194452	0.0193624	0.057206	0.141484	-0.0225403	0.0573839	-0.0895367	-0.0097318	-0.0923306	-0.0418258
SREK1IP1	0.0203943	0.0958101	0.120882	0.112965	-0.0612151	-0.00752569	-0.174118	0.175041	0.0832482	-0.0526725	0.0313762	-0.0203117	-0.150034	-0.0234931	0.176215	0.0730588	0.10585	-0.0758466	-0.0929731	0.0306424	-0.134472	0.0504567	-0.0797782	0.198017	-0.144869	0.017579	-0.0961604	-0.121222	-0.14921	-0.0229891	-0.0485411	0.0540287	-0.154106	0.116127	-0.0413104	-0.188634	0.0626299	-0.290531	0.0584983	0.014844	0.223189	-0.0136525	0.0490515	-0.111592	0.177125	-0.0679158	-0.0205173	0.0590905	0.0917973
SRGAP2	0.12161	0.13152	-0.161262	0.025002	-0.0350506	0.00599876	-0.0407635	0.0587347	-0.0423584	-0.0767604	0.0595581	-0.0737075	0.0702815	0.129395	-0.0353018	-0.0117444	0.182655	0.0907606	-0.0296025	0.0989839	0.087003	-0.0110776	-0.0327977	0.0412467	0.208408	0.076895	-0.0816063	-0.0106604	0.115726	0.0886492	-0.00125269	0.0448589	0.166163	0.0336948	0.0335014	-0.059759	-0.176855	0.108789	0.163762	-0.0136917	0.0964164	0.0737839	0.0054222	0.0425653	0.0752464	-0.0260433	-0.0654338	-0.0711097	0.0874832
SRPK1	0.194095	0.153923	-0.0584665	0.0108062	-0.0847703	0.0223603	0.087373	0.135295	0.088513	0.0921028	-0.0522293	0.0349271	0.143389	-0.0601082	0.211753	-0.0209554	0.119597	-0.0208117	0.0663322	0.0208022	-0.0696188	0.121449	0.15891	0.0708526	0.105952	-0.160377	0.0107645	-0.079434	0.133618	0.211242	0.0664069	0.00161517	0.178402	0.0382952	0.00158033	-0.133397	-0.134482	-0.0564594	0.0449595	0.0942636	0.109277	-0.133519	-0.131931	-0.237798	0.124537	-0.0707518	0.0606576	-0.0775795	-0.121567
SSH1	0.00736219	-0.0252981	0.0124563	-0.130747	0.127297	-0.0221124	-0.0464826	0.100098	-0.0809172	0.176947	-0.0994114	-0.117781	-0.00768517	-0.126066	-0.0258266	-0.010314	-0.211223	0.177871	0.0894659	-0.144187	0.0945746	0.0351169	-0.0473194	-0.0989481	-0.154501	0.0422061	0.00309017	0.104596	-0.0360902	0.108968	-0.044268	-0.174454	0.0408421	0.0735607	0.135855	0.122315	0.095301	0.158417	-0.0389295	-0.0197998	-0.262512	-0.233671	0.0342411	-0.00894568	-0.0278644	0.045539	0.032149	-0.0265239	-0.0817841
STAU2	0.00741305	0.0533186	0.0210515	0.0222305	-0.092477	-0.00176264	-0.0516403	-0.001638	-0.0436089	-0.0699377	0.0293935	0.117836	0.10284	-0.0253696	-0.0160913	-0.123299	0.176675	-0.169215	0.0156706	0.0285041	0.0524992	-0.13414	0.0809983	0.00863122	0.153493	-0.0683089	-0.172185	0.111	-0.0185829	-0.0328227	-0.0940101	-0.0955788	-0.141103	0.0834917	-0.0433678	-0.146658	0.0679504	-0.0337569	0.0330814	0.0649819	-0.0279359	0.00143702	-0.0353887	-0.0487315	0.023758	-0.0318168	-0.0125959	0.0674069	0.0281477
STIM2	0.00202228	-0.0425175	0.174606	0.0683311	-0.0361883	-0.0532947	0.299437	-0.0787032	-0.06882	0.171462	0.0426018	0.141448	0.036352	0.0397568	0.0374098	0.132966	-0.0779894	0.0493117	-0.13689	0.0889063	-0.274983	0.0243678	0.187359	0.108895	-0.273367	0.105442	0.196627	-0.0364313	-0.227825	-0.0649691	0.0132529	-0.200578	0.00041311	-0.0417015	-0.0939496	-0.132352	0.188965	-0.151467	-0.242176	0.0699041	0.101542	-0.117898	-0.0568866	-0.188054	0.0531802	-0.0512594	0.0972244	0.228375	0.0617721
STRBP	0.069492	-0.149797	0.0623268	0.100792	-0.022998	-0.165222	0.105358	-0.00705956	-0.00807079	0.0395281	-0.01579	-0.018558	0.0490472	0.0601573	-0.00520456	0.202624	-0.0281211	-0.109835	-0.00388124	-0.182644	-0.151341	0.156926	0.0707779	0.0843526	-0.041425	0.142852	0.240169	-0.0210543	-0.0544077	-0.00710063	0.0697598	-0.0670786	0.0784811	-0.147305	-0.137603	0.0312885	0.133158	-0.0666342	-0.268154	-0.0337806	0.0923444	0.0896304	-0.0372632	0.0191093	-0.0338898	0.019216	-0.11259	0.165909	0.0882066
STT3A	0.0212155	0.0703676	-0.0643136	-0.0542081	0.0235049	-0.10616	-0.243598	0.118466	0.0241121	0.0878368	-0.0118789	-0.101801	0.03832	-0.123943	-0.0968411	-0.0577573	-0.0496501	-0.0150397	0.134209	-0.08881	0.144281	0.0294022	-0.0509082	-0.136332	0.240249	-0.0396733	-0.0665483	0.0858572	0.0575293	0.0490167	0.0866614	0.0339776	0.102344	-0.06652	0.143725	0.116218	-0.071767	0.111414	0.15121	0.0746148	-0.167093	-0.121971	-0.029988	0.114031	-0.143746	0.171048	0.00284395	-0.0714272	-0.0836299
SYNM	-0.0270852	-0.0366291	-0.0237765	-0.0157456	0.0976969	-0.117886	-0.0105848	-0.0713535	0.0732449	-0.0198903	0.00586632	0.0518276	0.00588921	-0.02074	0.0737955	-0.0798722	0.0976428	-0.012026	0.0387751	-0.183083	0.0781746	-0.0676084	-0.0249644	-0.0371576	0.0129479	-0.121237	0.0606918	-0.202369	-0.00361854	-0.0819239	-0.0280577	0.21858	-0.136575	0.0113891	-0.06822	0.0843515	0.146312	-0.0934877	0.00657869	-0.0287458	-0.0756609	0.0782363	0.00891814	0.122849	-0.0601694	-0.0939901	0.0291012	-0.0238641	0.00619653
SYT15	0.0173705	-0.0847549	0.0362091	0.24813	0.253428	0.0471277	0.0314855	-0.0386104	0.176821	0.019064	-0.217661	0.177633	0.0122587	-0.197994	0.138923	-0.124396	-0.0625667	-0.051781	0.057977	-0.054823	-0.0547178	0.142241	0.0421325	-0.0841001	-0.119647	-0.058637	0.00246276	0.0804445	-0.0736954	0.0410509	0.004414	-0.0438562	-0.0620822	-0.21615	0.035358	0.118454	0.151822	-0.0356633	-0.137255	0.185295	-0.0740918	-0.0770312	-0.0303512	0.0544186	-0.158613	-0.177839	0.0417171	-0.119252	-0.105748
TAF9B	-0.0092123	0.199976	-0.118781	0.0130311	0.0750557	-0.00654512	0.119145	0.0921314	0.124265	0.0751459	-0.0603477	-0.0121149	0.188858	-0.237277	0.225507	0.105889	0.136745	-0.0601046	0.151327	0.00509944	-0.0937996	0.16775	0.110072	0.0641092	-0.0750484	-0.199407	0.154285	-0.102587	0.0433159	0.245199	0.0331172	0.0593463	-0.0136559	0.157496	-0.0222298	0.06191	0.176167	-0.0238698	0.0943673	0.0572748	-0.0297628	-0.159747	-0.0503865	-0.224486	0.0997263	-0.178367	0.168865	-0.227592	-0.135504
TBC1D9B	0.0400881	-0.0370434	-0.0495622	0.101197	0.0517032	0.149087	0.0856226	0.195354	0.227658	0.0321096	-0.0995321	-0.0598404	-0.0859225	-0.205891	0.243814	0.0375156	-0.0366775	0.0569543	-0.0075867	-0.0478305	-0.163457	0.167202	-0.0419287	0.0214812	0.00671934	0.0228246	-0.0192921	-0.0500563	-0.0565229	0.103244	-0.0346351	-0.149768	0.155509	-0.156224	0.0854191	0.143662	-0.0506374	0.0522945	-0.128903	0.154048	0.05564	-0.160987	0.0181608	-0.00894374	-0.044133	-0.181783	-0.0905585	-0.129146	-0.16843
TBCD	0.0685403	-0.168136	0.143669	-0.0865504	-0.131575	-0.0981461	0.154813	-0.0451808	-0.062884	-0.12182	-0.019641	-0.100324	0.176459	0.0167913	-0.186801	-0.0485792	-0.05921	-0.105389	-0.0634001	-0.00332669	0.0039721	-0.0586683	0.0231865	0.0278019	0.0471479	0.0498017	-0.0538826	0.00801078	-0.0899099	-0.134515	0.210194	-0.158877	-0.101606	-0.147099	-0.148643	-0.056598	-0.0725619	-0.106499	-0.219686	-0.0447677	-0.0610639	-0.00915031	-0.0489064	0.0377192	-0.0148283	0.166444	-0.137491	0.285782	0.0904515
TBX10	0.135946	-0.000503409	0.0479888	-0.13441	0.200038	-0.146139	-0.0693581	-0.0210107	-0.0965011	-0.0980863	-0.168885	-0.121524	-0.0890608	0.0666888	-0.0989974	-0.21215	0.0438599	0.0516121	0.131224	-0.0459725	0.139717	0.0985684	-0.22252	-0.243997	0.138979	-0.104158	-0.0858809	0.178587	-0.0357317	0.0416126	-0.00833664	-0.0826339	0.0502071	-0.0214197	0.120449	0.130137	0.00483916	0.0550658	0.0645317	-0.067533	-0.0764624	-0.00101597	0.0481276	0.122537	-0.0602772	0.109596	-0.113973	0.0222958	-0.00652742
TCEAL1	-0.0362768	0.00650245	-0.0148289	-0.0568218	0.0848246	-0.062197	-0.274844	0.0662563	-0.0344603	0.0284305	-0.160229	-0.104999	-0.0966544	-0.0733858	-0.115673	-0.218959	-0.182365	0.0311313	0.0365404	-0.0817508	0.231154	-0.0681831	-0.201938	-0.0717037	0.070915	-0.0957457	-0.186844	-0.0267896	0.0700418	0.0365205	-0.0233599	0.0561979	-0.0824366	0.156161	0.0730364	0.0908972	-0.112999	0.0411137	0.125488	-0.0873881	-0.144626	0.0320554	0.139969	0.107856	-0.0925312	0.0146856	-0.00971737	-0.198186	-0.0632687
TCEANC	0.0315814	-0.0263501	0.110474	0.0312941	-0.0311773	-0.192553	0.230907	-0.0981744	-0.09428	0.20185	0.0158512	0.154666	-0.0408598	0.0387977	-0.00920572	-0.0508322	-0.045265	-0.0136959	-0.0719186	-0.138782	-0.272836	0.0697236	-0.00184449	0.003558	-0.21983	-0.0563844	0.0802642	0.0606898	-0.21023	0.144464	0.0300626	-0.276629	-0.00831579	-0.0303959	0.0965385	-0.0419215	0.178407	0.0293407	-0.0540507	0.0150435	-0.0791516	-0.192333	0.0873612	-0.125963	0.002699	-0.0240449	0.0329352	0.120789	0.0225368
TCTA	-0.0688753	0.021921	0.0904918	0.0235009	0.0566923	-0.00394916	-0.0161328	0.0278463	0.0377147	0.0535778	0.0275338	0.0194096	-0.036565	0.051804	-0.00327014	0.00207811	-0.0251457	0.010774	0.0343065	-0.0220347	0.064678	0.0116674	-0.176738	0.0487097	0.0463138	0.0228331	0.00695588	0.0183788	0.0933496	-0.13264	0.0485917	0.160381	0.0835232	0.124243	0.134592	-0.0430581	0.0979408	-0.0570355	0.217814	-0.0727901	0.0851489	0.0289676	0.164157	0.0413555	0.0660447	0.202723	-0.0975826	-0.0483814	0.0889565
TDRD3	-0.0608115	-0.00200732	0.0372288	-0.0065894	-0.0123311	-0.0240594	0.0162343	-0.0901315	0.0131546	-0.099588	0.0757843	-0.0128737	-0.00892505	0.0561601	0.00190819	0.0498144	0.0896589	-0.0390271	0.0258187	-0.120496	-0.127295	0.0952052	-0.0420141	-0.0607461	-0.0393912	0.0257434	0.0607359	0.0860571	-0.0377072	-0.0221419	0.0534561	-0.123737	-0.246966	0.0038066	-0.0378382	-0.012229	0.137417	-0.0403044	-0.156427	-0.041071	0.0335478	-0.047554	-0.0182391	0.0019087	-0.0162745	0.0132039	-0.0651659	0.177324	0.0810512
TEKT4	-0.080059	-0.248523	0.0313698	-0.0200468	0.0514227	-0.0859945	-0.0515322	-0.203503	-0.0648125	-0.226734	-0.121832	0.112624	-0.0261721	-0.0274379	-0.187897	-0.106824	0.0531829	-0.170453	0.150238	0.0146053	0.157106	-0.124437	0.0366595	-0.0700679	0.0734577	-0.0287729	0.0231261	0.16524	0.174813	0.0456507	-0.0842307	0.166309	-0.0179744	-0.140978	0.0690285	0.0416261	-0.038907	0.11517	0.00106327	-0.0494882	-0.0482719	0.255395	-0.00738477	0.0809572	-0.154007	0.0968225	-0.0891816	0.0170613	-0.0467299
TEX101	0.0824514	-0.0515188	-0.0862628	0.0089375	0.0932952	0.00647654	-0.0914682	0.167242	0.0871308	-0.0132939	-0.0308504	-0.0454709	-0.0659179	-0.0398853	-0.0344522	0.0193937	0.00435145	0.012935	0.111132	-0.0410729	-0.0604053	0.0300442	0.00726523	-0.0409831	0.137132	-0.0364076	0.047158	-0.027945	0.0461909	0.0189717	0.0655157	0.205895	0.106682	-0.129609	0.0731521	0.149341	-0.0753643	0.00891489	0.00666508	-0.0715867	0.0797361	0.150799	-0.114501	0.0992692	0.017273	0.0790312	-0.0502041	0.0380963	-0.0100962
TGFB3	0.0834286	-0.138982	-0.142445	-0.126368	0.0380047	-0.054203	-0.189319	-0.0359211	-0.0403466	0.0250446	-0.0239347	0.00560838	-0.0293506	-0.0245743	-0.112806	-0.160722	-0.038518	-0.10245	0.145058	-0.182327	0.192207	-0.136627	-0.125079	-0.147611	0.262998	-0.11473	-0.0904922	0.0761047	0.186167	-0.00177888	-0.070723	0.100003	-0.0401937	-0.0121133	0.125428	0.0808438	-0.102103	0.0565013	0.18444	-0.118076	-0.108078	0.182009	0.00618546	0.241702	0.0339257	0.111798	-0.100464	-0.0791429	-0.123381
TGM1	0.124388	-0.108232	-0.247095	-0.0609734	0.186829	-0.177504	-0.0981086	-0.0723952	-0.16014	-0.237333	-0.111702	-0.04049	-0.076565	0.0482241	-0.238621	-0.050364	0.194091	-0.130282	0.129668	0.0718643	0.126564	-0.0795712	-0.197574	-0.0701261	0.0841884	-0.0562714	-0.13064	0.138655	0.094666	0.176255	0.0262596	0.193478	-0.157158	-0.0434114	0.0727692	0.100347	-0.0065503	0.0427508	0.27312	-0.140671	-0.0508487	0.268191	-0.0256614	0.20524	0.166734	0.0289342	-0.195913	-0.220723	0.0991921
THAP5	0.0979806	0.167748	0.0283455	0.106166	-0.0961502	0.0442685	0.00344547	0.102668	0.0166456	0.0487895	-0.239958	-0.0945857	-0.0429204	-0.12225	0.0606589	-0.21127	-0.152804	-0.0403605	-0.117323	-0.0288614	0.0477548	-0.0475568	0.00171799	0.0430654	0.0395044	-0.121345	-0.181301	-0.083521	-0.0611623	0.0479162	-0.0795393	-0.0756583	-0.0160525	0.0292039	0.00755781	-0.0256091	-0.0835492	-0.0717384	0.0279356	0.0583463	-0.0750704	-0.00251846	0.0403546	-0.000652109	-0.0905499	-0.135884	-0.0194251	-0.128743	-0.18445
TIMD4	0.0223839	-0.0538946	0.144872	0.0934305	0.047274	-0.0346487	0.22656	-0.0342507	-0.0283122	0.121663	-0.0574546	0.140369	0.0204701	0.0304525	0.0385951	0.0742886	0.00150411	0.0233808	-0.0863382	0.0467606	-0.21342	0.087398	0.143279	0.0165096	-0.190106	0.0916801	0.138244	0.020875	-0.224543	-0.0314771	0.0148569	-0.182122	-0.000554569	-0.090832	-0.0479735	-0.0563977	0.153509	-0.129509	-0.219234	0.0505257	0.10828	-0.110683	-0.0897831	-0.119881	0.00969977	-0.0226059	0.0444134	0.166226	0.046307
TMED6	-0.0237809	-0.15476	-0.00213992	-0.0250816	0.0507028	-0.0991791	0.210231	-0.0811594	-0.0668393	0.108731	0.00838935	0.0890456	0.0623928	0.0747314	-0.090143	0.147301	0.0659156	0.0431521	0.000956699	0.0267442	-0.181347	-0.0108488	0.068944	-0.0326497	-0.0543995	0.0666227	0.199567	0.059872	-0.0977535	0.00502389	0.087833	-0.0630204	0.0340988	-0.0654135	-0.072575	-0.0228072	0.102338	0.00171988	-0.163166	0.00734487	0.0489414	-0.0349491	-0.117119	-0.0365839	0.0153091	0.0561484	0.0328929	0.126752	0.0252643
TMEM125	-0.0437636	0.213794	0.0202373	-0.0666418	-0.150741	-0.044785	-0.114219	0.131669	-0.0420864	0.0887651	0.231684	-0.284904	-0.0588036	0.061653	-0.0871452	0.140621	0.125144	-0.131517	0.0372176	0.145471	0.0247381	-0.0980213	-0.0996621	0.0953689	0.0422834	0.0799492	0.118292	-0.0699752	-0.119415	-0.131194	0.0983948	0.0930721	-0.0177736	0.197143	-0.14987	-0.124606	0.0851519	-0.0642896	0.0655747	0.0570006	0.103171	0.00330924	-0.0451566	-0.0314121	0.108334	0.0975221	0.0437472	0.188606	0.235237
TMEM135	-0.0847699	-0.0925762	0.0177445	0.0434956	-0.104644	-0.0793699	0.119806	0.00138006	-0.094758	0.118246	0.0696978	0.031784	0.128753	-0.0513434	-0.0775676	0.0960626	0.0259304	-0.0521844	-0.0515261	0.00943438	-0.174831	0.0030657	0.196401	0.175664	-0.0944294	0.167274	0.0653467	-0.0950523	-0.120196	0.0716596	0.177242	-0.119757	0.00124664	-0.0844361	-0.172463	-0.102175	0.0647473	-0.109988	-0.0949542	0.0898387	0.159285	0.10438	-0.0827715	-0.195777	0.0592201	0.0081552	0.0844147	0.106568	-0.0062508
TMEM156	0.073102	0.2325	0.187185	0.0891552	-0.0126395	0.21084	-0.220769	0.234657	0.112605	-0.00501491	-0.119211	-0.058436	-0.169042	-0.0523843	0.158245	-0.111486	-0.128654	-0.00102041	-0.113817	-0.046233	-0.0104213	0.194286	-0.187935	-0.0196366	0.0217743	-0.124501	-0.20533	-0.142067	0.12599	0.0325375	0.00868634	-0.105766	0.00265172	0.113747	0.10474	0.206823	-0.0849912	-0.0454579	0.0673496	-0.0351341	0.0722738	-0.105214	0.228955	-0.00981362	-0.124687	-0.146612	0.0990482	-0.150708	-0.046258
TMEM25	0.0542523	0.0266104	0.168225	0.171493	-0.128276	-0.00686071	0.0327441	0.0379828	-0.0305833	0.106903	0.0299855	0.0629477	-0.123498	-0.0215551	0.0503688	0.026601	-0.218709	0.0936856	-0.322015	0.102707	-0.0569272	-0.0397047	0.129746	0.21056	-0.172248	0.142629	-0.0750893	-0.188863	-0.0823559	-0.0535619	-0.15119	-0.0722728	0.0382472	0.0469028	0.0138186	-0.13646	0.0743127	-0.105953	0.075551	0.11633	0.145434	0.0875362	0.0697763	-0.138194	0.186493	-0.0105886	0.0497936	0.104378	0.00701976
TMEM38A	-0.0881768	-0.200903	-0.130213	-0.236276	-0.015307	-0.147268	0.0773147	-0.0987242	-0.105574	0.0565073	-0.0511117	-0.0789588	0.0865843	0.0713157	-0.311176	-0.0780819	-0.0769547	-0.0249806	0.124124	0.0383039	0.0804253	-0.138603	-0.0957188	-0.163518	0.106159	-0.0619734	0.0790626	0.0890256	0.10804	-0.0525117	0.237317	0.0377537	-0.054841	0.0650137	-0.0479237	0.0898767	-0.139006	0.176762	0.0209615	-0.127921	-0.176788	-0.0147614	-0.0725281	0.0829172	-0.155347	0.0905724	0.0116317	-0.055923	0.0106128
TMPO	-0.0162035	-0.00131622	-0.201806	-0.00511774	-0.111343	0.0816291	-0.107685	-0.00928859	0.229248	-0.0632665	0.0913012	0.121277	0.10902	-0.0729159	0.241007	0.0254976	0.119928	-0.142538	0.0698519	-0.00319179	-0.107577	0.0118397	-0.00252761	0.020713	0.106329	-0.114992	-0.0186749	-0.0320887	0.115852	0.0607069	0.0549979	0.184406	-0.080218	-0.0470263	0.0189635	0.0236497	-0.0652955	0.0337221	0.0337859	0.068507	0.0272718	-0.142325	-0.0430884	-0.082073	-0.0515045	-0.162667	0.0146671	-0.0812229	0.0598661
TMPRSS13	-0.0343626	0.0272391	-0.0958252	-0.0293771	-0.032886	0.0402532	-0.239309	0.098616	0.0193774	0.0450623	-0.123936	-0.165085	-0.0729126	-0.0374021	-0.0269589	-0.206994	-0.165088	0.0765433	-0.0051535	-0.110789	0.166221	-0.0436059	-0.198931	-0.0812238	0.192985	-0.109026	-0.208722	-0.0503759	0.204238	0.0337144	0.111305	-0.00251944	0.103219	0.023392	0.0535049	0.128617	-0.221972	0.0785941	0.12893	-0.0424048	-0.145378	-0.0402786	0.123192	0.0783506	-0.162284	-0.0487027	0.0108039	-0.257217	-0.0885677
TMSB15B	0.0513312	0.0844196	-0.0689831	0.139009	-0.11711	0.0838162	0.0822957	0.00306088	0.0874334	-0.0238276	-0.035029	0.0331662	0.0700907	-0.127023	0.186972	-0.075062	0.04124	-0.0549363	-0.0651526	-0.0814833	0.0585078	-0.0679326	0.234552	0.0842327	0.0535561	-0.0524788	-0.10686	-0.0867175	0.190303	0.168185	-0.0190099	-0.123088	-0.0932235	-0.0933279	-0.0283798	-0.108058	-0.0367781	-0.136701	-0.0330465	0.0820562	-0.0593681	-0.0621255	0.0296419	-0.0858091	-0.0638022	-0.217443	-0.0564245	-0.0366806	-0.111558
TNFRSF11A	-0.041516	0.0706338	0.178469	0.202099	-0.0788615	0.124901	0.14078	0.0394182	0.0494163	0.106669	-0.0977633	0.0545462	-0.162096	-0.118302	0.133328	0.0189714	-0.304619	0.0923824	-0.284545	0.165424	-0.0177787	-0.0337496	0.0668929	0.166365	-0.251822	0.101694	-0.0343649	-0.117586	-0.143285	-0.104774	-0.0654769	-0.0723152	-0.0245837	-0.0554914	-0.00945755	-0.102109	-0.0107747	-0.198511	-0.0924804	0.0510618	0.110816	-0.0807037	0.0567386	-0.116401	0.104191	-0.0774741	0.049091	-0.000502875	-0.110569
TNFRSF9	-0.0993766	-0.0671372	0.251549	0.182504	0.0986295	-0.124736	0.135808	-0.0378179	0.0853156	0.243834	-0.085956	0.00954895	-0.0428527	-0.0439461	0.0324911	0.0111687	-0.0720461	0.0717475	-0.0656161	0.0574361	0.0492838	0.0146093	0.12394	0.0859278	-0.175583	0.107584	0.102581	-0.0530648	-0.138266	-0.159222	-0.00388916	-0.110366	0.127354	0.077196	-0.0734425	-0.166673	0.118816	-0.0795606	-0.222892	0.112924	0.0372833	-0.0223724	0.067523	0.0520215	-0.143201	0.0339558	0.0778225	0.0438281	-0.0671194
TNIK	-0.0532924	0.111566	-0.0196264	0.0214695	-0.0670245	0.0961701	-0.203963	0.004858	0.0646016	-0.143418	0.0559949	-0.0682722	-0.0101268	-0.0822739	0.0232496	-0.0722706	-0.0214627	-0.13615	-0.0208159	-0.0489843	0.181585	0.0167167	-0.10168	0.0182779	0.123876	-0.0628635	-0.177912	-0.0589469	0.181875	0.00111258	-0.084248	0.0693926	-0.0990506	-0.0314347	0.0645221	0.0249254	-0.105337	0.0158027	0.171518	-0.0109877	-0.0244476	0.145092	0.134804	0.0937126	-0.0559693	-0.0254532	-0.051459	-0.0937867	-0.0201191
TOLLIP	0.186439	0.0306112	0.0672086	0.130234	-0.0953947	-0.201175	0.183579	-0.091325	0.047053	0.0507235	-0.185064	0.0241352	0.0410472	-0.0361891	-0.00910463	-0.207222	-0.0995375	-0.157942	-0.136933	-0.0835078	0.101094	-0.0411017	-0.00885554	0.0782224	0.0594793	-0.092013	-0.160912	-0.131526	-0.172564	-0.047707	-0.0220591	-0.164768	-0.0647615	-0.0299668	-0.186774	-0.0986518	-0.0638738	-0.228141	-0.0909922	0.0335628	-0.0195544	-0.0107444	0.0374886	-0.0920412	-0.0818477	-0.197772	-0.0794641	-0.00501284	-0.128398
TONSL	0.0444337	0.0809465	0.0757731	-0.0870499	-0.0177898	-0.113032	-0.0703067	0.0456738	-0.108618	0.0364848	0.221309	-0.0639743	0.0288494	0.125152	-0.12797	-0.0217726	0.148661	-0.084527	0.0423056	-0.0624642	0.0405447	-0.00605539	-0.0194381	0.0434224	0.0552763	0.0397635	0.117983	0.032134	-0.0215448	-0.140553	0.047866	0.00973637	0.0552295	0.206305	-0.00273084	-0.0724641	0.183865	0.0516632	0.199622	0.0414401	0.00485704	0.0371874	0.0505199	0.0319511	0.0879972	0.143083	0.00255658	0.219607	0.186109
TOR1AIP2	-0.0551568	0.116352	0.0291438	0.0968699	-0.0285423	0.112933	-0.17169	0.0827584	0.106136	-0.0595976	-0.0102483	-0.0644881	-0.111863	-0.063541	0.0896606	-0.130458	0.0229388	0.0300819	-0.00864817	0.0469939	0.130178	-0.0320219	-0.117616	0.00902874	0.0449321	-0.0352601	-0.159854	-0.0532096	0.143376	-0.147066	-0.0736321	0.0447126	0.00834659	0.155705	0.0560987	-0.0563592	-0.0467499	-0.0768568	0.112534	0.0151938	-0.00650258	0.0749222	0.153926	0.131237	-0.0693667	-0.0960382	0.0236797	-0.0950641	-0.0106575
TOX	-0.00543737	0.222741	-0.0973946	0.0764892	0.00970616	0.106286	-0.132143	0.0112885	0.0762693	-0.127866	0.0321939	0.0366382	0.0325256	-0.0475508	0.0670325	-0.0911807	0.216021	-0.0385207	0.078081	0.0616429	0.100119	-0.0324411	0.0841217	-0.0163841	0.0486709	-0.0775724	-0.100456	-0.00203887	0.0767973	0.0615244	-0.031317	0.0975127	-0.0925253	-0.0323666	0.0642349	-0.118182	-0.0556421	-0.00360557	0.116571	0.0255764	0.062085	0.135948	-0.0615015	0.0368491	0.0585396	-0.021453	-0.0224345	-0.060614	0.0256541
TPM3	0.0105896	0.115469	0.0399452	0.070813	-0.141153	0.145874	-0.122965	0.0626846	0.0618309	-0.0371246	0.0842412	-0.0502209	-0.0988761	-0.0804102	0.0755202	-0.0277905	-0.11641	-0.00537695	-0.111552	0.0456007	0.0950462	-0.00410859	0.0289746	0.130445	-0.0504416	0.0567853	-0.138578	-0.0643245	0.0603832	-0.0261721	-0.0996717	-0.0208706	-0.0223824	0.0817414	0.029412	-0.0880411	-0.0329607	-0.0414935	0.154547	0.0658459	0.0269972	-0.00536151	0.117264	-0.048001	0.0638965	-0.041804	-0.0179823	-0.0358634	0.023016
TPRG1L	0.0976546	0.00224161	-0.0116904	0.0259759	0.0107826	-0.0353688	-0.169163	-0.0583964	-0.02097	-0.195717	-0.0926701	0.0243947	0.0242243	0.0739158	-0.0938686	-0.238877	0.0311816	-0.0294428	0.0868949	-0.190055	0.184371	0.04821	0.0397244	-0.070157	0.14346	-0.0866845	-0.187505	-0.00247747	0.159619	0.0922781	0.02467	-0.027718	-0.0549955	-0.00650081	0.0947674	0.067055	-0.244633	0.190517	0.168584	-0.0737685	-0.0992694	0.155122	-0.0358341	0.185584	-0.0644533	0.00234916	-0.0766338	-0.0446961	2.21679e-05
TPTE2P6	0.110167	0.163628	-0.0386167	0.0301576	0.0584964	0.127762	-0.0664499	0.0912808	0.0552792	0.00275025	-0.0679913	0.0283673	-0.101614	0.101255	0.0439989	-0.122766	-0.0496992	0.187438	-0.0103712	0.272135	0.0916984	-0.0828219	0.101406	-0.057539	0.058047	-0.0405654	-0.157779	0.0241186	-0.121902	-0.088529	-0.172629	0.134012	0.0496229	0.145487	0.0545492	-0.073596	-0.200267	-0.0131885	0.0975048	0.0498862	0.127096	0.0106168	-0.165977	-0.024664	0.17339	-0.0250502	0.00489265	-0.113095	-0.0111945
TRAF6	-0.0646125	-0.0225962	0.119774	0.0255168	-0.0891101	-0.0105665	0.184232	-0.116888	0.232876	0.0463066	0.0541289	0.0781018	0.115867	-0.0424333	0.101132	0.106629	-0.0223368	-0.0734891	-0.0543806	-0.00659625	-0.00394261	-0.0495169	0.0440985	-0.0218866	-0.0512619	-0.156448	-0.0311738	-0.137114	0.0170492	-0.154704	-0.0309623	0.0139895	-0.166111	0.0331225	-0.14887	0.0327803	-0.00828102	-0.218059	-0.0857942	-0.0967295	-0.0630594	-0.105085	0.0558962	-0.0093285	-0.0232089	-0.0696634	0.0215787	0.116844	-0.076325
TREM2	0.0470773	0.0158233	0.106839	0.180298	-0.0673185	0.01954	0.0986163	-0.120614	-0.119177	-0.153574	0.0738264	0.119446	0.108925	0.221372	0.0646277	0.191518	0.144604	0.0276469	-0.218846	0.0721837	-0.324319	0.0355941	0.111499	0.276215	-0.239021	0.214946	0.136361	-0.112135	-0.0458996	-0.0371346	0.018832	-0.0549561	0.0441234	0.0558184	-0.189988	-0.112608	0.0367021	-0.175919	-0.161195	0.120651	0.255505	0.0128957	-0.0589404	-0.249693	0.165439	-0.159758	0.103849	0.209184	0.18952
TRIB2	0.0158909	-0.0735002	-0.155787	-0.15282	-0.109969	-0.00455661	-0.275879	0.114841	0.0293021	-0.0347077	-0.0516282	-0.32459	-0.189305	-0.0978884	-0.110318	-0.0686429	-0.198391	0.0925038	0.0689067	-0.120941	0.294353	-0.114482	-0.1978	-0.028232	0.214725	0.0255192	-0.163323	-0.0715234	0.0992818	-0.059792	0.158779	0.0477897	0.139135	0.0841818	-0.0802402	0.122964	-0.276217	0.065748	0.0203382	-0.0170892	-0.126563	-0.0841425	0.0531621	0.111235	-0.0640062	0.132579	-0.106485	-0.187129	-0.0957861
TRIM24	-0.00113243	0.162217	0.174252	0.249816	-0.042377	0.0530703	0.125419	0.0913621	-0.00365731	0.0593857	0.095578	0.0598382	0.00393525	0.0312361	0.290269	0.308846	0.0343328	0.0631982	-0.218911	-0.0498941	-0.21986	0.174476	0.317739	0.26716	-0.23519	0.312504	0.164014	-0.21055	-0.153589	0.0908584	-0.0896866	-0.152299	-0.122534	-0.109753	-0.163253	-0.217828	0.166553	-0.163378	-0.249225	0.149275	0.313583	-0.0354593	0.0163204	-0.341954	0.060737	-0.172224	0.142169	0.221036	0.101702
TRIM62	-0.077896	0.106343	0.0258275	0.0690386	-0.0845569	0.205236	-0.128515	0.0184557	0.0887104	0.0357684	0.077811	0.0556094	0.0447851	-0.0599497	0.110243	-0.024515	-0.0600151	0.0288067	-0.0969316	0.020342	0.126093	-0.124192	0.193717	0.0576195	-0.0677909	-0.0145566	-0.0740043	-0.132375	0.184824	-0.0388001	-0.0996714	0.0802679	-0.0991807	0.0562848	0.0474663	-0.154103	-0.0420254	-0.0552539	0.0944632	0.00647756	-0.00282824	0.0871447	-0.0610026	9.97887e-05	0.0644759	-0.00549971	0.0277465	-0.0242833	-0.00506056
TRIM7	0.0648663	-0.0293657	-0.085477	0.052169	0.0117321	-0.0357461	0.214783	0.000188063	0.106049	-0.0186932	-0.246473	-0.119117	0.16681	-0.126434	0.00132402	-0.189303	-0.0292238	0.0218887	0.0354332	0.0310644	0.00264033	0.00367243	0.148555	0.0116597	-0.043789	-0.0751564	-0.156176	-0.00532066	0.0934671	0.141419	-0.026262	-0.0539999	-0.0455196	-0.0779816	-0.067378	0.019913	-0.149842	-0.0679974	-0.0455947	0.1646	-0.095253	-0.0713649	-0.127334	-0.087505	-0.044661	-0.33168	-0.0461282	-0.16685	-0.115491
TRIP6	0.0136906	-0.0949784	-0.0145008	-0.0518342	-0.148837	0.0150346	0.0854187	-0.0998132	0.0176776	-0.177905	-0.12585	-0.158922	0.121309	-0.0657929	-0.155487	-0.225885	0.0604058	-0.224744	0.18081	0.0906162	0.0909985	-0.0723455	-0.0999343	-0.0897499	0.107746	-0.186324	-0.337332	0.0580334	-0.131461	-0.0915239	0.190415	-0.200333	-0.240451	0.0463343	-0.291095	-0.0953922	-0.205067	-0.218997	0.00422446	-0.199545	-0.155332	-0.0713249	0.0138041	0.150677	-0.103778	-0.0406036	-0.0994839	-0.0594025	-0.0556954
TRMT2A	0.116689	0.190076	0.200297	0.0486571	-0.0601584	0.0210443	-0.0933684	-0.0962754	0.0367303	0.0105547	0.147464	0.0641819	0.0214959	0.133395	0.12306	0.0546925	-0.0853502	0.0707252	-0.102864	0.133192	-0.101232	0.0665969	0.177499	0.173914	-0.19192	0.0473738	0.0814448	-0.149511	-0.0257295	0.00971766	0.00415388	0.107004	0.113087	0.0894532	0.0186294	-0.0926761	0.0198119	-0.106512	0.111087	0.132591	0.203412	0.0792123	-0.0492718	-0.160434	0.162535	0.037237	0.0796847	0.0606048	0.150732
TSGA10	0.070258	-0.00303539	0.0471295	-0.0549596	0.112945	-0.132585	0.149067	0.0665701	0.094565	0.262018	-0.0317117	0.153785	0.050833	-0.0542122	0.175919	0.0812896	0.0596409	0.0633495	0.131981	-0.100561	-0.129492	0.111487	0.23568	0.0067752	-0.0412561	-0.0290282	0.342088	-0.0432255	-0.201143	0.0723447	0.100694	0.147018	0.101306	0.0397751	-0.00766698	-0.0528847	0.272873	-0.0585005	-0.160056	0.0914345	0.0518663	-0.223532	-0.21122	-0.256461	0.0935833	0.0663697	0.179265	0.0578385	-0.0447209
TSHZ2	0.0719921	0.264517	0.0394676	0.190923	0.0124262	0.156802	-0.139663	0.0611539	0.110022	0.0505624	-0.0168562	-0.0148469	-0.199029	0.0645321	0.23113	-0.0597261	0.00331782	0.216172	-0.136959	0.0524463	0.0368834	-0.0206008	-0.026117	0.0271286	0.00918606	0.0464843	-0.127789	-0.0720777	0.0158551	-0.0475613	-0.173928	-0.0482575	0.0852069	0.100616	0.113464	-0.0688177	0.00736353	-0.0468812	0.0180325	0.153428	0.0729913	-0.0895286	0.106879	0.0221339	0.075517	-0.0613874	-0.0231675	-0.0316291	0.0123488
TSKS	0.0446081	0.0853631	-0.138101	0.109553	0.0155502	-0.0140005	0.0677655	-0.0860512	0.00858122	-0.280623	0.00169292	0.137081	0.134552	0.146366	0.0596616	0.00870134	0.310529	-0.115986	-0.0341054	0.229183	-0.301425	0.123229	-0.166044	0.0125784	0.0314049	-0.146353	-0.0806962	0.141079	0.0592202	-0.0425381	0.082233	-0.0214811	-0.0944072	-0.0331145	-0.118008	0.0973539	0.052672	-0.144874	0.0221951	0.0715696	0.158875	-0.109628	-0.0139326	-0.120451	-0.00833419	-0.271716	-0.0624085	-0.051529	0.176332
TSPYL2	0.0356537	0.166799	-0.0189021	-0.0400244	-0.120808	-0.0401271	-0.147496	0.0953911	-0.00363972	0.124016	0.130372	-0.0355981	0.0482741	0.0264269	0.0694968	0.085326	-0.0934628	0.0565721	-0.128719	0.00759803	0.0135283	0.0461681	-0.0181622	0.169015	-0.0112963	-0.0174581	-0.0338242	-0.128772	-0.0841482	0.0118215	-0.00532926	0.184867	0.136536	0.154962	0.0149127	0.0524172	0.0517228	0.0147698	0.250903	0.0596614	0.0725865	0.0873623	0.0687672	-0.171811	0.165359	-0.0353748	0.0352376	-0.0498498	0.0198907
TTC8	-0.034104	0.202264	0.00707698	0.0590719	-0.0819282	0.0274805	-0.00903531	0.0427789	0.0954996	0.13135	0.161395	0.0585433	-0.1306	-0.0870499	0.177314	0.165423	-0.103372	-0.0379338	-0.163405	0.0798765	-0.192239	0.0774423	-0.0366788	0.139455	-0.12103	0.108332	0.174073	-0.148462	0.102879	0.115487	-0.0672361	0.0340783	0.12076	-0.0405618	0.112116	0.0127369	0.0226538	0.00811524	-0.0659108	0.0961483	0.203611	-0.0499998	0.0241863	-0.225963	-0.0228168	-0.141324	0.112869	0.0236949	0.012403
TUBB8	0.0755579	0.135691	0.178963	0.132817	-0.0945996	-0.059615	0.13483	0.116108	-0.0353391	0.0189332	-0.0704128	0.0153465	-0.0280259	0.204898	0.0785846	0.0323999	0.139714	-0.131769	-0.155254	0.0157197	-0.19592	0.118883	-0.0525248	0.188676	-0.106972	0.11383	-0.0447707	0.0511821	-0.103605	-0.0322312	0.111335	-0.265667	0.0830412	0.166303	-0.133637	-0.129812	-0.0374402	-0.0597174	-0.0517373	-0.00408966	0.184956	-0.160562	0.126372	-0.227998	0.0443036	-0.105645	-0.00529309	0.110471	0.139678
TUBGCP4	0.0255245	-0.0318415	-0.0319436	-0.0606952	0.0296982	-0.0238969	-0.0462132	-0.0181016	0.0403426	-0.0179671	0.0740238	-0.165259	0.134546	0.00422121	0.0121597	0.0603565	-0.0187944	0.0881048	0.124527	-0.19913	-0.0135594	0.0548406	-0.0392846	-0.0525827	-0.0710131	0.0239477	0.0608327	0.0532686	0.00700666	-0.0687929	0.108595	-0.0367608	0.0680593	0.145422	0.0102929	0.0504408	0.0970944	0.0819178	0.0611771	0.083985	-0.107816	-0.0304503	0.0232671	0.135473	-0.0429468	0.0124925	0.0530669	0.0385068	0.0154094
TXLNG2P	-0.0979696	-0.040474	0.0735252	-0.0317635	-0.159231	-0.16999	0.111685	-0.132964	0.033401	0.0525044	0.0656995	0.181041	0.107976	-0.0866041	-0.0609069	-0.0817173	-0.179255	-0.0973391	-0.056936	-0.0580426	0.230751	-0.215126	0.138471	-0.0172531	0.10066	-0.0649781	0.0926095	-0.158521	-0.0247516	-0.0764037	-0.0886163	0.142716	-0.122622	0.0185707	-0.0747674	-0.0769526	-0.0773618	0.0643143	-0.0644052	0.0484226	-0.0933396	-0.0401247	-0.0353174	0.0151081	-0.0935636	0.0464443	0.140645	0.115736	-0.139934
UBE2DNL	-0.00601838	-0.0374109	-0.0899716	-0.0442113	0.00628579	-0.206078	0.106983	-0.0812017	-0.156875	0.0723386	-0.0330611	0.0176774	0.0653346	0.166246	-0.156106	0.0189375	-0.00779034	0.0286726	0.0308619	0.0298356	-0.084936	-0.125858	-0.00471198	0.0821461	-0.0962434	-0.000124812	0.0230095	-0.114841	-0.124074	0.135186	0.0230908	0.0816568	-0.0877414	0.0387128	-0.099235	-0.0339757	-0.176928	-0.0229984	-0.00819006	-0.0170704	0.00295848	0.0676378	-0.102659	-0.0798722	0.116019	-0.0187319	0.0128384	0.019584	0.0282933
UBE2V1	0.0329239	0.214658	0.166648	0.1477	-0.0821933	0.160615	0.0934105	0.060137	0.154786	-0.0511664	-0.167994	0.0832872	0.0797314	-0.194761	0.222672	-0.140329	-0.0139853	-0.0609058	-0.182526	0.0458235	-0.067103	0.0748488	0.0883516	0.166766	-0.0488845	-0.0967502	-0.222636	-0.12581	-0.0222087	-0.0209181	-0.0487574	-0.107861	-0.0749155	0.023572	-0.0811533	-0.0444736	-0.0257308	-0.192387	-0.166521	0.0803348	0.121429	-0.107934	0.0418749	-0.171941	0.0121649	-0.218484	-0.00891712	-0.0346827	-0.155905
UBE3B	0.0279373	-0.139162	-0.0315042	-0.245806	-0.0327959	-0.00553539	0.0962236	-0.0262032	-0.0988863	-0.0864652	-0.150162	-0.0458122	0.0658785	-0.0279874	-0.249132	-0.0898938	0.0166965	-0.0532241	0.0058676	-0.121009	0.103087	-0.116224	-0.0249808	-0.151485	0.187273	-0.133448	-0.0597009	0.136275	0.148283	0.00324616	-0.037528	-0.000538939	0.0253023	0.0166416	0.076307	0.203722	0.0769762	0.152097	-0.0223329	-0.0313887	-0.197501	0.117636	-0.0251059	0.0586435	-0.173082	0.0877361	-0.145651	0.0145191	-0.0926284
UBQLN1	0.000805399	-0.114526	0.0685874	0.0130112	0.0820757	-0.139558	0.188721	-0.136577	-0.125682	0.0623945	-0.0592037	0.104375	0.0854609	0.120562	-0.0909706	0.113299	-0.00743025	0.0882337	-0.0262499	0.00376662	-0.187188	0.0287007	0.0896968	-0.0478507	-0.150749	0.0871537	0.199798	0.0685775	-0.174017	0.000501082	0.041698	-0.12617	0.0146918	-0.119508	-0.0417767	0.00812139	0.112819	0.0238412	-0.261235	0.0986299	0.0125093	-0.0257721	-0.118613	-0.0175504	-0.0674046	0.0114	0.0395437	0.115615	0.0350486
UBXN8	-0.182268	-0.151153	-0.142195	-0.0852404	0.167398	0.0174062	-0.190719	0.113309	0.0291582	0.213029	-0.144522	-0.124547	-0.15166	-0.143212	-0.147099	0.00940235	-0.147347	0.149504	0.0309413	-0.154126	0.109154	-0.0514987	-0.239813	-0.221392	0.186035	-0.0395151	0.0135035	0.111941	0.135796	0.0330526	0.189612	-0.0966881	0.0295008	-0.167899	0.101679	0.241724	-0.0729484	0.167909	-0.0428949	-0.0457683	-0.261012	-0.0760887	0.112921	0.297882	-0.309751	0.00982276	-0.0982307	-0.202479	-0.162883
UGT8	-0.0131103	0.0895072	-0.0840599	0.0448055	-0.0317898	0.10792	-0.0413934	-0.0717536	0.0445589	-0.215429	0.148843	0.0582348	0.0651436	0.110342	0.00129295	0.0120657	0.292984	-0.133432	0.0155341	0.167368	-0.0953074	-0.00950945	-0.108344	0.016735	0.136692	0.01266	-0.104335	0.0195866	0.00426498	-0.104942	0.137293	0.074558	-0.093713	-0.0248215	-0.061153	-0.0749558	-0.0245067	-0.121822	0.119727	-0.0978255	0.228288	0.160221	-0.0361603	0.00645328	0.0966913	-0.0702286	0.0115963	-0.0502584	0.112994
UPK1A	-0.151871	-0.0588609	0.184207	0.0438383	-0.00459478	-0.0775846	0.0956488	-0.0958338	-0.0745614	-0.0665498	-0.13085	0.00419033	0.0077974	0.0412069	-0.0655758	-0.0363747	0.00070333	-0.107244	0.0041067	0.0139148	0.0712724	-0.0103834	-0.0344072	-0.011525	-0.0551389	0.0540499	-0.0478658	-0.0567218	-0.0741011	-0.199186	0.0606098	-0.143826	-0.200208	-0.0386888	-0.180682	-0.123309	-0.100459	-0.238775	-0.168556	-0.164336	0.0210251	0.107917	0.14992	0.157129	-0.193873	0.0354251	0.0388779	0.0895969	0.0295807
URB1	-0.0174037	-0.0437939	-0.0765923	-0.00416906	0.057184	0.199138	-0.126122	-0.0215822	-0.0290082	-0.147231	0.0891869	-0.0454102	-0.244073	-0.0114238	0.000804044	-0.0191458	0.0521559	-0.108321	0.0425308	-0.0591576	-0.0156222	-0.174404	-0.219458	0.0102	0.0689225	-0.0270998	-0.103473	0.00888578	0.0328547	-0.0650726	0.0207353	0.12779	-0.202693	-0.0691506	-0.0301477	0.10558	0.0274562	0.0139039	-0.0361877	-0.0726064	0.041541	0.0451766	0.173052	0.0841452	0.0239453	0.0359911	-0.161269	-0.030554	0.0803832
USP21	-0.0839277	-0.0278474	0.0261286	0.112058	0.0326058	0.0764693	-0.000677246	-0.0682928	0.0474535	-0.0390064	-0.0107737	0.056022	-0.110841	0.0159552	-0.00761567	-0.0232086	-0.0497527	0.0418523	-0.0504022	-0.0619802	0.150605	-0.105563	0.0157588	-0.0562659	-0.0140924	0.0430703	-0.105269	0.0994778	0.196728	-0.0310981	-0.0960012	-0.00490659	0.02255	0.0122173	0.0730914	-0.0859311	-0.0105631	0.101294	0.0828008	-0.0162422	-0.178116	-0.0877777	0.0706065	0.0827515	-0.0980777	0.0931808	-0.00692239	-0.0311719	-0.0495596
UTY	0.081568	0.1718	0.0311593	-0.0596829	-0.128817	0.203863	0.0199854	-0.129713	-0.0205452	-0.149571	0.0507928	0.00283803	0.0888462	0.127722	0.00395475	-0.0463813	0.060511	-0.088741	-0.0286992	0.0874365	0.132182	-0.0583384	0.132565	0.0454378	0.059527	0.0249221	-0.0580739	-0.123637	0.109174	-0.147331	-0.0533526	0.125486	-0.0700523	0.0627407	-0.0388498	-0.0513152	-0.0929832	-0.098388	0.101901	-0.0295045	0.1909	0.228699	-0.010445	0.0624621	0.0784979	0.0365815	0.0671704	0.0283285	0.175439
VAMP4	-0.0146935	0.121818	-0.0517313	0.0577589	-0.076729	0.163454	-0.143647	0.083931	0.0992445	-0.0562115	-0.0300454	-0.0789481	-0.172013	-0.190142	0.0351197	-0.127532	-0.0783436	-0.0333975	-0.0768182	0.0491616	0.110995	-0.0826897	-0.111314	0.0875183	0.0818352	-0.0157115	-0.295693	-0.075065	0.133335	-0.00677807	-0.0178608	-0.0157833	-0.0674092	0.106217	-0.0427339	-0.0219149	-0.115685	-0.104384	0.126247	0.00430188	0.0707343	0.0364885	0.177026	-0.0605171	-0.0734486	-0.152336	0.0486031	-0.242204	-0.0671578
VSIG10L	0.0564407	0.153447	0.0371458	0.0666383	-0.0748456	0.113925	-0.157773	0.011808	0.0522373	-0.162267	0.111545	-0.00968827	-0.0913157	-0.061689	0.0874399	-0.0166399	-0.0460009	-0.111577	-0.0833356	0.0344094	0.084995	-0.00940359	-0.0858164	0.118805	0.0715119	0.0765669	-0.0941859	-0.0286551	0.108634	-0.0606831	-0.107092	0.0406148	-0.0397163	-0.0381613	0.0413355	-0.0893122	-0.0244644	-0.0541661	0.129582	0.0592907	0.110436	0.0912099	0.131334	0.0185734	0.129283	0.0458151	-0.101255	0.0250492	0.0769484
WBP4	0.0488536	0.155049	0.0602366	0.0103589	0.0342805	0.0623212	-0.238704	0.216693	0.00612612	0.0180908	-0.0446675	-0.0509062	-0.0425044	-0.0552696	0.0804235	-0.0219418	-0.00536415	-0.0175951	0.00655523	-0.0172213	0.0517716	0.103092	-0.110625	0.0820272	-0.0339189	-0.00711924	-0.0235948	-0.0626781	-0.0596593	0.0437052	0.036313	0.0388689	0.0879076	0.0188699	0.0151658	0.0591598	-0.041221	-0.0675247	0.0992381	0.0487827	0.0317133	-0.0150164	0.0592844	-0.0398293	0.0781989	-0.00213961	-0.0108747	-0.0394159	-0.0267166
WDR33	0.0820895	0.0540372	0.0916163	0.227699	-0.0946888	0.109824	0.124333	0.0611522	0.183269	0.0610676	-0.147574	-0.0337596	-0.024143	-0.135	0.201556	-0.132901	-0.141627	0.0444718	-0.191881	-0.0969464	-0.118671	0.134885	0.110701	0.0930061	-0.0951311	-0.0165628	-0.139143	-0.171332	0.0505846	0.00541409	0.0291045	-0.206968	0.0254031	-0.089823	0.0405667	-0.00357976	-0.0181078	-0.158987	-0.102195	0.0634217	0.0742789	-0.0978342	0.0560264	-0.0577844	-0.116848	-0.226604	-0.07125	-0.0321674	-0.155795
WDR52	-0.00429199	-0.18362	-0.112482	-0.0147524	0.0868204	-0.0556972	-0.0962675	0.0691543	-0.0416144	-0.067968	-0.0518195	-0.0974368	0.0965061	-0.030576	-0.0566488	0.0431683	0.0753344	-0.0718643	0.218949	-0.0585685	0.0531374	-0.00289443	-0.0990282	-0.00629617	0.130376	0.0677022	0.00454281	0.0223473	-0.11544	-0.038861	0.0450119	0.0969556	0.0265572	-0.125251	-0.0930066	0.052896	-0.00926905	-0.0153833	-0.19314	-0.0295447	-0.0189999	0.0613909	-0.0307236	0.0867936	-0.0564948	0.06151	-0.0715685	0.0472794	0.0221677
WHSC1	-0.0424246	0.182426	0.195602	0.0947585	0.063907	0.0262102	-0.0186577	0.0413978	-0.132695	0.00943866	-0.136587	-0.00121283	-0.0357796	0.0214859	0.0521515	-0.134748	-0.114884	0.0657969	-0.0584654	0.267739	-0.0317671	-0.0368222	0.0378567	-0.00636957	-0.164893	0.0716038	0.0171432	0.00906245	-0.202595	0.0157232	-0.144375	-0.118161	0.0236079	0.026069	-0.0381653	-0.115527	-0.0741504	0.00553947	-0.280775	0.0160872	0.0394566	-0.130036	-0.0234834	-0.0424831	-0.143909	0.030476	0.140192	0.049496	-0.0302201
WHSC1L1	0.0117754	-0.0925204	0.00357605	-0.0145529	0.0638026	-0.145514	0.162685	-0.0980427	-0.114875	0.046732	-0.0184017	0.079347	0.0651427	0.132733	-0.0927424	0.111148	0.0748219	0.0192052	0.0252642	0.0207581	-0.15558	-0.0368416	0.0669809	-0.0314749	-0.0690176	0.0529186	0.157847	0.0453005	-0.15845	0.0261152	0.0594526	-0.0499508	-0.034094	-0.031571	-0.108514	-0.0221804	0.0725881	-0.0107496	-0.187365	0.0307214	0.0547324	-0.0460226	-0.109026	-0.0528991	-0.014999	0.016654	0.0296032	0.0877711	0.0462706
WNT6	-0.0992928	-0.111653	0.174569	0.119015	-0.0506863	0.0292037	0.26117	-0.0409045	0.0132811	0.219953	0.000522526	0.152274	-0.0077846	-0.136646	0.0744331	0.158761	-0.148824	-0.00474683	-0.179437	0.170949	-0.254571	-0.00498732	0.200788	0.124513	-0.216179	0.0548943	0.180046	-0.0818335	-0.0597483	-0.039144	-0.00137587	-0.151719	0.0348384	-0.153598	-0.103436	-0.0887307	0.103473	-0.16066	-0.297826	0.0744054	0.0810736	-0.0743929	-0.0743688	-0.185454	0.025559	-0.0291534	0.0958773	0.16589	-0.0811285
XRRA1	-0.016231	0.0558168	0.0453425	-0.056781	0.00365339	-0.188479	0.00483889	0.0185542	-0.0232678	0.170031	-0.00274572	-0.0150818	-0.112545	0.035335	-0.108176	-0.12702	0.0162069	-0.027478	0.188545	0.0764371	-0.0668573	-0.0719625	-0.180582	-0.0160605	-0.0258193	-0.177382	-0.0139338	0.0114592	0.0142718	-0.0467565	0.0562866	0.0557737	0.0678437	0.21682	0.0949005	0.0054409	-0.045704	-0.0635656	0.263314	-0.0771126	-0.0637216	0.0417557	0.142537	0.0242122	0.106812	0.0819413	0.0233071	-0.0120556	0.00455621
YTHDC1	0.206657	0.0357366	-0.13599	0.0716019	-0.0576538	-0.0760137	0.150723	-0.11146	-0.0509239	-0.158063	-0.0676591	0.125994	0.301655	-0.00204392	0.0315575	-0.101806	-0.104348	-0.122953	-0.050163	-0.0757456	-0.0774581	0.0131952	0.133009	0.0988755	0.0945924	-0.0957513	-0.0954606	-0.150241	0.203897	0.239283	0.065748	-0.0795987	-0.123526	-0.106309	-0.0657568	-0.0236758	-0.239152	-0.016098	0.00746499	0.00744684	0.0736422	0.00525852	0.0049448	-0.0944517	0.0112619	-0.158156	-0.077192	-0.155778	-0.0635278
ZAN	-0.00772584	0.0979515	-0.0244985	-0.049406	-0.0605806	0.18715	-0.216684	0.0492634	0.0612078	-0.0591112	-0.0567273	-0.0822716	-0.0519954	0.0428032	0.000235333	-0.2187	-0.0659956	-0.0154756	0.00106042	-0.0271183	0.236506	-0.0776414	-0.039112	-0.0598717	0.146644	-0.0796004	-0.231418	-0.0293605	0.120746	-0.0380392	-0.0336441	0.161602	-0.0319737	-0.000191156	0.0546748	0.00500349	-0.208242	0.0060823	0.129035	-0.0603291	0.00761158	0.121286	0.0117659	0.0766552	-0.0248991	0.0450887	-0.0543101	-0.090383	0.00412329
ZBTB46	-0.132548	-0.193573	-0.0985742	-0.162603	-0.00335786	-0.104198	-0.077849	-0.0837393	-0.0474836	0.0318897	-0.0558468	-0.111507	-0.0620022	-0.0217692	-0.312144	-0.142718	-0.185854	-0.0170478	0.0883478	0.0605078	0.148906	-0.293573	-0.183942	-0.0504115	0.112598	-0.11055	-0.170975	-0.0622413	0.0797072	0.0361195	0.15973	0.16469	-0.0648311	0.028812	-0.0253766	0.0419146	-0.21841	0.113128	0.144961	-0.266742	-0.139704	0.121138	-0.0242574	0.0723195	-0.0106512	0.143167	-0.0117983	-0.160254	-0.129894
ZCCHC7	-0.0491706	0.00352528	0.131958	0.110764	0.106268	-0.0275686	0.253152	-0.0431857	-0.00642782	0.110296	-0.0894585	0.21636	-0.0330803	-0.0429271	0.109716	0.0512349	0.0920202	0.10574	-0.0215189	0.181801	-0.171281	-0.0210087	0.188154	-0.0348396	-0.200034	-0.0152913	0.190508	0.020177	-0.118905	-0.0675102	-0.0793172	-0.12928	0.0264641	0.0194173	-0.00021584	-0.112028	0.167657	-0.11293	-0.297	0.0467282	0.0126917	-0.159903	-0.0865286	-0.0664451	-0.0463889	-0.110556	0.14913	0.100276	-0.0448553
ZFP14	-0.150347	-0.0157928	0.161301	0.192432	-0.0738821	0.0116987	0.0516167	-0.0031175	0.0525285	0.0832821	0.0547615	0.094398	-0.105623	-0.0382365	0.120783	0.0494772	-0.1599	0.224081	-0.221382	0.0945209	-0.105384	0.0258426	0.160202	0.0161088	-0.279552	0.212502	0.0193428	-0.021487	-0.131783	0.00238638	-0.165461	-0.180386	0.104258	-0.19202	0.123363	-0.113945	0.0309722	0.035593	-0.146038	0.0295685	0.0311424	-0.168307	-0.00321936	-0.0700621	-0.0574256	-0.0515163	0.112829	0.117429	0.0322192
ZFR2	-0.0489001	-0.141924	-0.079805	0.0323519	0.0166406	-0.198003	0.149007	-0.00527289	-0.021981	0.114839	-0.0475813	0.0840688	-0.0376859	-0.00174764	-0.00311054	0.0719779	-0.00474182	0.152669	-0.0357104	-0.0386773	-0.102934	-0.0581365	0.0223676	-0.0440322	0.0279981	-0.0633697	0.125943	0.0490011	0.0096129	0.10778	0.0312163	-0.146274	0.0324881	0.131974	-0.051012	-0.0181962	0.0948586	0.0638001	-0.0846593	0.0449546	-0.0606908	-0.132865	-0.0156868	-0.126584	0.00547836	-0.0925112	-0.0117139	0.00186531	-0.14945
ZFY	-0.101728	0.000552299	0.0913016	-0.0269147	-0.181582	-0.14679	0.107091	-0.151404	0.00108494	-0.00198052	0.0371395	0.165547	0.1642	-0.0598848	-0.0721474	-0.0963819	-0.181764	-0.0990632	-0.048357	-0.000121701	0.263006	-0.218958	0.151649	0.00136039	0.0557222	-0.0773407	0.0400993	-0.17266	-0.0178645	-0.0607029	-0.116173	0.162007	-0.157408	0.0604912	-0.114653	-0.11111	-0.116917	0.0225599	-0.0514505	0.0409945	-0.0819082	-0.0175728	-0.0339398	-0.015776	-0.104225	0.0139269	0.184385	0.0726891	-0.122947
ZNF177	0.0233291	-0.13788	-0.0378502	-0.124557	0.0950677	-0.098918	0.160513	-0.107519	-0.029854	0.0282969	-0.0714098	-0.0251793	0.055237	0.116108	-0.18312	-0.00513413	-0.00720619	0.0492576	0.134445	-0.0154469	-0.0616291	-0.00984337	0.0709313	-0.1378	-0.00438942	-0.0453679	0.100427	0.0822219	-0.105208	0.0706009	0.0605705	-0.0122479	0.0984166	-0.0463162	-0.0199612	0.0962171	-0.0394198	0.117613	-0.128191	-0.046594	-0.134242	0.0459479	-0.154689	0.0869862	-0.0908183	0.0708349	-0.0446441	0.0084522	-0.02097
ZNF226	-0.0379543	0.107582	0.0371175	-0.0313593	0.105703	0.111132	-0.0674708	0.137295	0.117662	0.025054	-0.0830469	-0.174482	-0.0759408	-0.00384662	0.0238379	-0.0603918	-0.0760031	0.176831	0.169757	0.0839067	0.180904	0.12892	-0.0615967	-0.190364	-0.0908072	-0.11428	-0.023563	0.153855	-0.0394144	-0.0307914	-0.127511	0.00345485	0.0800732	0.324652	0.110071	0.058013	-0.0214575	0.182714	0.197349	-0.150877	-0.164146	-0.18258	0.0670043	0.0856483	-0.0775576	0.00068191	0.0686577	-0.0579613	-0.118179
ZNF239	-0.185895	0.141423	0.0293125	-0.0160597	-0.11589	-0.0875124	-0.0209438	-0.00473471	-0.0652888	0.128325	0.108767	-0.0278156	0.209161	0.00436437	0.0161967	0.0243869	0.121146	-0.047499	0.0182234	0.0392915	0.0493814	-0.0697877	0.0943814	-0.00703876	-0.0239496	-0.16102	-0.0517781	-0.151815	-0.00771103	0.0046056	0.0716328	0.0570403	-0.0857449	-0.0137469	-0.0825954	-0.123677	0.118464	-0.0654814	0.0657434	-0.045269	-0.128032	-0.0398951	-0.0419693	-0.0660232	-0.0489862	-0.0944763	0.276389	-0.0595672	-0.0599356
ZNF318	0.0961517	0.11606	0.214934	0.179883	0.146642	-0.0735673	0.0985839	0.0124223	0.0151909	0.0897518	-0.216421	0.129806	-0.0572158	0.0579037	0.0905027	-0.120265	-0.0113759	0.0097345	-0.0725612	0.0412086	-0.0694391	0.111739	0.0704778	-0.0252137	-0.178842	-0.0132063	0.0874533	-0.00596989	-0.0253103	-0.0126829	-0.0386692	-0.118895	-0.00496966	0.00635935	0.0298892	-0.00697453	0.0986207	-0.0874948	-0.147458	0.0980007	0.0481139	-0.0898157	0.0023137	0.00934075	-0.0414367	-0.0527248	0.102488	0.0187837	0.00666052
ZNF347	0.180558	0.199533	0.163644	0.0915307	0.0543723	0.015958	-0.0291276	-0.0630135	0.0331982	-0.169252	-0.0965724	-0.0654675	-0.0703651	0.208818	0.0157616	0.00600633	0.0269254	-0.0615208	-0.0241289	0.0741813	0.114496	0.15922	-0.0146087	-0.0941816	0.0270934	0.103895	-0.0998273	0.0091893	-0.149388	-0.0458519	-0.166452	-0.0165616	-0.0160962	0.0228242	0.0457767	0.0493203	-0.060362	-0.0176444	0.0919906	-0.0464059	0.0905761	0.0217251	0.0140669	0.101369	0.0249848	0.0812099	-0.00881029	0.0122284	0.219902
ZNF442	0.0986111	0.236026	-0.0633387	0.115428	0.109036	0.19801	-0.122808	0.30437	0.0615454	0.104432	-0.216535	-0.267107	-0.133084	-0.186433	0.0461576	-0.100005	-0.0322071	0.0274075	0.0750815	0.0463592	0.0164606	0.135942	-0.164392	0.0263335	0.0974769	-0.120636	-0.238886	0.0752702	-0.0301134	0.16997	0.0225381	-0.11651	0.161142	0.0308958	0.0576146	0.100244	-0.0806883	-0.0236057	0.0872508	0.0797561	0.0628253	-0.0254525	0.0790946	-0.0189656	0.0792518	-0.0925626	-0.102757	-0.252872	-0.136261
ZNF462	-0.101506	-0.0829931	0.0830892	0.0477989	-0.0584593	-0.116768	0.0106255	0.0835271	-0.0829473	-0.0238974	-0.0858723	-0.0471009	0.0578124	-0.1375	-0.0550569	0.0282171	0.0288408	-0.133976	-0.116427	0.0655442	-0.0901334	0.0443493	-0.00604062	0.0395205	-0.060115	-0.12342	-0.0700946	-0.0441527	0.098924	0.0600998	0.0513961	-0.0664622	-0.0938207	-0.101573	-0.0919329	0.0345163	0.0963824	-0.10129	-0.0691837	0.0288486	-0.0237682	0.0130633	0.0210163	-0.114089	-0.0967923	-0.129347	0.0130042	0.171056	-0.096658
ZNF469	-0.011092	-0.0526923	-0.0540738	0.0052239	-0.182879	-0.120297	0.0307074	-0.0591743	-0.0803547	0.0168586	-0.0653523	-0.0502478	-0.0670636	0.0964782	-0.0150596	-0.245482	-0.187132	0.0484205	-0.0855601	0.0187233	0.10004	-0.25233	-0.063867	-0.0152787	-0.0182735	-0.0731188	-0.211537	-0.0843471	0.0137426	0.0199004	-0.0671855	-0.00882777	-0.104329	0.151957	-0.072835	-0.150028	-0.27488	-0.000494299	0.086183	-0.183467	-0.119023	-0.151824	-0.0280946	-0.147739	0.0272868	-0.1052	0.00257054	-0.000824891	-0.0226628
ZNF506	0.0933159	-0.0543065	0.00942013	-0.219372	0.0575362	-0.102347	0.0159468	0.112378	0.108882	0.084188	-0.0392806	-0.201422	0.0686014	-0.0567341	-0.0950052	-0.0682261	-0.0121877	0.0660483	0.235237	-0.0895209	0.0935605	0.157672	-0.0213073	-0.0474793	0.0565487	-0.0514771	0.104577	0.190785	-0.0171789	0.0839049	0.164817	0.130682	0.181221	0.182967	0.067231	0.0770857	0.0365493	0.0844746	0.204756	0.0705599	-0.0713622	-0.143808	-0.0585989	-0.118078	0.115358	0.124848	-0.0271594	-0.052345	-0.0656255
ZNF528	0.0203619	0.132295	-0.0149848	0.0616758	0.0295376	0.0801305	-0.0975579	0.205764	0.0849992	-0.00636071	-0.077897	-0.141819	-0.0960323	-0.0397322	-0.0294081	-0.169119	-0.025105	0.12374	0.0712041	0.0106475	0.050554	0.145723	-0.048977	-0.0230353	0.0221907	-0.066916	-0.0976956	0.0445615	0.130277	0.106501	-0.00294423	-0.0295826	0.105981	0.302029	0.124304	0.0649126	-0.147519	0.156707	0.237887	0.0992876	0.0482619	0.0254766	0.11118	0.000626713	-0.0208602	-0.0733366	-0.0211983	-0.128524	-0.13296
ZNF584	0.0456529	0.0922768	-0.103651	-0.0694202	0.0493659	0.11571	-0.343088	0.166661	0.00173533	-0.0410054	-0.0321645	-0.165352	-0.128705	-0.0364165	0.00572581	-0.118863	-0.153962	0.116604	0.106284	-0.00985432	0.259328	-0.00169715	-0.114189	-0.0578873	0.103976	0.0268031	-0.150026	0.09717	0.0693579	0.0480724	-0.171329	0.141553	0.118563	0.170587	0.2351	0.048022	-0.109512	0.237539	0.30865	-0.0287026	-0.120732	0.00742897	0.0633754	0.107053	0.084959	0.0772853	-0.00752586	-0.188503	-0.0543183
ZNF697	0.122684	0.0810169	0.114053	0.0176003	-0.10547	0.124466	0.10393	-0.0657284	-0.0202063	-0.134007	0.078218	0.0397321	0.0411785	0.0953303	0.0282111	0.0270547	0.0224394	-0.157413	-0.0720112	0.0258471	-0.0246225	0.055066	0.143377	0.116911	-0.0256315	0.121895	-0.0282122	-0.0487869	-0.0271282	-0.0976317	-0.0123612	-0.0531419	-0.0496925	0.0223684	-0.0279968	-0.0615634	0.0198652	-0.0893923	0.0896914	-0.0313967	0.17583	0.0508276	0.04244	-0.0304152	0.124559	0.0380803	-0.00238814	0.0861586	0.10321
ZNF738	0.00984986	-0.00273459	0.0881395	0.0187008	-0.0348699	-0.093106	0.182117	0.0255092	-0.0159008	0.0820426	-0.0469882	-0.0217285	0.0438441	-0.129802	-0.024252	-0.119776	-0.141233	-0.0102295	-0.0375367	0.0246881	0.0806366	-0.124043	0.120551	0.0196451	0.013043	-0.056092	-0.0553266	-0.0714363	-0.155899	-0.013852	-0.087845	-0.066155	-0.0192772	-0.0186911	-0.0160358	-0.0417754	0.000127937	-0.0392679	-0.110572	0.0426927	-0.0669152	-0.0093649	-0.0625358	-0.0956696	0.0566972	-0.00510948	-0.0034909	0.0627041	-0.184849
ZNRF3	0.108897	-0.00623161	0.0620657	-0.0234933	-0.189922	0.0823099	0.119843	0.051867	0.0850337	-0.0879778	-0.104606	-0.170835	0.184466	-0.0517109	0.0513072	-0.0919552	0.0198861	-0.0828348	0.0460731	-0.0540751	0.00710648	0.0369334	0.116004	0.0574578	0.0753969	-0.00182059	-0.108219	-0.0861009	-0.0264504	-0.0754596	0.205638	-0.178047	-0.00620889	-0.0447215	-0.194517	-0.0717963	-0.146872	-0.132613	-0.155005	-0.012123	-0.0756308	-0.124281	-0.0515003	0.0204515	-0.0809439	0.0196523	-0.0186638	0.0523461	0.0377996
ZSWIM5	0.0110122	-0.182051	0.0055919	0.0787077	-0.138506	-0.169318	0.119694	-0.0662388	-0.0827209	-0.074008	0.026992	-0.00960655	-0.0279113	0.0306571	-0.0571615	0.0500275	-0.178535	0.0175526	-0.169707	-0.00291283	-0.0673852	-0.0994076	0.0221273	0.256556	-0.140735	0.199311	0.0379814	-0.208624	-0.144343	-0.00780724	-0.030011	0.00885125	-0.111465	0.115482	-0.206272	-0.116857	-0.0884466	-0.0897477	-0.182173	0.0134269	0.158216	-0.00438995	0.0716262	-0.179632	0.0793333	-0.0655349	-0.0982025	0.140405	0.00809253
ZW10	0.113287	-0.0785158	-0.102783	-0.108177	0.123295	-0.104895	0.140135	0.0280031	-0.112948	0.0405276	-0.0982691	-0.0197288	0.138771	0.0894934	-0.156811	0.036642	0.168873	-0.0386378	0.149943	0.00638482	-0.0207377	0.0474499	0.0417382	-0.0539449	0.124073	-0.053372	0.101629	0.129292	-0.0364315	0.0378062	0.0768802	-0.0221244	0.0744104	-0.00708702	-0.13441	0.0453895	-0.0907652	0.0130641	-0.188948	0.102416	0.0542266	0.0345975	-0.142113	0.00554242	-0.0419689	0.0342279	-0.0975897	0.00413099	-0.0205321
[truncated: 562 more columns]
