# Supplementary material for: Translating genetic findings to epigenetics: identifying the mechanisms associated with aging after high-radiation exposure on earth and in space
Source: Front Public Health. 2024 Mar 22;12:1333222. doi: 10.3389/fpubh.2024.1333222 (PMC10995328; doi:10.3389/fpubh.2024.1333222)
Supplement: Supplementary file 6 [file Table_3.xlsx]

## Sheet: Sheet1
	Data2 Matheylation probes labelled with k-means cluster groups to create preranked lists for IPA analysis
Probe.ID	Gene.Symbol	mean.of.rad	mean.of.nonrad	t.stat	FDR.adj.pvalue	log2FC	km
cg20411340	FAM132A	-2.12174	-1.98216	-0.398427	0.691558	0.0981675	2
cg04260676	GNB1	3.12813	3.09122	0.505919	0.614121	0.017128	1
cg02342257	TPRG1L	-5.07181	-5.05718	-0.340836	0.734008	0.00416789	3
cg15079222	CEP104	2.31974	2.57717	-1.99234	0.0493447	-0.151824	4
cg17123655	TNFRSF9	3.44896	3.46202	-0.255841	0.798859	-0.00545308	5
cg23068701	CLCN6	-5.27752	-5.31618	1.56358	0.122875	-0.0105291	5
cg21004104	RSC1A1	-0.348139	1.43396	-2.4708	0.0156726	-2.04227	1
cg13093023	EIF4G3	2.73756	2.68475	0.379776	0.705389	0.0281047	5
cg24314279	C1orf213	-4.99923	-5.00109	0.0353571	0.971872	-0.000534623	2
cg15689180	MDS2	2.73831	2.95407	-1.8551	0.0685019	-0.109418	3
cg03732263	HMGN2	1.39768	1.43938	-0.134323	0.893635	-0.042412	5
cg10776244	RAB42	0.236909	1.53519	-2.01061	0.0476275	-2.69601	3
cg06634732	ADC	2.32998	2.23599	0.445302	0.657279	0.0594057	1
cg12077698	TRIM62	0.124906	-0.350221	0.852659	0.396897	-1.48742	5
cg13794863	C1orf216	-2.45201	-1.85602	-2.23975	0.0277029	0.40175	3
cg26030770	OSCP1	1.3474	2.05839	-2.22282	0.0294034	-0.611342	4
cg06907770	TMEM125	3.51543	3.32335	1.89147	0.065635	0.0810648	2
cg15481189	ZSWIM5	0.18907	0.482821	-1.473	0.144706	-1.35257	5
cg27393325	MMACHC	-5.23631	-5.26248	0.999694	0.320919	-0.00719203	4
cg19406259	LRRC41	4.14747	4.17038	-0.430543	0.668071	-0.00794671	1
cg01920487	SELRC1	2.52564	2.96682	-2.01073	0.0475602	-0.232267	5
cg12060877	PARS2	3.64644	3.65134	-0.0338933	0.973061	-0.00193776	4
cg26542912	PPAP2B	0.956658	0.718348	3.99115	0.000150986	0.41332	1
ch.1.1833767F	AK4	-3.76989	-4.03888	5.04522	2.20736e-06	-0.0994314	1
cg01356829	IL12RB2	-1.43922	0.255596	-4.34725	3.53831e-05	2.49335	3
cg01876812	SNX7	0.624959	0.284109	3.38089	0.00108201	1.13732	4
cg00825462	SLC35A3	-4.39489	-4.42105	0.500771	0.61782	-0.00856337	4
cg11533385	ADORA3	-0.819913	0.506135	-3.02192	0.00329919	0.695947	4
cg00964039	HIPK1	-4.70181	-4.82717	2.31371	0.0236178	-0.0379594	1
cg05625834	DENND2C	0.369781	0.559221	-1.10418	0.272337	-0.596747	5
cg06861375	ZNF697	3.87132	3.93093	-0.47244	0.638082	-0.0220428	4
cg27260418	SRGAP2	-0.710928	-0.953071	2.72671	0.00871559	-0.422881	4
cg08130307	ADAMTSL4	-2.38567	-2.57344	1.16454	0.248231	-0.109305	3
cg04244851	C1orf56	2.30622	3.2295	-4.71599	8.4217e-06	-0.485778	5
cg16289421	TPM3	-0.8249	-1.59013	1.73431	0.0874569	-0.946857	4
cg17015133	DPM3	0.416751	0.736953	-2.68863	0.00917315	-0.822386	3
cg25465065	BGLAP	-1.6446	-0.571332	-3.62376	0.000471319	1.52533	4
ch.1.155658901R	FCRL5	-4.95136	-4.9724	0.55437	0.580829	-0.00611488	3
cg04239798	FCER1A	2.12484	2.38639	-0.968058	0.335913	-0.167475	5
cg07799314	IGSF9	2.53745	2.60608	-0.7492	0.455609	-0.0384997	5
cg24347498	SLAMF6	-1.92213	-0.822746	-2.90249	0.00483571	1.22418	5
cg17077042	USP21	4.24126	4.09785	1.51733	0.137265	0.0496232	4
cg27519958	ATF6	-3.04936	-3.41423	1.48306	0.142053	-0.163055	4
cg15617640	SH2D1B	-3.07033	-2.37858	-1.97722	0.051473	0.368295	5
cg03848065	ANKRD36BP1	3.85041	3.81449	0.737118	0.463563	0.0135223	5
cg15675198	VAMP4	-0.314962	-0.220091	-0.333645	0.739845	0.517076	2
cg13482134	DNM3	-3.11185	-1.93478	-2.63745	0.0108806	0.685604	1
cg13931250	TOR1AIP2	-2.7494	-3.40967	1.18847	0.238583	-0.310512	5
cg16716196	C1orf21	1.67496	1.10854	2.12741	0.036849	0.595472	2
cg12799049	C1orf53	-1.25383	-1.47898	0.540008	0.591149	-0.238262	5
cg09154826	DDX59	3.53144	3.36313	1.00014	0.321643	0.0704555	5
cg17932662	PTPN7	2.62992	3.00006	-2.77587	0.00671029	-0.189969	4
cg15096432	LGR6	-3.27105	-3.40239	2.22202	0.0301909	-0.0567944	5
cg04361579	CHI3L1	3.84929	3.99224	-2.16959	0.0328486	-0.0526047	4
cg25625457	LAX1	2.0518	2.26036	-1.59155	0.115382	-0.139664	2
cg11140044	DSTYK	1.43237	0.28305	2.26289	0.0264547	2.33928	5
ch.1.222606050F	CNIH4	-4.7823	-4.87272	1.61155	0.111825	-0.0270236	2
cg02844629	ARV1	-4.21801	-4.2147	-0.0568869	0.954766	0.00113182	3
cg01730064	ARID4B	0.368862	0.22138	0.392666	0.695768	0.736557	4
cg08916050	SDCCAG8	-4.74729	-4.76186	0.307603	0.759338	-0.00442144	5
cg07058971	FAM110C	-2.33017	-2.6082	1.28503	0.203183	-0.162617	5
cg09244277	TRIB2	1.13956	0.729603	1.11255	0.269414	0.643288	5
cg01188578	HADHA	-1.95556	-2.95457	2.03865	0.0449833	-0.595365	5
cg15717377	PPP1CB	3.17792	3.35735	-3.0092	0.00336346	-0.0792423	3
cg25080256	GALNT14	2.44933	2.40011	0.199314	0.842623	0.0292884	4
cg27230038	EHD3	-3.16169	-3.32947	2.09946	0.0386599	-0.0745966	5
cg09253914	CCDC75	-5.87643	-5.88466	0.411414	0.681787	-0.00201761	4
cg00008800	HNRPLL	3.1282	3.3458	-1.69611	0.0969625	-0.0970187	4
cg05607127	MTA3	-4.08627	-4.15647	0.45281	0.652008	-0.0245762	3
cg08781755	LRPPRC	2.66092	2.78128	-0.980589	0.329943	-0.0638218	5
cg13424923	CEP68	2.24961	2.28269	-0.25406	0.800036	-0.0210653	2
cg15381828	PCYOX1	3.50158	3.49229	0.189382	0.850399	0.00383368	1
cg06241044	PAIP2B	-2.99737	-2.70236	-1.01868	0.31246	0.149479	4
cg25115503	INO80B	2.67286	2.83519	-2.13647	0.0352567	-0.0850591	4
cg26801943	SEMA4F	3.00733	2.76904	0.989031	0.326147	0.119097	3
cg24938560	C2orf89	-2.42403	-2.36134	-0.154586	0.877536	0.0378037	5
cg13399714	GGT8P	-0.318852	-0.480962	0.989257	0.32561	-0.593038	1
cg22029774	TEKT4	2.31345	2.56078	-1.94645	0.0546735	-0.146534	5
cg08905624	NEURL3	0.539664	0.511057	0.748588	0.456766	0.0785756	3
cg18965322	TSGA10	2.60382	3.18062	-2.68273	0.00863821	-0.288679	3
cg22191617	MRPL30	-3.66974	-3.88852	2.93429	0.00422583	-0.0835435	1
cg23403117	PDCL3	2.11492	2.24201	-0.660902	0.510843	-0.0841908	2
cg02534072	IL1R1	0.154576	1.47515	-3.11951	0.0024104	-3.25447	4
cg17386473	LOC440900	-1.94489	-1.50331	-1.38924	0.169301	0.37154	3
cg06332666	WDR33	3.37001	3.47777	-2.17646	0.0321184	-0.0454095	1
cg03340307	ORC4	3.40654	3.43678	-0.583234	0.561223	-0.012747	4
cg23811117	ERMN	3.04302	3.25249	-1.30312	0.196061	-0.0960419	3
cg17383980	CYBRD1	3.28638	3.37012	-0.558553	0.577902	-0.0363025	3
cg08643007	ATF2	-5.21387	-5.26231	1.36348	0.176041	-0.0133395	5
cg23402305	LOC100130691	2.20462	2.83455	-3.55547	0.000625964	-0.362588	3
cg02230495	HIBCH	2.55005	2.80606	-2.37773	0.0197542	-0.138023	5
cg21181051	CYP20A1	3.31972	3.24686	0.48831	0.627666	0.0320195	4
cg21645113	ADAM23	0.461683	0.659192	-0.837333	0.404624	-0.513796	2
cg22877504	MREG	3.02785	3.04955	-0.248375	0.804443	-0.0103039	4
cg18750819	RPL37A	0.195075	-0.509176	1.37355	0.173455	-1.38414	4
cg01898867	WNT6	-0.823085	0.732192	-3.59817	0.000528763	0.168821	4
cg19187465	GLB1L	-1.51127	-2.10423	0.959081	0.341188	-0.477534	5
cg01106881	DNPEP	-3.84997	-4.13812	1.68823	0.0970401	-0.104126	4
ch.2.4457098R	FARSB	-4.88016	-4.96469	1.1825	0.241105	-0.024774	4
cg21583821	PASK	2.428	2.40381	0.176559	0.860404	0.0144487	3
cg22677637	ING5	-2.05792	-0.24145	-2.93647	0.00436898	3.09139	3
cg08369977	HDAC11	-4.50221	-4.42278	-1.49362	0.138752	0.0256798	5
cg20950633	COLQ	-0.56613	-0.532876	-0.119097	0.905534	0.0873314	3
cg24611115	CRTAP	1.90847	2.14641	-2.5589	0.0124339	-0.169511	4
cg26850451	C3orf35	1.83776	1.63382	1.87608	0.0650575	0.169702	5
cg18425002	KIAA1143	2.57171	2.68161	-0.43514	0.664809	-0.060367	4
cg05055720	TCTA	-5.0385	-5.06665	0.628968	0.531143	-0.00803617	4
cg11941428	ABHD14B	2.34534	1.57002	2.4076	0.0189492	0.579015	3
cg25109238	DUSP7	0.371183	0.607589	-0.952522	0.343915	-0.710964	5
cg22539014	NT5DC2	3.71464	3.65819	1.22032	0.226217	0.0220918	5
cg12795015	CACNA2D3	-0.269659	0.336464	-2.83508	0.00564277	-0.319312	4
cg07735586	FLNB	-0.642956	-1.48418	1.58963	0.11589	-1.20688	5
cg11081221	MITF	3.87964	4.39718	-4.74543	7.57087e-06	-0.180656	4
cg23719209	CBLB	1.30554	1.0392	0.755817	0.452043	0.32918	5
cg07370905	WDR52	2.63557	2.44611	1.10741	0.272908	0.107625	2
cg13211324	KIAA2018	1.7009	1.2834	1.66946	0.0994862	0.406328	1
cg10666341	POPDC2	-1.46083	-0.00425163	-1.80705	0.0748135	8.42456	4
cg06698795	C3orf22	-5.13951	-4.15314	-2.17438	0.0339523	0.30743	1
cg17174660	ASTE1	3.68554	3.70465	-0.618082	0.538724	-0.00746069	5
cg22071191	PCCB	1.52403	1.50761	0.0539012	0.957156	0.0156251	3
cg25463863	ACPL2	-3.5302	-2.28716	-3.0373	0.00385346	0.626196	2
cg03020424	CPA3	0.417754	0.443211	-0.061259	0.951301	-0.0853398	4
cg23720974	IFT80	1.71035	2.01036	-2.57461	0.0118752	-0.233159	3
cg10898058	TNIK	-1.66818	-2.98916	3.4305	0.000912908	-0.841464	4
cg12250561	MFN1	2.61685	2.95919	-1.55526	0.123294	-0.177369	3
cg22613010	CLCN2	-4.09579	-4.24059	1.09214	0.277889	-0.0501212	5
cg19724667	IL1RAP	-2.71038	-2.52471	-0.530165	0.597617	0.102373	3
cg04224041	CTBP1	2.42396	2.0911	1.69773	0.0941829	0.213103	3
cg13728951	WHSC1	-5.25841	-5.24366	-0.374608	0.708953	0.0040524	1
cg26099407	ABLIM2	4.07787	4.17097	-1.41281	0.161089	-0.0325656	4
cg16092991	CPEB2	-3.20187	-3.31279	1.60067	0.114546	-0.0491294	4
cg14533992	SEPSECS	1.3064	1.94703	-1.35212	0.181079	-0.57568	5
cg19719391	STIM2	1.83985	2.68786	-3.67446	0.000397542	-0.546869	3
cg02198513	TMEM156	3.04319	2.78875	1.08654	0.281344	0.125966	5
cg16020428	KLHL5	3.2233	3.32611	-1.57754	0.118664	-0.0452947	3
cg15967525	RBM47	-0.426707	-2.09369	3.95997	0.00015013	-2.29473	4
cg18470649	CLOCK	2.64961	3.63813	-4.04217	0.000108335	-0.457414	4
cg04855971	PPAT	2.88806	3.0318	-3.16678	0.00220374	-0.0700753	3
cg25886345	YTHDC1	3.49837	3.51983	-0.537103	0.592468	-0.00882416	3
cg17670237	BMP2K	-0.920397	-0.095309	-1.59977	0.114275	3.27157	4
cg07934068	ANTXR2	2.60418	2.73642	-1.37104	0.175055	-0.0714593	3
cg21707633	SCD5	0.477338	-0.613125	2.35765	0.021568	-0.361171	4
cg03045831	PTPN13	-4.93805	-4.94784	0.346571	0.72973	-0.00285692	4
cg07630238	AFF1	-5.25217	-5.20931	-1.14403	0.255641	0.0118211	4
cg07845411	PKD2	3.89327	3.88314	0.116596	0.907729	0.00375801	3
cg11661187	SNCA	2.33118	1.7032	1.18801	0.239234	0.452812	3
cg04886981	HPGDS	0.815918	1.47889	-2.45632	0.016598	-0.858017	2
cg15623444	SLC9B1	1.02368	1.46842	-3.16985	0.00209133	-0.520501	5
cg08100475	SGMS2	1.80922	2.83499	-4.0638	0.00010518	-0.647975	5
cg04813695	HADH	2.80782	2.84621	-0.225823	0.822411	-0.0195887	5
cg21983607	AP1AR	0.332438	1.734	-4.50824	2.34586e-05	-2.38295	3
cg10966830	UGT8	2.84402	2.85439	-0.044769	0.964416	-0.00524904	4
cg10559407	SLC10A7	2.10221	1.9618	0.960697	0.33957	0.0997277	1
cg10910862	NEK1	-1.48684	-0.77844	-2.25524	0.0264588	0.933587	2
cg00493300	FRG1	-0.376057	-0.497057	0.712091	0.478761	-0.402459	3
cg10555297	PP7080	-5.83977	-5.85118	0.380441	0.704734	-0.00281646	4
cg19553961	ROPN1L	1.72003	2.19289	-3.30694	0.00142249	-0.350395	4
cg25235638	C1QTNF3	2.57455	2.93309	-3.99628	0.000166399	-0.188097	1
cg16434546	SREK1IP1	-4.11611	-4.40388	1.33171	0.186346	-0.0974931	1
cg04281426	SMN2	0.207098	0.232354	-0.0860059	0.93183	-0.166014	5
cg24985442	ANKRA2	3.48202	3.09802	1.61761	0.111723	0.168582	4
cg22498057	ANKRD32	-2.2239	-2.28497	0.452631	0.652238	-0.0390855	2
cg08934869	GPR150	3.75813	3.80167	-0.411428	0.682073	-0.0166172	4
cg24598187	LNPEP	3.61956	3.6405	-0.38381	0.701991	-0.00832306	1
cg21474247	ACSL6	-1.28702	-0.0390724	-2.17727	0.0323394	5.04174	4
cg10809880	P4HA2	3.52942	2.6394	2.3142	0.0247945	0.419221	4
cg26090469	AFF4	2.65349	2.98212	-2.5773	0.0117642	-0.16845	4
ch.5.2450351R	SKP1	-4.67497	-4.85506	3.23147	0.00203186	-0.0545313	2
cg00395420	PCDHGA2	-3.42536	-3.32528	-0.278706	0.781183	0.0427771	3
cg10657547	GM2A	-5.47072	-5.48292	0.44892	0.654788	-0.00321225	1
cg27144719	TIMD4	-0.548012	1.98804	-4.69009	9.2914e-06	-1.85907	1
cg08378286	COL23A1	-4.13984	-3.56804	-1.87189	0.0663989	0.214443	4
cg27090289	TBC1D9B	5.8046	5.8312	-0.405711	0.686169	-0.00659711	4
cg04299495	TRIM7	3.11596	3.19378	-1.46688	0.145946	-0.0355865	3
cg25459623	F13A1	-1.04661	-0.551633	-1.72719	0.0878515	0.923939	5
cg18221983	GMPR	3.22233	3.47257	-1.1115	0.269916	-0.107901	3
cg11007366	KDM1B	-6.00665	-5.99704	-0.383765	0.702197	0.00230862	1
cg06972043	SOX4	-0.752025	-2.49892	3.63331	0.000475119	-1.73245	2
cg03969906	HIST1H4A	-6.26671	-6.27055	0.214758	0.830605	-0.000882845	4
cg27490128	NCR3	2.76844	2.31926	1.38555	0.17131	0.255407	4
cg14300347	FKBPL	4.91483	5.12028	-3.4116	0.00107288	-0.0590836	5
cg16467507	AGPAT1	-0.906851	-1.8093	2.38447	0.0194583	-0.996491	3
cg19164296	SRPK1	3.06709	3.21714	-1.72464	0.0882023	-0.0689085	3
cg01499736	BRPF3	-2.68277	-2.57612	-0.691352	0.491649	0.0585218	2
cg07264329	ETV7	2.21445	2.66859	-2.09121	0.0395296	-0.269129	1
cg04456284	TREM2	1.53359	2.12015	-3.10453	0.00252346	-0.467256	5
cg01526854	CCND3	2.6586	2.24525	2.67979	0.010824	0.243789	5
cg02204441	CRIP3	-0.776482	0.261597	-4.09997	9.03802e-05	1.56961	4
cg18773383	ZNF318	5.12093	5.14471	-0.804815	0.424313	-0.00668552	3
cg25262528	NT5E	-4.0283	-3.87332	-0.92274	0.35878	0.0566003	4
cg25824209	MANEA	1.82411	1.70161	1.71939	0.0905687	0.100291	4
cg09705232	MMS22L	-0.190173	1.58788	-2.61022	0.0108271	-3.06172	3
cg01659184	ARMC2	-3.56875	-3.79598	0.551394	0.582935	-0.0890513	3
cg14061529	CEP57L1	-5.56159	-5.57461	0.386886	0.700172	-0.00337171	5
cg26889844	SAMD3	-3.86711	-3.59302	-1.58947	0.120434	0.106059	3
cg14296326	AKAP7	3.5249	3.57738	-1.55595	0.124136	-0.0213204	4
cg17408707	MED23	3.17022	3.31487	-2.44715	0.0162775	-0.0643679	4
cg22562569	SASH1	0.657143	0.892114	-0.416525	0.678238	-0.441019	1
cg05612574	RMND1	3.02532	2.90094	0.721194	0.473714	0.0605676	5
cg05725489	PRKAR1B	-0.250759	0.174586	-2.10911	0.0376487	0.522364	1
cg23358479	GPER	0.992432	0.0256273	2.38874	0.0194357	5.27522	1
cg12673377	MICALL2	-0.580772	-0.665039	0.28701	0.774904	-0.195466	3
cg25318189	GNA12	1.46989	0.494133	3.38194	0.00114334	1.57274	5
cg20883137	GPNMB	2.15319	2.93004	-3.46122	0.000817984	-0.444446	5
cg16086469	OSBPL3	-3.5558	-3.88436	4.74689	9.13428e-06	-0.127503	2
cg09734033	GARS	2.2942	2.2934	0.0089196	0.992913	0.000498541	1
cg06627557	AVL9	-5.30553	-5.21562	-2.58274	0.0124927	0.0246585	4
cg09463155	POM121	0.439319	0.438475	0.0194297	0.98455	0.00277356	3
cg19547972	ELN	3.17242	2.24902	2.96529	0.00422466	0.496288	4
cg19699056	GTF2IRD1	-2.61816	-2.60778	-0.0340745	0.97292	0.00572887	5
cg03638453	SPDYE5	2.75313	2.8103	-0.777299	0.439544	-0.0296507	3
cg24242194	MDH2	-5.31054	-5.385	1.91847	0.058742	-0.0200869	4
cg17914838	PDK4	2.07235	1.56321	1.01411	0.313488	0.406757	4
cg17286985	SLC25A13	2.69865	2.80229	-1.89699	0.0611906	-0.0543729	1
cg07212384	GAL3ST4	0.478131	-0.0459183	0.925484	0.357674	3.38026	1
cg20389750	PMS2P1	1.99659	1.89516	1.45964	0.148316	0.0752181	5
cg02949296	ZAN	1.20444	0.172311	2.5741	0.0122748	2.80527	4
cg26426488	TRIP6	2.97939	3.28988	-2.33665	0.0222698	-0.143016	3
cg22389215	PSMC2	2.96227	3.11684	-3.16274	0.00231753	-0.0733798	4
cg27054424	PUS7	-3.11217	-3.20778	0.82611	0.410883	-0.0436546	1
cg16114096	CDHR3	-3.67156	-3.9312	3.45317	0.000836827	-0.0985758	3
cg00530438	PRKAR2B	-0.119895	0.344652	-1.54232	0.1269	-1.52337	4
cg07040517	THAP5	3.07117	3.15259	-1.04588	0.299999	-0.0377494	4
cg21771679	PODXL	-1.64495	-2.8744	1.9902	0.0501015	-0.805215	3
cg26809926	TRIM24	2.86047	3.00188	-1.0644	0.289987	-0.0696125	5
cg14630106	HIPK2	1.0097	1.43467	-2.17058	0.0328009	-0.506794	3
cg17711535	LOC100134229	-4.67809	-4.7249	1.34166	0.184014	-0.014363	4
cg15751131	SLC37A3	4.81662	4.69143	2.3218	0.0234658	0.0379956	1
cg17766496	FAM115C	2.35572	1.59986	2.50604	0.0144927	0.558226	4
cg04819580	KCNH2	-3.99778	-2.45207	-2.9242	0.00478772	0.705199	3
cg08016138	ESYT2	3.69334	3.78547	-3.31372	0.00143862	-0.0355477	5
cg25306432	LZTS1	2.69126	2.76766	-0.446431	0.656482	-0.040389	4
cg24785433	KCTD9	-0.315286	-0.212457	-0.842002	0.402407	0.569489	4
cg16729690	FZD3	-3.08032	-3.7666	2.65712	0.00928088	-0.290181	4
cg10301990	UBXN8	-2.82954	-2.63046	-0.597366	0.552518	0.105247	5
cg20170882	WHSC1L1	1.35635	2.17919	-1.66587	0.100227	-0.68406	3
cg24188163	IDO2	-0.195871	0.406646	-0.938083	0.351535	-1.05387	5
cg27219446	HGSNAT	3.50347	3.51039	-0.148732	0.882251	-0.00284492	5
cg17660110	MCM4	-5.06387	-4.93117	-2.30193	0.024137	0.0383104	3
cg11562225	IMPAD1	4.06332	4.07799	-0.526371	0.599886	-0.00519807	4
cg07426533	TOX	1.44473	1.00484	1.02582	0.308721	0.523838	3
cg20903136	ASPH	2.59053	2.98237	-3.17898	0.00206105	-0.203216	3
cg24531714	MYBL1	3.49637	3.47799	0.226382	0.822016	0.00760285	1
cg07896832	CSPP1	3.7853	3.79456	-0.161454	0.872133	-0.00352462	1
cg21668391	STAU2	3.17788	3.08538	0.568645	0.572275	0.0426165	1
cg00161683	KIAA1429	1.06287	0.804259	0.796966	0.42852	0.402236	4
cg01655158	LAPTM4B	0.594834	1.04931	-1.79645	0.0756854	-0.818881	3
cg11741254	POP1	-5.82404	-5.80009	-0.225605	0.822002	0.00594509	4
cg23627353	NCALD	-0.673438	-0.01203	-2.07264	0.0410463	5.80684	4
cg01874183	ENPP2	0.724614	0.453857	0.937097	0.351465	0.674977	2
cg26609386	MTBP	-4.08042	-4.12997	0.791935	0.430402	-0.0174116	2
cg08824350	PHF20L1	-3.08887	-1.85755	-3.02392	0.00349485	0.733681	5
cg21773188	NDRG1	3.38245	2.84657	2.53772	0.0148386	0.248846	4
cg07531093	LY6K	3.83685	3.71931	0.948953	0.347299	0.0448904	4
cg19988558	MAPK15	1.68098	1.74028	-0.515292	0.607658	-0.0500232	2
cg14536777	TONSL	4.95733	4.59686	2.42814	0.020009	0.108915	4
cg21040069	MFSD3	2.87427	2.81784	1.0213	0.311509	0.0286049	1
cg13876553	KANK1	1.64267	2.45431	-3.06416	0.00286797	-0.579276	3
cg15837913	CD274	2.5978	2.6422	-0.244377	0.807541	-0.024449	3
cg00731232	ADAMTSL1	-0.72227	-2.23849	2.66708	0.00919112	-1.63192	5
cg14560435	LINGO2	0.333523	0.919579	-2.92451	0.00436466	-1.46319	5
cg14362653	ZCCHC7	1.87525	2.68017	-4.57404	1.46313e-05	-0.515243	4
cg14235811	MCART1	-5.13455	-5.03873	-1.01863	0.311262	0.027177	4
cg14225090	ALDH1B1	-0.857345	-0.259013	-1.74708	0.0846965	1.72685	2
cg14199961	ANKRD20A2	-2.08264	-2.46708	2.78202	0.0072417	-0.244393	5
cg21579854	PGM5	-1.86459	-0.749816	-2.63213	0.010139	1.31425	5
cg13674249	UBQLN1	-0.522822	0.932367	-2.24121	0.0278424	-0.834579	4
cg13959031	ISCA1	-1.25718	-2.55291	2.89196	0.00494059	-1.02195	4
cg13595415	PTPDC1	2.87254	3.62168	-3.68547	0.000389152	-0.334331	5
cg21178568	FBP1	1.67714	1.81593	-0.222187	0.824855	-0.114707	3
cg09395427	C9orf3	0.578931	-0.243428	1.8546	0.0670502	1.24989	3
cg13977604	ALG2	3.73577	3.75482	-0.562721	0.575814	-0.00733724	3
cg16160550	NR4A3	-4.41812	-4.4555	0.87776	0.382406	-0.012157	2
cg21180286	ZNF462	-6.1672	-6.08157	-0.564836	0.57358	0.0201713	4
cg13535736	C9orf5	0.169758	1.52938	-2.89753	0.00473402	-3.1714	5
cg16575544	LINC00256B	-2.60187	-2.98959	5.2473	1.14217e-06	-0.200396	3
cg13068095	SLC31A1	-4.3827	-4.43859	1.10105	0.274455	-0.0182839	4
cg12927617	ORM1	2.11367	1.99169	0.436069	0.664085	0.0857581	2
cg16408565	ORM2	3.94316	4.00813	-0.924128	0.358286	-0.0235757	1
cg14530184	DFNB31	1.27574	2.2389	-3.14694	0.00221098	-0.811459	2
cg02552945	C5	2.16504	2.6327	-1.78261	0.0778779	-0.282151	3
cg14583815	STRBP	3.46709	3.67316	-2.04877	0.0432822	-0.0833002	3
cg13847724	DENND1A	2.94635	3.35039	-2.70947	0.00802255	-0.1854	3
cg13970942	RALGPS1	2.63332	2.91112	-3.2247	0.00176094	-0.144692	3
cg27514224	NUP188	4.18283	4.18718	-0.115647	0.908309	-0.00149892	3
cg25570629	PPAPDC3	-3.99635	-4.13182	2.19781	0.031055	-0.0480938	4
cg13823327	OLFM1	2.06412	1.75372	1.37388	0.174469	0.235106	4
cg13783764	PPP1R26	4.6116	4.46113	2.02777	0.0467335	0.0478573	4
cg21212401	EXD3	2.38136	2.40583	-0.141472	0.887836	-0.0147437	5
cg23934071	TUBB8	-0.969417	-1.02632	0.50756	0.61385	-0.0822852	4
cg16993911	ASB13	-4.65381	-3.60872	-3.25377	0.00205263	0.366924	3
cg17191567	PFKFB3	-4.32419	-3.46895	-3.11335	0.00329537	0.31793	5
cg17184704	ECHDC3	-1.71787	-2.32519	1.48611	0.141362	-0.43673	3
cg11703729	FRMD4A	-1.27771	-2.04056	1.95097	0.0546629	-0.675408	4
cg01223697	ARHGAP12	2.28523	1.85731	1.38039	0.171946	0.299129	3
cg08304503	ZNF239	3.25178	3.22181	0.224723	0.822796	0.0133563	5
cg15822117	SYT15	-6.06508	-6.02728	-1.45695	0.149126	0.00901903	4
cg03922381	HKDC1	-4.74211	-4.66331	-0.530445	0.597876	0.0241742	4
cg09082487	H2AFY2	1.87972	1.75039	0.921011	0.359779	0.102841	2
cg05240350	KIAA1274	-4.49494	-3.90169	-1.88232	0.065017	0.204203	4
cg08237400	KAT6B	1.68177	1.73008	-0.719341	0.474927	-0.0408624	5
cg25131632	EXOC6	-0.906601	-1.35695	1.21313	0.228859	-0.581823	4
cg16386781	NOLC1	3.91357	3.86567	0.223136	0.824077	0.0177692	4
cg15803556	SFXN4	2.21062	2.63749	-2.51113	0.0143116	-0.254716	4
cg23791011	HTRA1	-2.74982	-2.51457	-0.51991	0.604844	0.129022	4
cg00057700	ACADSB	-4.18119	-4.2811	1.81876	0.0727218	-0.0340681	1
cg24383528	DHX32	2.61996	2.76703	-1.49989	0.137614	-0.078793	3
cg27331343	BET1L	3.00619	3.02775	-0.455328	0.65028	-0.0103101	4
cg01541578	RNH1	2.79381	2.78045	0.0608408	0.951657	0.00691888	3
cg13227723	TOLLIP	3.77067	3.80779	-1.24936	0.215235	-0.014132	3
cg14449910	SLC22A18	0.529991	0.294357	1.72771	0.0878862	0.848402	5
cg05351334	PHLDA2	2.79507	2.80896	-0.0835099	0.933628	-0.00715034	5
cg27105634	HBD	1.09883	1.59154	-1.56156	0.121759	-0.534463	1
cg16082253	DNHD1	-0.319813	0.804469	-2.01956	0.0466417	-1.33081	4
cg06876053	SBF2	-0.343403	0.0356181	-1.69921	0.093244	3.26922	5
cg02143936	MICALCL	2.71325	2.672	0.682972	0.49706	0.0221026	4
cg06405640	DEPDC7	1.65318	1.49118	1.61201	0.11107	0.148797	4
cg26064247	FBXO3	3.06069	3.00738	0.422484	0.673993	0.0253505	1
cg22233890	TRAF6	-4.29273	-4.36314	0.927959	0.356891	-0.0234711	4
cg24533757	C11orf74	-4.80676	-4.88726	1.43445	0.155174	-0.0239613	5
cg25182919	NUP160	2.94074	2.97128	-0.335948	0.737753	-0.0149078	3
cg21667998	OR5L2	-3.86284	-3.94243	0.833415	0.407202	-0.0294211	5
cg10449041	ROM1	-4.98204	-5.04505	2.18229	0.0325885	-0.018132	4
cg03169257	HRASLS2	1.01512	0.940219	1.75167	0.0844491	0.110579	4
cg08926035	PYGM	4.84643	4.85168	-0.0923812	0.926609	-0.00156117	4
cg04523868	MAP4K2	1.70709	1.43811	0.789309	0.432079	0.247365	4
cg20668450	NAALADL1	2.857	2.85179	0.0937126	0.925667	0.00263158	2
cg10342590	MRPL49	3.82998	3.80257	0.448644	0.655016	0.0103611	5
cg05783341	CTSW	2.00013	2.92137	-3.23706	0.0017179	-0.546548	4
cg22215489	RBM4	2.59864	2.832	-2.45997	0.0163128	-0.124067	4
cg26422060	TBX10	0.841474	0.635731	0.860854	0.392145	0.404504	4
cg26192826	CPT1A	2.03199	1.94378	0.502943	0.616626	0.0640323	4
ch.11.1613249R	XRRA1	-5.1245	-5.07694	-1.17367	0.245117	0.0134515	5
cg16836678	MYO7A	0.403968	1.95774	-3.32375	0.00128455	-2.27688	5
cg20781201	PRSS23	3.95338	3.93586	0.534308	0.594675	0.00640587	2
cg21631427	TMEM135	-0.0235642	0.798215	-3.06611	0.00286222	-5.08211	4
cg26445561	SLC36A4	2.46367	2.19243	1.42418	0.158909	0.168279	5
cg04837284	SESN3	2.5368	2.68689	-0.673169	0.5031	-0.0829243	4
cg18964454	ZW10	0.74072	0.728266	0.168951	0.866445	0.0244639	4
cg25249849	FXYD2	1.40781	1.30558	0.413923	0.680326	0.108754	5
cg15983698	TMPRSS13	-0.148146	-0.766594	1.42533	0.158336	-2.37144	3
cg23326785	TMEM25	-4.32022	-4.0784	-0.719354	0.474582	0.0831006	5
cg01858764	CCDC84	3.09015	3.20946	-2.03913	0.0446946	-0.0546509	5
cg16208395	NRGN	2.71423	2.92302	-1.21191	0.228713	-0.106921	4
cg12136126	CCDC15	-4.21905	-4.20733	-0.312776	0.755401	0.00401352	3
cg16023107	STT3A	1.01315	0.912993	1.51056	0.135521	0.150174	4
cg10991955	ADIPOR2	3.83531	3.81221	0.455485	0.650807	0.00871542	3
cg05592114	C1R	1.118	1.25782	-0.496815	0.620827	-0.17001	3
cg00443307	KLRG1	-1.51409	-0.879245	-1.50125	0.137852	0.784119	2
cg07296841	EMP1	-0.836379	0.97065	-2.90136	0.00481924	-0.214794	4
cg13177421	EPS8	0.321843	-1.23057	2.48667	0.015197	-1.93489	4
cg13672444	DERA	3.98324	4.10402	-2.05343	0.0432645	-0.043094	4
cg10696085	ACCN2	-4.45795	-4.61092	0.733072	0.465384	-0.048673	5
cg13423556	MAP3K12	3.98946	4.03891	-1.15629	0.251616	-0.0177732	5
cg04938456	GDF11	-4.16398	-4.11446	-0.387945	0.699021	0.0172622	1
cg06557577	DNAJC14	1.45988	1.94546	-3.88769	0.000198523	-0.414259	4
cg07817881	ATP5B	-4.10121	-3.97129	-1.15485	0.254393	0.0464432	4
cg24947456	MYO1A	1.27874	1.24972	0.135021	0.893006	0.0331288	4
cg21217812	DTX3	-1.75411	-0.257936	-3.96268	0.000146171	2.76566	4
cg10950441	CAND1	2.97585	3.31994	-3.40982	0.00111464	-0.157856	1
cg24336808	IFNG	-0.31305	-0.227259	-0.255549	0.798896	0.46206	3
cg15644756	MDM2	3.69471	3.08123	1.52568	0.131629	0.261957	4
cg05056300	PHLDA1	-1.82315	-2.16534	1.66465	0.100092	-0.24816	4
cg27289501	E2F7	3.88795	3.79922	1.03634	0.302845	0.0333043	4
cg23264519	TMPO	-4.41589	-4.48774	1.64593	0.103216	-0.0232852	5
cg06353075	IKBIP	3.1041	3.30488	-0.922058	0.359691	-0.0904215	4
cg05679686	CORO1C	2.83781	1.97935	2.33696	0.0223039	0.519754	3
cg13208413	SSH1	-2.95922	-2.92524	-0.11491	0.908789	0.0166627	4
cg09412069	KCTD10	3.58569	3.61785	-0.282626	0.778225	-0.0128807	4
cg19752449	UBE3B	-4.74716	-4.83405	1.87216	0.0645082	-0.0261687	5
cg25711950	ATP2A2	0.208391	1.09344	-2.42454	0.0178847	-2.39151	4
cg20261142	ANAPC7	3.75849	3.83164	-2.30682	0.0238232	-0.0278084	4
cg02760555	SDS	2.22971	1.9354	1.32781	0.188516	0.204225	3
cg26416381	MED13L	-0.533993	-1.45937	2.25255	0.0270525	-1.45045	3
cg19105072	MLEC	3.85939	3.9846	-1.70482	0.0921254	-0.046063	2
cg03495030	C12orf43	-3.04224	-2.5514	-1.30001	0.198155	0.253845	5
cg19732599	SETD8	2.4836	2.54296	-0.763153	0.448341	-0.0340755	4
cg17436805	MIPEP	-3.81941	-3.89398	1.19447	0.236041	-0.0278932	3
cg07009504	TPTE2P6	-1.71729	-1.52109	-0.991698	0.325041	0.175028	4
cg18543428	RFXAP	-1.85399	-0.416136	-2.89593	0.00487054	2.15551	5
cg14238838	LHFP	3.03184	2.94525	0.518363	0.605885	0.0418038	3
cg08438126	WBP4	-5.61006	-5.62551	0.44604	0.657378	-0.00396844	4
cg25000308	EPSTI1	1.25588	-0.0551631	2.37489	0.0202157	4.50885	4
cg04874511	CAB39L	3.3378	3.41329	-0.787213	0.433622	-0.0322647	5
cg09380555	LECT1	3.41366	2.96943	1.58458	0.120208	0.201135	5
cg22888850	OLFM4	-1.07541	-0.213274	-2.92408	0.00441943	2.33411	5
cg20309339	TDRD3	1.60611	2.03882	-1.76465	0.0811945	-0.344166	4
cg27363021	DACH1	0.92455	2.2613	-4.1499	7.3724e-05	-1.29033	4
cg20100768	SPRY2	-0.226359	-1.44879	2.23762	0.0285657	-2.67817	3
cg11657446	ARGLU1	3.42788	3.3491	0.623856	0.53527	0.033542	5
cg19540080	PARP2	-5.04627	-5.01777	-0.609677	0.544105	0.00817146	4
cg07507749	RNASE1	0.865841	0.650417	5.72471	1.62858e-07	0.412735	3
cg26937832	RBM23	0.13173	-0.0438301	1.86668	0.0665255	1.58759	3
cg21523574	SLC7A8	0.644113	1.79454	-4.41548	2.69576e-05	-1.47823	5
cg05182503	TGM1	2.00462	2.07276	-0.473671	0.636836	-0.0482189	2
cg11189107	CTSG	-4.39033	-4.16005	-1.24285	0.218608	0.07773	2
cg18459869	HECTD1	3.31573	3.36103	-0.602212	0.548497	-0.0195755	3
cg21234053	CFL2	3.82678	3.8869	-1.14234	0.257179	-0.0224882	4
cg08265387	BRMS1L	3.53716	3.4473	0.249679	0.803572	0.0371239	5
cg16420310	CDKL1	4.84984	4.90958	-1.11407	0.268113	-0.0176623	1
cg18894552	DDHD1	-4.58919	-4.53968	-0.870882	0.388333	0.0156503	4
cg15428154	NAA30	2.54252	2.65438	-1.55598	0.124118	-0.0621151	3
cg26424149	KIAA0586	-5.3402	-5.33137	-0.283874	0.777269	0.0023879	1
cg13540075	GPR135	3.53857	3.62783	-2.12204	0.0366178	-0.0359379	4
cg06724236	PLEK2	3.57127	3.56236	0.212185	0.832577	0.00360361	4
cg23065757	SMOC1	-0.37708	-0.647487	0.564612	0.574223	-0.77998	3
cg21507487	SIPA1L1	2.19587	2.30619	-1.08717	0.281169	-0.0707171	3
cg11083848	TGFB3	2.98619	2.77466	0.957337	0.341989	0.105992	1
cg16379999	SEL1L	-2.51817	-2.27979	-0.681051	0.497901	0.143472	1
cg02219125	TTC8	-4.96662	-5.29659	1.88484	0.0635397	-0.0928013	4
cg02082843	FBLN5	3.21989	2.97021	1.44573	0.152717	0.116445	3
cg21829921	LGMN	2.65402	2.87637	-1.78513	0.0775308	-0.116074	5
cg12197579	MEG3	0.505844	0.602581	-0.424636	0.672328	-0.252462	2
cg07514618	CKB	2.05978	0.815651	4.82591	6.56541e-06	1.33646	5
cg04286719	INF2	4.09485	4.04756	0.192781	0.847747	0.0167555	3
cg03851878	MAGEL2	-0.520673	-0.865212	1.42234	0.159372	-0.732677	5
cg14377720	C15orf41	-3.07947	-3.52882	2.3792	0.0193721	-0.196504	4
cg24392313	MRPL42P5	2.7481	2.5649	0.751804	0.454948	0.0995338	3
cg07106138	LOC100505648	3.96855	3.98224	-0.530887	0.59733	-0.00497092	4
cg10982275	C15orf62	1.60795	1.2185	1.57438	0.119092	0.400113	4
cg27090492	TUBGCP4	-4.04219	-4.05884	0.316531	0.75241	-0.00593222	3
cg06135887	ELL3	4.31639	4.46456	-3.40422	0.00105482	-0.0486923	3
ch.15.843512R	NARG2	-2.81726	-3.05114	3.28564	0.00162925	-0.115059	2
cg13746225	MRPS11	-4.67051	-4.7416	1.38263	0.171225	-0.0217938	1
cg14780990	FAM174B	-0.0569764	0.1458	-0.926387	0.356685	-1.35555	4
cg19846295	MCTP2	-0.97168	-1.49031	1.37553	0.173367	-0.617057	1
cg00616962	SYNM	3.24438	3.35355	-0.603071	0.547918	-0.0477474	4
cg02952686	LRRC28	-6.20438	-6.20744	0.107173	0.914916	-0.0007118	4
cg06363243	IFT140	2.60903	2.61845	-0.0394683	0.96863	-0.00519835	4
cg04781587	PKD1	0.795796	0.0325242	3.1954	0.00199014	4.61281	5
cg07639473	E4F1	2.6751	2.23641	1.30642	0.195779	0.258407	4
cg27366775	NLRC3	3.38521	3.31853	0.445464	0.657817	0.0286997	5
cg02859934	ALG1	-1.29888	-1.40845	0.332089	0.740902	-0.116837	4
cg26619262	MKL2	3.91018	3.97591	-0.751478	0.454589	-0.0240484	4
cg07965331	ABCC6	-1.42935	-1.38017	-0.166673	0.868033	0.0505208	2
cg02675179	ACSM1	0.942811	0.38366	2.99743	0.0043984	1.29714	4
cg08818284	NUPR1	0.408836	0.979293	-2.49311	0.0144231	-1.26022	4
cg06985993	FAM57B	-3.62524	-3.47413	-0.50778	0.613475	0.0614257	4
cg01540102	DOK4	-2.49045	-2.34277	-0.456651	0.649414	0.0881894	1
cg06133771	KIFC3	3.65428	3.47741	1.45291	0.154353	0.071572	4
cg27147718	NDRG4	3.6353	3.59614	0.423878	0.673024	0.0156249	1
cg08556445	CNOT1	2.90435	3.56922	-4.20895	5.86728e-05	-0.297395	1
cg27009392	TMED6	1.62882	2.485	-2.68801	0.0087652	-0.609421	3
cg04170065	PMFBP1	0.678252	0.561678	0.612781	0.541664	0.272077	2
cg27641961	LDHD	3.62491	3.75209	-1.37762	0.172197	-0.0497492	5
cg10415354	CDYL2	2.37972	2.66977	-0.831036	0.408469	-0.165928	4
cg09510085	KIAA1609	1.57215	1.63548	-0.198146	0.843526	-0.0569764	3
cg01007262	CRISPLD2	3.47817	3.50297	-0.490083	0.625532	-0.0102496	3
cg07769121	FOXF1	-5.39923	-5.37805	-0.601065	0.549797	0.00567157	4
cg06458557	ZNF469	-3.66374	-3.64673	-0.0601542	0.952207	0.00671286	4
cg09903183	FAM101B	3.57139	3.27086	1.55807	0.126004	0.126816	5
cg26183265	MYO1C	2.06658	2.18825	-0.547318	0.585539	-0.0825282	3
cg10595406	KIAA0664	3.59634	3.20603	2.01308	0.0489397	0.165743	4
cg19821988	ATP2A3	-0.395974	-0.857782	1.36506	0.176273	-1.11521	1
cg20775212	GGT6	2.9175	3.27923	-2.59328	0.0112459	-0.168624	4
cg25101337	DHX33	3.60813	3.60762	0.00936988	0.992555	0.000203122	3
cg08090557	EIF4A1	-2.52088	-1.32987	-2.5736	0.01186	0.922641	2
cg01479396	SAT2	3.76124	3.71928	0.96156	0.340251	0.0161856	5
cg06975048	KCNAB3	-2.54605	-2.67558	0.662565	0.509821	-0.0715897	2
cg16696035	FLCN	4.085	4.10219	-0.314167	0.754278	-0.00605791	5
cg03711562	GRAP	0.778253	0.670785	0.94699	0.346653	0.214388	1
cg19707448	KSR1	1.41512	1.13969	2.10313	0.0387666	0.312288	4
cg15792713	POLDIP2	0.0970562	0.244057	-0.762073	0.448163	-1.33032	1
cg07922204	NSRP1	2.49258	2.12652	1.77666	0.0801001	0.229145	4
cg24395672	CCL23	-1.36978	-1.08217	-0.736815	0.463541	0.34002	2
cg24364908	GGNBP2	3.50414	3.36293	1.06547	0.29189	0.0593425	1
cg05396212	KRT19	0.412243	-0.573187	3.67735	0.000469125	-0.47551	4
cg26455724	NT5C3L	3.93495	3.92528	0.252995	0.801424	0.00354872	5
cg22243039	G6PC3	-1.64308	-0.590149	-3.03822	0.00336711	1.47725	3
cg25653802	SLC4A1	0.750532	0.349743	1.60581	0.112669	1.10162	1
cg23048455	RUNDC3A	-4.77995	-4.70382	-1.22965	0.223188	0.0231633	4
cg05892673	C17orf46	3.07493	2.87445	0.714494	0.477505	0.097268	4
cg06958829	CHAD	-2.83482	-3.08274	1.1206	0.265796	-0.120953	3
cg13438549	CACNA1G	1.18926	0.737168	1.55739	0.123198	0.690005	4
cg04205412	C17orf67	-4.59957	-4.52896	-0.419521	0.67598	0.0223194	4
cg01453388	MSI2	2.3002	2.68003	-1.40801	0.163291	-0.220489	3
cg08095452	CUEDC1	1.06067	1.33248	-1.0886	0.279673	-0.32914	3
cg02961795	MTMR4	3.49714	3.31343	0.987003	0.327986	0.0778507	5
cg02110529	RAD51C	3.54368	3.05154	2.41358	0.0197131	0.215708	3
cg12169852	SKA2	-4.65069	-4.76004	2.32502	0.0234556	-0.0335283	5
cg24904935	BCAS3	3.38129	3.45233	-1.87342	0.065225	-0.0299945	5
cg17514245	METTL2A	-4.05762	-4.07131	0.0715041	0.94316	-0.00485887	5
cg04212979	RGS9	-3.7641	-3.71327	-0.256538	0.798324	0.0196147	2
cg22081096	ABCA6	0.404826	0.782141	-0.714492	0.477269	-0.950127	3
cg09696465	SLC39A11	-1.274	-0.853121	-1.12423	0.265203	0.578543	3
cg18984823	KIF19	-0.472938	0.102186	-1.81416	0.0730638	2.21045	4
cg10053073	RECQL5	1.62437	1.89664	-1.60161	0.112599	-0.223568	5
cg27346982	RNF157	0.701313	0.9071	-1.91803	0.059411	-0.371204	5
cg01990328	MXRA7	1.34979	2.17568	-2.08755	0.0399557	-0.688735	2
cg23798789	MGAT5B	3.19804	3.24517	-0.333226	0.739839	-0.0211051	3
ch.17.2065773F	BIRC5	-3.76345	-3.62715	-0.466596	0.641888	0.0532222	4
cg10852003	CBX8	1.70395	1.64718	0.601241	0.550054	0.0488875	2
cg25908434	RNF213	4.25576	4.12376	0.445615	0.657099	0.0454582	3
cg27141898	BAIAP2	-5.6997	-5.76072	1.09273	0.27877	-0.015364	4
cg17317962	ACTG1	-5.41824	-5.48444	1.08549	0.281786	-0.0175199	3
cg01469594	TBCD	3.23807	3.44851	-2.01591	0.0471992	-0.0908397	3
cg03426225	PIEZO2	1.0957	1.86548	-2.21768	0.0292201	-0.767699	1
cg00172189	SMAD2	3.02416	3.07502	-0.727699	0.468684	-0.0240635	2
cg20274965	TNFRSF11A	-3.37464	-1.90918	-3.05499	0.00354659	0.821782	4
cg23634681	FBXO15	3.30591	3.03269	1.10388	0.2728	0.12445	2
cg03004350	ELANE	-1.41897	-1.66561	0.952877	0.344046	-0.231205	3
cg02766846	SCAMP4	3.86675	3.82075	1.22211	0.226042	0.0172668	1
cg25992219	DIRAS1	3.11216	2.7998	1.86093	0.0707846	0.15259	3
cg09268313	C19orf29	4.21854	4.29541	-2.1459	0.0364213	-0.0260525	3
cg24046083	ZFR2	1.4908	2.33219	-2.7691	0.00695763	-0.645594	4
cg07615493	EBI3	0.309445	-0.206016	1.39835	0.165944	0.586928	3
cg12566301	FEM1A	2.02163	2.69677	-2.59028	0.0111261	-0.415714	1
cg03118417	RANBP3	2.88919	3.24942	-2.20654	0.0299139	-0.169515	4
cg15716042	ACER1	0.215305	0.260624	-0.206162	0.837315	-0.275586	5
cg26274214	ZNF177	1.07568	1.26864	-0.464683	0.643714	-0.238044	1
cg23652172	AP1M2	-4.21377	-3.88289	-1.26058	0.212153	0.11798	5
cg24073352	CCDC151	1.73397	1.83749	-0.829231	0.409149	-0.0836605	1
cg04352310	ZNF442	1.60143	1.51971	1.46838	0.147189	0.0755683	4
cg17128312	FBXW9	1.62442	2.22508	-2.05912	0.0432342	-0.453936	5
cg15720516	PRDX2	0.8267	1.77442	-3.32341	0.00128095	-1.10191	4
cg03346733	NANOS3	2.88379	2.24384	2.17349	0.0333233	0.361993	3
cg15979759	TMEM38A	-3.76269	-3.82692	1.21253	0.229528	-0.0244197	4
cg11950292	PGPEP1	1.05792	1.47159	-1.22493	0.224279	-0.476149	3
ch.19.841535R	ZNF506	-4.22022	-4.32666	1.21336	0.22825	-0.035936	4
cg00994307	ZNF738	3.76846	3.82042	-1.69197	0.0959676	-0.0197594	5
cg20441502	FXYD7	-5.28587	-5.11148	-1.1996	0.237135	0.0484007	4
cg13993734	CD22	3.2655	3.10351	0.86847	0.388757	0.0734016	4
cg13517968	UPK1A	3.85221	3.96257	-2.47013	0.0158765	-0.0407494	4
cg07242710	ZFP14	2.793	2.63237	0.584707	0.560584	0.0854521	3
cg20253652	SIPA1L3	-5.67527	-5.70252	0.679136	0.49893	-0.00691148	1
cg12659027	MED29	-5.1684	-5.17117	0.0848908	0.932612	-0.000770984	2
cg19399653	CEACAM8	0.511675	0.849646	-1.81497	0.0735103	-0.731635	5
cg03567151	TEX101	3.36297	3.43926	-0.560667	0.576763	-0.0323631	3
cg10830889	ZNF226	-4.32062	-4.51314	2.42279	0.0176375	-0.0628948	3
cg02415834	PVR	3.3753	3.51964	-2.3203	0.022903	-0.060413	4
cg01206970	C19orf73	3.91162	3.80919	0.906032	0.367499	0.0382798	4
cg01523300	TSKS	3.63707	3.62816	0.0808237	0.935929	0.00353744	3
cg18363918	VSIG10L	-0.14899	-1.46535	2.14066	0.0358566	-3.29797	4
cg01500140	LIM2	1.4623	1.55925	-0.767551	0.444743	-0.0926099	2
cg03091337	ZNF528	-4.19926	-4.35482	1.40298	0.163941	-0.0524797	3
cg03120115	ZNF347	3.35991	3.34863	0.211069	0.833303	0.00485063	4
cg06887555	KIR2DS4	1.48805	1.91166	-2.45688	0.0159425	-0.361408	2
cg19380156	KIR2DL4	-4.10758	-4.01179	-0.312765	0.755264	0.0340424	4
cg22720321	ZNF584	-0.682139	-2.14618	4.12194	8.51759e-05	-1.65364	5
cg25739142	SLC4A11	3.97297	4.09748	-1.49581	0.138967	-0.0445204	5
cg25175014	ATRN	-0.906495	-0.0339464	-2.06796	0.0418699	4.73897	5
cg08257293	BCL2L1	-3.56766	-3.36546	-0.519334	0.605259	0.0841738	1
cg19475108	PROCR	3.42706	3.6296	-1.57745	0.118972	-0.0828395	4
cg20170223	PHF20	2.83783	2.52967	0.909947	0.366288	0.165841	5
cg13173903	C20orf132	-6.1735	-6.08888	-1.65953	0.101431	0.0199121	4
cg18493415	BPI	1.99006	1.75151	0.607603	0.54555	0.18421	1
cg19537490	LOC388796	3.65852	3.53095	1.68347	0.0957262	0.0512034	4
cg16718537	PABPC1L	3.40391	3.43326	-0.393294	0.695173	-0.0123875	4
cg23889010	SLPI	-2.29125	-0.25183	-3.1846	0.00209405	3.18561	1
cg02121447	SNX21	3.25189	3.30392	-0.300151	0.764748	-0.0228991	3
cg11390541	UBE2V1	2.45936	2.52322	-1.03077	0.306808	-0.0369811	1
cg07814731	TSHZ2	1.67883	1.67687	0.0199871	0.984118	0.00168747	5
cg18668449	LAMA5	1.26687	0.381251	2.90001	0.00473678	1.73245	1
cg09994435	ZBTB46	0.915477	0.596278	0.976157	0.331874	0.618538	5
cg16786200	MIR155HG	2.50013	2.95249	-2.10649	0.038217	-0.239929	3
cg06692927	KRTAP19-1	-0.450588	0.448903	-3.48062	0.000805296	0.00540625	3
cg27648095	URB1	3.27842	3.29581	-0.338494	0.736141	-0.00763226	4
cg24511458	GCFC1	3.29957	3.3137	-0.345136	0.731105	-0.00616353	1
cg23737637	DSCR3	4.26837	4.34387	-1.07812	0.287258	-0.0252954	4
cg01209984	COL6A2	-2.03094	-0.299178	-2.43242	0.0171322	2.76307	4
cg20557069	LSS	2.10485	3.42599	-4.17837	6.57802e-05	-0.702807	4
cg16052237	S100B	-1.42357	-0.628177	-2.06712	0.041865	1.18027	4
cg04398610	TRMT2A	3.52758	3.43512	1.13094	0.265027	0.0383165	3
cg01130273	SCARF2	-0.128861	0.59604	-1.79484	0.0768997	-2.20959	4
cg20360996	PPIL2	1.95911	2.31125	-1.58505	0.11644	-0.238471	5
cg22418565	MMP11	-3.35104	-2.45703	-2.12164	0.0373087	0.447695	5
cg17195635	ZNRF3	3.36559	3.39077	-0.275913	0.783669	-0.0107543	1
cg05652493	EWSR1	-5.25354	-5.24584	-0.25935	0.796189	0.00211637	5
cg15196802	NIPSNAP1	3.89031	3.84287	1.36945	0.174778	0.0176983	4
cg16686960	SLC35E4	-1.0785	-0.150115	-3.19244	0.00193639	2.84488	3
cg26683361	SMTN	1.32803	1.5475	-0.713687	0.477207	-0.220648	4
cg21732245	LARGE	2.21945	2.06496	0.723878	0.472056	0.104088	5
cg09487373	KCTD17	2.8283	3.24376	-2.11451	0.0374644	-0.197732	2
cg01752978	POLR3H	2.71714	2.3103	2.176	0.0336467	0.234005	5
cg09939205	PPPDE2	1.41686	1.9884	-1.71077	0.0912106	-0.488913	4
cg01505421	CHKB	2.27285	2.9251	-2.64917	0.00949541	-0.363981	4
cg02275016	PRPS2	0.677258	-0.682057	1.98693	0.0507368	-0.0101878	4
cg11926150	TCEANC	-0.538526	0.627541	-2.3289	0.0225124	-0.220692	4
cg03122476	GEMIN8	2.0524	1.08449	1.65133	0.103586	0.920301	4
cg11407717	SCML1	2.56633	2.69361	-2.17298	0.032854	-0.0698327	1
cg11717930	TSPYL2	-3.09262	-3.35978	3.89022	0.000193876	-0.119537	1
cg05943755	SMC1A	0.641853	1.63421	-1.78576	0.0775686	-1.34828	5
cg04614203	PAGE2	-2.63137	-1.94587	-1.91149	0.0593436	0.435399	4
ch.X.57019131F	SPIN3	-4.83216	-4.89244	1.66127	0.100157	-0.0178855	4
cg00242233	ARHGEF9	2.46684	2.54352	-0.81057	0.41967	-0.044167	5
cg00908601	CXorf65	-2.36672	-2.00395	-1.05957	0.29354	0.24004	3
cg03826587	DMRTC1	2.25581	2.48679	-1.53804	0.127637	-0.140635	2
cg16371598	NAP1L2	-4.15968	-4.11024	-0.348101	0.729759	0.0172507	5
cg22396161	PGK1	-0.616521	0.597301	-2.2088	0.0305146	0.0456927	4
cg18989233	TAF9B	3.20275	3.26788	-0.271182	0.786982	-0.0290441	1
cg00813999	CYSLTR1	-3.4127	-2.97134	-0.954288	0.342891	0.199799	3
cg12160324	UBE2DNL	1.57909	1.7433	-0.383403	0.702568	-0.142723	3
cg23235141	TCEAL1	0.863788	-0.525432	2.86123	0.0054586	0.717174	4
cg23061351	TMSB15B	3.59579	3.72329	-3.73132	0.000368477	-0.050268	3
cg25818915	ALG13	1.56591	1.56795	-0.0257957	0.979484	-0.00187339	4
cg15864992	MCTS1	2.99253	3.03333	-0.883063	0.380167	-0.0195331	3
cg13681367	ELF4	2.47901	2.58356	-1.72733	0.0898064	-0.0595943	5
cg19681107	FAM122C	2.19972	2.19019	0.129737	0.897213	0.00626542	4
cg02936290	RBMX	-1.67512	-2.24036	5.48488	8.30541e-07	-0.419471	4
cg27301423	SLITRK4	-0.595047	0.00782593	-1.65394	0.103037	6.2486	4
cg27587954	HAUS7	3.82857	3.8322	-0.0856869	0.931929	-0.00136628	3
cg05600804	RPL10	3.19446	3.22393	-0.602374	0.549332	-0.0132486	5
cg08037664	F8	3.24024	3.251	-0.129674	0.897168	-0.00478044	5
cg08673225	RPS4Y1	2.64596	2.78492	-1.07986	0.28323	-0.0738435	5
cg10557773	ZFY	2.87336	3.00245	-1.04568	0.299388	-0.0634033	5
cg09732580	DDX3Y	1.61486	1.61101	0.0257221	0.979534	0.00344341	1
cg07950979	UTY	2.85487	2.44545	0.911905	0.36501	0.223325	4
cg00479827	NCRNA00185	2.62415	2.71002	-0.673549	0.502553	-0.0464516	4
cg06231362	TXLNG2P	2.87532	3.05614	-1.38168	0.171045	-0.0879838	4
cg09081202	EIF1AY	2.48475	2.76211	-1.57609	0.119033	-0.152668	3
cg07747963	RPS4Y2	2.22361	2.093	0.586394	0.559246	0.0873297	3
