# Supplementary material for: Translating genetic findings to epigenetics: identifying the mechanisms associated with aging after high-radiation exposure on earth and in space
Source: Front Public Health. 2024 Mar 22;12:1333222. doi: 10.3389/fpubh.2024.1333222 (PMC10995328; doi:10.3389/fpubh.2024.1333222)
Supplement: Supplementary file 7 [file Table_4.xlsx]

## Sheet: Sheet1
	Ingenuity Pathway Analysis (IPA) results of each k-means cluster group
	Cluster Group 1
Ingenuity Canonical Pathways	-log(p-value)	Ratio	z-score	Molecules
Putrescine Biosynthesis III	2.23	0.5	#NUM!	AZIN2
Gαs Signaling	2.21	0.0238	#NUM!	GNB1,GPER1,PRKAR1B
Colorectal Cancer Metastasis Signaling	2.07	0.0148	#NUM!	BCL2L1,GNB1,PRKAR1B,TGFB3
PFKFB4 Signaling Pathway	2.05	0.0417	#NUM!	PRKAR1B,TGFB3
MYC Mediated Apoptosis Signaling	2.02	0.04	#NUM!	BCL2L1,PRKAR1B
Huntington's Disease Signaling	2	0.0141	#NUM!	BCL2L1,DNM3,GNB1,TAF9B
Phototransduction Pathway	1.95	0.037	#NUM!	GNB1,PRKAR1B
Androgen Signaling	1.86	0.0178	#NUM!	GNB1,PRKAR1B,TAF9B
Erythropoietin Signaling Pathway	1.81	0.017	#NUM!	BCL2L1,HBD,TGFB3
Induction of Apoptosis by HIV1	1.8	0.0308	#NUM!	BCL2L1,SLC25A13
Cardiac β-adrenergic Signaling	1.79	0.0167	#NUM!	ATP2A3,GNB1,PRKAR1B
PPARα/RXRα Activation	1.7	0.0155	#NUM!	CAND1,PRKAR1B,TGFB3
Role of JAK family kinases in IL-6-type Cytokine Signaling	1.64	0.0253	#NUM!	BCL2L1,TGFB3
Clathrin-mediated Endocytosis Signaling	1.62	0.0144	#NUM!	DNM3,ORM2,PCYOX1
Role of NFAT in Cardiac Hypertrophy	1.54	0.0134	#NUM!	GNB1,PRKAR1B,TGFB3
Calcium Transport I	1.54	0.1	#NUM!	ATP2A3
IL-12 Signaling and Production in Macrophages	1.49	0.0128	#NUM!	ORM2,PCYOX1,TGFB3
Sertoli Cell Germ Cell Junction Signaling Pathway (Enhanced)	1.48	0.0127	#NUM!	LAMA5,PRKAR1B,TGFB3
IL-1 Signaling	1.48	0.0208	#NUM!	GNB1,PRKAR1B
Salvage Pathways of Pyrimidine Ribonucleotides	1.48	0.0206	#NUM!	AK4,HIPK1
AMPK Signaling	1.46	0.0124	#NUM!	AK4,GNB1,PRKAR1B
Cleavage and Polyadenylation of Pre-mRNA	1.42	0.0769	#NUM!	WDR33
PD-1, PD-L1 cancer immunotherapy pathway	1.4	0.0187	#NUM!	BCL2L1,TGFB3
α-Adrenergic Signaling	1.38	0.0183	#NUM!	GNB1,PRKAR1B
Cardiac Hypertrophy Signaling	1.38	0.0115	#NUM!	GNB1,PRKAR1B,TGFB3
Molecular Mechanisms of Cancer	1.35	0.00889	#NUM!	BCL2L1,GNB1,PRKAR1B,TGFB3
CDK5 Signaling	1.34	0.0174	#NUM!	LAMA5,PRKAR1B
Chondroitin Sulfate Degradation (Metazoa)	1.33	0.0625	#NUM!	GM2A
IL-13 Signaling Pathway	1.33	0.0172	#NUM!	BCL2L1,TGFB3
Airway Pathology in Chronic Obstructive Pulmonary Disease	1.32	0.0169	#NUM!	ORM2,TGFB3
Isoleucine Degradation I	1.31	0.0588	#NUM!	ACADSB
Dermatan Sulfate Degradation (Metazoa)	1.31	0.0588	#NUM!	GM2A
Nitric Oxide Signaling in the Cardiovascular System	1.31	0.0167	#NUM!	ATP2A3,PRKAR1B
LXR/RXR Activation	1.29	0.0163	#NUM!	ORM2,PCYOX1
FXR/RXR Activation	1.27	0.0159	#NUM!	ORM2,PCYOX1
Pancreatic Adenocarcinoma Signaling	1.27	0.0159	#NUM!	BCL2L1,TGFB3
Endocannabinoid Developing Neuron Pathway	1.26	0.0157	#NUM!	GNB1,PRKAR1B
G Beta Gamma Signaling	1.25	0.0155	#NUM!	GNB1,PRKAR1B
Valine Degradation I	1.24	0.05	#NUM!	ACADSB
Atherosclerosis Signaling	1.23	0.015	#NUM!	ORM2,PCYOX1
P2Y Purigenic Receptor Signaling Pathway	1.23	0.015	#NUM!	GNB1,PRKAR1B
DHCR24 Signaling Pathway	1.21	0.0146	#NUM!	ORM2,PCYOX1
GABAergic Receptor Signaling Pathway (Enhanced)	1.2	0.0144	#NUM!	GNB1,PRKAR1B
Gαi Signaling	1.19	0.0143	#NUM!	GNB1,PRKAR1B
Pyrimidine Deoxyribonucleotides De Novo Biosynthesis I	1.18	0.0435	#NUM!	AK4
Apelin Cardiac Fibroblast Signaling Pathway	1.18	0.0435	#NUM!	TGFB3
Endocannabinoid Neuronal Synapse Pathway	1.14	0.0134	#NUM!	GNB1,PRKAR1B
Cardiac Hypertrophy Signaling (Enhanced)	1.12	0.00738	1	ATP2A3,GNB1,PRKAR1B,TGFB3
Relaxin Signaling	1.11	0.0129	#NUM!	GNB1,PRKAR1B
Inhibition of ARE-Mediated mRNA Degradation Pathway	1.08	0.0123	#NUM!	CNOT1,PRKAR1B
Sonic Hedgehog Signaling	1.06	0.0323	#NUM!	PRKAR1B
Airway Inflammation in Asthma	1.03	0.0303	#NUM!	TGFB3
Glucocorticoid Receptor Signaling	1.03	0.00687	#NUM!	BCL2L1,SLPI,TAF9B,TGFB3
Cachexia Signaling Pathway	1.02	0.00815	#NUM!	GDF11,PRKAR1B,TGFB3
Tight Junction Signaling	1	0.0111	#NUM!	PRKAR1B,TGFB3
IL-33 Signaling Pathway	0.984	0.0108	#NUM!	BCL2L1,PRKAR1B
Dopamine-DARPP32 Feedback in cAMP Signaling	0.98	0.0108	#NUM!	ATP2A3,PRKAR1B
Docosahexaenoic Acid (DHA) Signaling	0.973	0.0263	#NUM!	BCL2L1
Macrophage Classical Activation Signaling Pathway	0.968	0.0106	#NUM!	BPI,TGFB3
tRNA Charging	0.962	0.0256	#NUM!	GARS1
Hepatic Cholestasis	0.961	0.0105	#NUM!	PRKAR1B,TGFB3
GNRH Signaling	0.961	0.0105	#NUM!	GNB1,PRKAR1B
Production of Nitric Oxide and Reactive Oxygen Species in Macrophages	0.961	0.0105	#NUM!	ORM2,PCYOX1
Pyrimidine Ribonucleotides Interconversion	0.952	0.025	#NUM!	AK4
Adrenergic Receptor Signaling Pathway (Enhanced)	0.928	0.01	#NUM!	PRKAR1B,TGFB3
ID1 Signaling Pathway	0.924	0.00995	#NUM!	BCL2L1,TGFB3
Pyrimidine Ribonucleotides De Novo Biosynthesis	0.922	0.0233	#NUM!	AK4
Estrogen Receptor Signaling	0.919	0.00733	#NUM!	GNB1,GPER1,PRKAR1B
Protein Kinase A Signaling	0.914	0.0073	#NUM!	GNB1,PRKAR1B,TGFB3
Role of Tissue Factor in Cancer	0.903	0.00966	#NUM!	BCL2L1,TGFB3
DNA damage-induced 14-3-3σ Signaling	0.895	0.0217	#NUM!	BCL2L1
Apelin Pancreas Signaling Pathway	0.895	0.0217	#NUM!	PRKAR1B
IL-8 Signaling	0.893	0.00952	#NUM!	BCL2L1,GNB1
Apelin Muscle Signaling Pathway	0.878	0.0208	#NUM!	GNB1
RAR Activation	0.874	0.00699	#NUM!	GNB1,PRKAR1B,TGFB3
Assembly of RNA Polymerase II Complex	0.861	0.02	#NUM!	TAF9B
FAT10 Cancer Signaling Pathway	0.861	0.02	#NUM!	TGFB3
Calcium Signaling	0.861	0.00909	#NUM!	ATP2A3,PRKAR1B
Multiple Sclerosis Signaling Pathway	0.854	0.00901	#NUM!	SLC4A1,TGFB3
Amyloid Processing	0.853	0.0196	#NUM!	PRKAR1B
Lymphotoxin β Receptor Signaling	0.823	0.0182	#NUM!	BCL2L1
Triacylglycerol Biosynthesis	0.816	0.0179	#NUM!	PLPP3
cAMP-mediated signaling	0.812	0.00847	#NUM!	GPER1,PRKAR1B
CD27 Signaling in Lymphocytes	0.809	0.0175	#NUM!	BCL2L1
Orexin Signaling Pathway	0.806	0.0084	#NUM!	GNB1,PRKAR1B
Serotonin Receptor Signaling	0.792	0.0064	#NUM!	GNB1,PRKAR1B,TGFB3
Sertoli Cell-Sertoli Cell Junction Signaling	0.792	0.00823	#NUM!	LAMA5,TGFB3
GADD45 Signaling	0.788	0.0167	#NUM!	TGFB3
Role of JAK2 in Hormone-like Cytokine Signaling	0.775	0.0161	#NUM!	BCL2L1
Wound Healing Signaling Pathway	0.768	0.00794	#NUM!	LAMA5,TGFB3
PXR/RXR Activation	0.757	0.0154	#NUM!	PRKAR1B
Pyridoxal 5'-phosphate Salvage Pathway	0.757	0.0154	#NUM!	HIPK1
Sperm Motility	0.754	0.00778	#NUM!	GNB1,PRKAR1B
Glutamate Receptor Signaling	0.751	0.0152	#NUM!	GNB1
Remodeling of Epithelial Adherens Junctions	0.739	0.0147	#NUM!	DNM3
Cell Cycle: G1/S Checkpoint Regulation	0.739	0.0147	#NUM!	TGFB3
GM-CSF Signaling	0.728	0.0143	#NUM!	BCL2L1
Circadian Rhythm Signaling	0.727	0.00746	#NUM!	GNB1,PRKAR1B
Axonal Guidance Signaling	0.718	0.00588	#NUM!	GNB1,LNPEP,PRKAR1B
Melatonin Signaling	0.716	0.0139	#NUM!	PRKAR1B
Ephrin B Signaling	0.716	0.0139	#NUM!	GNB1
Netrin Signaling	0.716	0.0139	#NUM!	PRKAR1B
Chronic Myeloid Leukemia Signaling	0.703	0.00719	#NUM!	BCL2L1,TGFB3
GPCR-Mediated Integration of Enteroendocrine Signaling Exemplified by an L Cell	0.701	0.0133	#NUM!	PRKAR1B
Opioid Signaling Pathway	0.698	0.00714	#NUM!	GNB1,PRKAR1B
Leptin Signaling in Obesity	0.695	0.0132	#NUM!	PRKAR1B
GDNF Family Ligand-Receptor Interactions	0.695	0.0132	#NUM!	DOK4
Hypoxia Signaling in the Cardiovascular System	0.695	0.0132	#NUM!	UBE2V1
Oxytocin Signaling Pathway	0.693	0.00709	#NUM!	GNB1,PRKAR1B
Antiproliferative Role of Somatostatin Receptor 2	0.69	0.013	#NUM!	GNB1
Dopamine Receptor Signaling	0.676	0.0125	#NUM!	PRKAR1B
JAK/STAT Signaling	0.666	0.0122	#NUM!	BCL2L1
PEDF Signaling	0.657	0.0119	#NUM!	BCL2L1
Cyclins and Cell Cycle Regulation	0.652	0.0118	#NUM!	TGFB3
Unfolded protein response	0.631	0.0111	#NUM!	SEL1L
BMP signaling pathway	0.626	0.011	#NUM!	PRKAR1B
Apelin Adipocyte Signaling Pathway	0.626	0.011	#NUM!	PRKAR1B
Pyroptosis Signaling Pathway	0.618	0.0108	#NUM!	PRKAR1B
Small Cell Lung Cancer Signaling	0.606	0.0104	#NUM!	BCL2L1
TGF-β Signaling	0.606	0.0104	#NUM!	TGFB3
Glutaminergic Receptor Signaling Pathway (Enhanced)	0.603	0.00615	#NUM!	PRKAR1B,TGFB3
Myelination Signaling Pathway	0.599	0.00612	#NUM!	LAMA5,PRKAR1B
p53 Signaling	0.598	0.0102	#NUM!	BCL2L1
Melanocyte Development and Pigmentation Signaling	0.598	0.0102	#NUM!	PRKAR1B
UVA-Induced MAPK Signaling	0.598	0.0102	#NUM!	BCL2L1
VEGF Signaling	0.595	0.0101	#NUM!	BCL2L1
Apelin Cardiomyocyte Signaling Pathway	0.595	0.0101	#NUM!	ATP2A3
Breast Cancer Regulation by Stathmin1	0.591	0.00505	#NUM!	GNB1,GPER1,PRKAR1B
Neuropathic Pain Signaling in Dorsal Horn Neurons	0.587	0.0099	#NUM!	PRKAR1B
Apoptosis Signaling	0.576	0.00962	#NUM!	BCL2L1
CREB Signaling in Neurons	0.574	0.00494	#NUM!	GNB1,GPER1,PRKAR1B
IGF-1 Signaling	0.573	0.00952	#NUM!	PRKAR1B
Amyotrophic Lateral Sclerosis Signaling	0.536	0.00862	#NUM!	BCL2L1
GPCR-Mediated Nutrient Sensing in Enteroendocrine Cells	0.53	0.00847	#NUM!	PRKAR1B
p38 MAPK Signaling	0.524	0.00833	#NUM!	TGFB3
Renin-Angiotensin Signaling	0.521	0.00826	#NUM!	PRKAR1B
Neuroprotective Role of THOP1 in Alzheimer's Disease	0.521	0.00826	#NUM!	PRKAR1B
GP6 Signaling Pathway	0.503	0.00787	#NUM!	LAMA5
fMLP Signaling in Neutrophils	0.492	0.00763	#NUM!	GNB1
Synaptic Long Term Potentiation	0.489	0.00758	#NUM!	PRKAR1B
GABA Receptor Signaling	0.489	0.00758	#NUM!	GNB1
CCR3 Signaling in Eosinophils	0.484	0.00746	#NUM!	GNB1
SNARE Signaling Pathway	0.479	0.00735	#NUM!	PRKAR1B
Th2 Pathway	0.476	0.0073	#NUM!	TIMD4
Iron homeostasis signaling pathway	0.476	0.0073	#NUM!	HBD
White Adipose Tissue Browning Pathway	0.474	0.00725	#NUM!	PRKAR1B
Insulin Receptor Signaling	0.469	0.00714	#NUM!	PRKAR1B
Apelin Endothelial Signaling Pathway	0.466	0.00709	#NUM!	GNB1
G-Protein Coupled Receptor Signaling	0.463	0.00427	#NUM!	GNB1,GPER1,PRKAR1B
Endocannabinoid Cancer Inhibition Pathway	0.452	0.0068	#NUM!	PRKAR1B
Hepatic Fibrosis Signaling Pathway	0.448	0.00473	#NUM!	PRKAR1B,TGFB3
Dilated Cardiomyopathy Signaling Pathway	0.445	0.00667	#NUM!	PRKAR1B
Cellular Effects of Sildenafil (Viagra)	0.445	0.00667	#NUM!	PRKAR1B
Semaphorin Neuronal Repulsive Signaling Pathway	0.445	0.00667	#NUM!	PRKAR1B
PTEN Signaling	0.442	0.00662	#NUM!	BCL2L1
Corticotropin Releasing Hormone Signaling	0.44	0.00658	#NUM!	PRKAR1B
Factors Promoting Cardiogenesis in Vertebrates	0.438	0.00654	#NUM!	TGFB3
IL-10 Signaling	0.436	0.00649	#NUM!	BCL2L1
Necroptosis Signaling Pathway	0.433	0.00645	#NUM!	SLC25A13
Role of Pattern Recognition Receptors in Recognition of Bacteria and Viruses	0.431	0.00641	#NUM!	TGFB3
eNOS Signaling	0.431	0.00641	#NUM!	PRKAR1B
Ovarian Cancer Signaling	0.427	0.00633	#NUM!	PRKAR1B
Aryl Hydrocarbon Receptor Signaling	0.425	0.00629	#NUM!	TGFB3
Transcriptional Regulatory Network in Embryonic Stem Cells	0.414	0.0061	#NUM!	TGFB3
HMGB1 Signaling	0.408	0.00599	#NUM!	TGFB3
CXCR4 Signaling	0.406	0.00595	#NUM!	GNB1
Germ Cell-Sertoli Cell Junction Signaling	0.402	0.00588	#NUM!	TGFB3
Gαq Signaling	0.402	0.00588	#NUM!	GNB1
S100 Family Signaling Pathway	0.399	0.00389	#NUM!	GPER1,PRKAR1B,TGFB3
Th1 and Th2 Activation Pathway	0.398	0.00581	#NUM!	TIMD4
WNT/β-catenin Signaling	0.394	0.00575	#NUM!	TGFB3
Tumor Microenvironment Pathway	0.385	0.00559	#NUM!	TGFB3
Acute Phase Response Signaling	0.374	0.00541	#NUM!	ORM2
MicroRNA Biogenesis Signaling Pathway	0.37	0.00535	#NUM!	TGFB3
IL-17 Signaling	0.37	0.00535	#NUM!	TGFB3
Macrophage Alternative Activation Signaling Pathway	0.367	0.00529	#NUM!	TGFB3
NOD1/2 Signaling Pathway	0.367	0.00529	#NUM!	TGFB3
Regulation of the Epithelial Mesenchymal Transition by Growth Factors Pathway	0.362	0.00521	#NUM!	TGFB3
Acetylcholine Receptor Signaling Pathway	0.359	0.00515	#NUM!	PRKAR1B
Hepatic Fibrosis / Hepatic Stellate Cell Activation	0.359	0.00515	#NUM!	TGFB3
Regulation of the Epithelial-Mesenchymal Transition Pathway	0.357	0.00513	#NUM!	TGFB3
Xenobiotic Metabolism PXR Signaling Pathway	0.357	0.00513	#NUM!	PRKAR1B
Gap Junction Signaling	0.352	0.00505	#NUM!	PRKAR1B
Oxytocin in Brain Signaling Pathway	0.35	0.00503	#NUM!	GNB1
Pulmonary Healing Signaling Pathway	0.35	0.00503	#NUM!	TGFB3
Adrenomedullin signaling pathway	0.35	0.00503	#NUM!	PRKAR1B
PI3K/AKT Signaling	0.349	0.005	#NUM!	BCL2L1
Human Embryonic Stem Cell Pluripotency	0.347	0.00498	#NUM!	TGFB3
CDX Gastrointestinal Cancer Signaling Pathway	0.346	0.00495	#NUM!	TGFB3
Gustation Pathway	0.346	0.00495	#NUM!	PRKAR1B
Ephrin Receptor Signaling	0.346	0.00495	#NUM!	GNB1
ERK/MAPK Signaling	0.326	0.00465	#NUM!	PRKAR1B
Activin Inhibin Signaling Pathway	0.323	0.00461	#NUM!	TGFB3
Autophagy	0.323	0.00461	#NUM!	PRKAR1B
RHOGDI Signaling	0.319	0.00455	#NUM!	GNB1
Thrombin Signaling	0.312	0.00444	#NUM!	GNB1
Neurovascular Coupling Signaling Pathway	0.303	0.00431	#NUM!	PRKAR1B
IL-4 Signaling	0.292	0.00347	#NUM!	BCL2L1,TGFB3
Role of Osteoblasts in Rheumatoid Arthritis Signaling Pathway	0.287	0.0041	#NUM!	TGFB3
CTLA4 Signaling in Cytotoxic T Lymphocytes	0.268	0.00329	#NUM!	BCL2L1,TGFB3
Signaling by Rho Family GTPases	0.261	0.00375	#NUM!	GNB1
Protein Ubiquitination Pathway	0.255	0.00366	#NUM!	UBE2V1
Insulin Secretion Signaling Pathway	0.253	0.00364	#NUM!	PRKAR1B
Senescence Pathway	0.23	0.00334	#NUM!	TGFB3
Synaptogenesis Signaling Pathway	0.216	0.00317	#NUM!	PRKAR1B
Neuroinflammation Signaling Pathway	0.214	0.00315	#NUM!	TGFB3
Pulmonary Fibrosis Idiopathic Signaling Pathway	0.207	0.00307	#NUM!	TGFB3
Pathogen Induced Cytokine Storm Signaling Pathway	0	0.0027	#NUM!	TGFB3
Neutrophil Extracellular Trap Signaling Pathway	0	0.00251	#NUM!	BPI
Mitochondrial Dysfunction	0	0.0029	#NUM!	PRKAR1B
Role of NFAT in Regulation of the Immune Response	0	0.000965	#NUM!	GNB1
CCR5 Signaling in Macrophages	0	0.002	#NUM!	GNB1
Calcium-induced T Lymphocyte Apoptosis	0	0.00217	#NUM!	ATP2A3
IL-15 Signaling	0	0.00189	#NUM!	BCL2L1
G Protein Signaling Mediated by Tubby	0	0.00214	#NUM!	GNB1
FAK Signaling	0	0.00192	#NUM!	GPER1,TGFB3
Phospholipase C Signaling	0	0.000892	#NUM!	GNB1
Regulation of IL-2 Expression in Activated and Anergic T Lymphocytes	0	0.00216	#NUM!	TGFB3
Antiproliferative Role of TOB in T Cell Signaling	0	0.00235	#NUM!	TGFB3
OX40 Signaling Pathway	0	0.00209	#NUM!	BCL2L1
TEC Kinase Signaling	0	0.00173	#NUM!	GNB1
SAPK/JNK Signaling	0	0.00199	#NUM!	GNB1
B Cell Receptor Signaling	0	0.00157	#NUM!	BCL2L1
NF-κB Signaling	0	0.00175	#NUM!	UBE2V1
Phagosome Formation	0	0.00288	#NUM!	GPER1,TIMD4
Systemic Lupus Erythematosus in B Cell Signaling Pathway	0	0.00276	#NUM!	BCL2L1,TGFB3
	Cluster Group 2
Ingenuity Canonical Pathways	-log(p-value)	Ratio	z-score	Molecules
HIPPO signaling	1.86	0.0233	#NUM!	SKP1,SMAD2
Prostanoid Biosynthesis	1.69	0.1	#NUM!	HPGDS
Senescence Pathway	1.61	0.01	#NUM!	CBX8,MAPK15,SMAD2
Airway Pathology in Chronic Obstructive Pulmonary Disease	1.6	0.0169	#NUM!	CTSG,ORM1
Neuroprotective Role of THOP1 in Alzheimer's Disease	1.58	0.0165	#NUM!	CTSG,PRSS23
NAD Phosphorylation and Dephosphorylation	1.57	0.0769	#NUM!	PXYLP1
Iron homeostasis signaling pathway	1.48	0.0146	#NUM!	SKP1,SMAD2
Histamine Degradation	1.37	0.0476	#NUM!	ALDH1B1
Fatty Acid α-oxidation	1.37	0.0476	#NUM!	ALDH1B1
Putrescine Degradation III	1.35	0.0455	#NUM!	ALDH1B1
Ethanol Degradation IV	1.29	0.04	#NUM!	ALDH1B1
NAD Salvage Pathway II	1.26	0.037	#NUM!	PXYLP1
Tryptophan Degradation X (Mammalian, via Tryptamine)	1.26	0.037	#NUM!	ALDH1B1
Dopamine Degradation	1.19	0.0312	#NUM!	ALDH1B1
Ethanol Degradation II	1.15	0.0286	#NUM!	ALDH1B1
Glutathione-mediated Detoxification	1.13	0.027	#NUM!	HPGDS
Noradrenaline and Adrenaline Degradation	1.13	0.027	#NUM!	ALDH1B1
Activin Inhibin Signaling Pathway	1.13	0.00922	#NUM!	MAPK15,SMAD2
Role of OCT4 in Mammalian Embryonic Stem Cell Pluripotency	1.04	0.0217	#NUM!	FBXO15
Cell Cycle: G2/M DNA Damage Checkpoint Regulation	1	0.02	#NUM!	SKP1
FAT10 Cancer Signaling Pathway	1	0.02	#NUM!	SMAD2
Phototransduction Pathway	0.973	0.0185	#NUM!	RGS9
Oxidative Ethanol Degradation III	0.958	0.0179	#NUM!	ALDH1B1
Opioid Signaling Pathway	0.939	0.00714	#NUM!	MAPK15,RGS9
GADD45 Signaling	0.93	0.0167	#NUM!	SMAD2
SPINK1 Pancreatic Cancer Pathway	0.93	0.0167	#NUM!	SMAD2
Cell Cycle: G1/S Checkpoint Regulation	0.879	0.0147	#NUM!	SKP1
Eicosanoid Signaling	0.867	0.0143	#NUM!	HPGDS
Serotonin Degradation	0.856	0.0139	#NUM!	ALDH1B1
Cyclins and Cell Cycle Regulation	0.789	0.0118	#NUM!	SKP1
Xenobiotic Metabolism AHR Signaling Pathway	0.78	0.0115	#NUM!	ALDH1B1
Apelin Adipocyte Signaling Pathway	0.762	0.011	#NUM!	MAPK15
Pathogen Induced Cytokine Storm Signaling Pathway	0.744	0.00539	#NUM!	CCL23,MAPK15
TGF-β Signaling	0.741	0.0104	#NUM!	SMAD2
Apelin Cardiomyocyte Signaling Pathway	0.729	0.0101	#NUM!	MAPK15
WNK Renal Signaling Pathway	0.702	0.00943	#NUM!	SKP1
CDK5 Signaling	0.671	0.0087	#NUM!	MAPK15
Antiproliferative Role of TOB in T Cell Signaling	0.654	0.00469	#NUM!	SKP1,SMAD2
LXR/RXR Activation	0.645	0.00813	#NUM!	ORM1
FXR/RXR Activation	0.636	0.00794	#NUM!	ORM1
Pancreatic Adenocarcinoma Signaling	0.636	0.00794	#NUM!	SMAD2
Endocannabinoid Developing Neuron Pathway	0.633	0.00787	#NUM!	MAPK15
Atherosclerosis Signaling	0.615	0.00752	#NUM!	ORM1
DHCR24 Signaling Pathway	0.604	0.0073	#NUM!	ORM1
MSP-RON Signaling in Cancer Cells Pathway	0.596	0.00714	#NUM!	SMAD2
Endocannabinoid Neuronal Synapse Pathway	0.573	0.00671	#NUM!	MAPK15
Factors Promoting Cardiogenesis in Vertebrates	0.563	0.00654	#NUM!	SMAD2
Aryl Hydrocarbon Receptor Signaling	0.549	0.00629	#NUM!	ALDH1B1
Inhibition of ARE-Mediated mRNA Degradation Pathway	0.54	0.00613	#NUM!	MAPK15
Transcriptional Regulatory Network in Embryonic Stem Cells	0.537	0.0061	#NUM!	SMAD2
Phagosome Maturation	0.537	0.0061	#NUM!	CTSG
Ribonucleotide Reductase Signaling Pathway	0.524	0.00588	#NUM!	SKP1
WNT/β-catenin Signaling	0.516	0.00575	#NUM!	SOX4
Erythropoietin Signaling Pathway	0.512	0.00568	#NUM!	MACROH2A2
D-myo-inositol (1,4,5,6)-Tetrakisphosphate Biosynthesis	0.504	0.00556	#NUM!	PXYLP1
D-myo-inositol (3,4,5,6)-tetrakisphosphate Biosynthesis	0.504	0.00556	#NUM!	PXYLP1
Regulation of eIF4 and p70S6K Signaling	0.496	0.00543	#NUM!	EIF4A1
IL-33 Signaling Pathway	0.494	0.00541	#NUM!	CTSG
Acute Phase Response Signaling	0.494	0.00541	#NUM!	ORM1
MicroRNA Biogenesis Signaling Pathway	0.49	0.00535	#NUM!	SMAD2
Granulocyte Adhesion and Diapedesis	0.486	0.00529	#NUM!	CCL23
Production of Nitric Oxide and Reactive Oxygen Species in Macrophages	0.483	0.00524	#NUM!	ORM1
3-phosphoinositide Degradation	0.483	0.00524	#NUM!	PXYLP1
Regulation of the Epithelial Mesenchymal Transition by Growth Factors Pathway	0.481	0.00521	#NUM!	SMAD2
PPARα/RXRα Activation	0.477	0.00515	#NUM!	SMAD2
Hepatic Fibrosis / Hepatic Stellate Cell Activation	0.477	0.00515	#NUM!	SMAD2
Endothelin-1 Signaling	0.477	0.00515	#NUM!	MAPK15
Xenobiotic Metabolism CAR Signaling Pathway	0.477	0.00515	#NUM!	ALDH1B1
Regulation of the Epithelial-Mesenchymal Transition Pathway	0.475	0.00513	#NUM!	SMAD2
Xenobiotic Metabolism PXR Signaling Pathway	0.475	0.00513	#NUM!	ALDH1B1
D-myo-inositol-5-phosphate Metabolism	0.473	0.0051	#NUM!	PXYLP1
Natural Killer Cell Signaling	0.47	0.00505	#NUM!	KIR2DS2 (includes others)
Adrenomedullin signaling pathway	0.468	0.00503	#NUM!	MAPK15
ID1 Signaling Pathway	0.465	0.00498	#NUM!	SMAD2
Human Embryonic Stem Cell Pluripotency	0.465	0.00498	#NUM!	SMAD2
3-phosphoinositide Biosynthesis	0.456	0.00485	#NUM!	PXYLP1
Role of Tissue Factor in Cancer	0.454	0.00483	#NUM!	MAPK15
Clathrin-mediated Endocytosis Signaling	0.453	0.00481	#NUM!	ORM1
Agranulocyte Adhesion and Diapedesis	0.449	0.00476	#NUM!	CCL23
mTOR Signaling	0.443	0.00467	#NUM!	EIF4A1
EIF2 Signaling	0.418	0.00435	#NUM!	EIF4A1
Superpathway of Inositol Phosphate Compounds	0.412	0.00427	#NUM!	PXYLP1
IL-12 Signaling and Production in Macrophages	0.411	0.00426	#NUM!	ORM1
Sertoli Cell Germ Cell Junction Signaling Pathway (Enhanced)	0.409	0.00424	#NUM!	SMAD2
Osteoarthritis Pathway	0.409	0.00424	#NUM!	SMAD2
Role of Osteoblasts in Rheumatoid Arthritis Signaling Pathway	0.398	0.0041	#NUM!	CTSG
LPS/IL-1 Mediated Inhibition of RXR Function	0.381	0.00389	#NUM!	ALDH1B1
Colorectal Cancer Metastasis Signaling	0.363	0.00369	#NUM!	SMAD2
Protein Ubiquitination Pathway	0.361	0.00366	#NUM!	SKP1
Insulin Secretion Signaling Pathway	0.359	0.00364	#NUM!	EIF4A1
Oxytocin Signaling Pathway	0.351	0.00355	#NUM!	MAPK15
CLEAR Signaling Pathway	0.347	0.00351	#NUM!	MAPK15
Sirtuin Signaling Pathway	0.34	0.00342	#NUM!	MAPK15
Xenobiotic Metabolism Signaling	0.337	0.0034	#NUM!	ALDH1B1
Role of Osteoclasts in Rheumatoid Arthritis Signaling Pathway	0.323	0.00325	#NUM!	ADAM23
S100 Family Signaling Pathway	0.319	0.00259	#NUM!	MAPK15,SMAD2
Neuroinflammation Signaling Pathway	0.314	0.00315	#NUM!	MAPK15
Pulmonary Fibrosis Idiopathic Signaling Pathway	0.305	0.00307	#NUM!	SMAD2
Myelination Signaling Pathway	0.304	0.00306	#NUM!	SMAD2
Cachexia Signaling Pathway	0.269	0.00272	#NUM!	SMAD2
Neutrophil Extracellular Trap Signaling Pathway	0.246	0.00251	#NUM!	CTSG
Hepatic Fibrosis Signaling Pathway	0.23	0.00236	#NUM!	SMAD2
Molecular Mechanisms of Cancer	0.213	0.00222	#NUM!	SMAD2
Regulation of IL-2 Expression in Activated and Anergic T Lymphocytes	0.207	0.00216	#NUM!	SMAD2
Serotonin Receptor Signaling	0.203	0.00213	#NUM!	TGM1
Glucocorticoid Receptor Signaling	0	0.00172	#NUM!	SMAD2
Axonal Guidance Signaling	0	0.00196	#NUM!	ADAM23
Chaperone Mediated Autophagy Signaling Pathway	0	0.00157	#NUM!	EIF4A1
Phagosome Formation	0	0.00144	#NUM!	MAPK15
T Cell Exhaustion Signaling Pathway	0	0.00176	#NUM!	SMAD2
	Cluster Group 3
Ingenuity Canonical Pathways	-log(p-value)	Ratio	z-score	Molecules
Isoleucine Degradation I	2.41	0.118	#NUM!	ECHDC3,SDS
Valine Degradation I	2.27	0.1	#NUM!	ECHDC3,SDS
Airway Inflammation in Asthma	1.85	0.0606	#NUM!	ELANE,IFNG
Fatty Acid β-oxidation I	1.82	0.0588	#NUM!	ECHDC3,SDS
5-aminoimidazole Ribonucleotide Biosynthesis I	1.79	0.333	#NUM!	PPAT
L-serine Degradation	1.79	0.333	#NUM!	SDS
Complement System	1.75	0.0541	#NUM!	C1R,C5
Methylmalonyl Pathway	1.66	0.25	#NUM!	PCCB
2-oxobutanoate Degradation I	1.57	0.2	#NUM!	PCCB
Th1 Pathway	1.53	0.0246	#NUM!	CD274,IFNG,IL12RB2
RHOA Signaling	1.51	0.0242	#NUM!	ACTG1,ARHGAP12,PPP1CB
MSP-RON Signaling Pathway	1.39	0.0345	#NUM!	ACTG1,IFNG
Cellular Effects of Sildenafil (Viagra)	1.3	0.02	#NUM!	ACTG1,KCNH2,PPP1CB
Purine Nucleotides De Novo Biosynthesis II	1.23	0.0909	#NUM!	PPAT
Dolichyl-diphosphooligosaccharide Biosynthesis	1.23	0.0909	#NUM!	DPM3
Glycine Betaine Degradation	1.23	0.0909	#NUM!	SDS
Th1 and Th2 Activation Pathway	1.16	0.0174	#NUM!	CD274,IFNG,IL12RB2
IL-33 Signaling Pathway	1.09	0.0162	#NUM!	ELANE,IFNG,IL1RAP
Acute Phase Response Signaling	1.09	0.0162	#NUM!	C1R,C5,IL1RAP
MicroRNA Biogenesis Signaling Pathway	1.08	0.016	#NUM!	NUP160,NUP188,POM121/POM121C
Parkinson's Signaling	1.07	0.0625	#NUM!	SNCA
Crosstalk between Dendritic Cells and Natural Killer Cells	1.05	0.022	#NUM!	ACTG1,IFNG
IL-1 Signaling	1.01	0.0208	#NUM!	IL1RAP,TOLLIP
VEGF Signaling	0.987	0.0202	#NUM!	ACTG1,EIF1AY
Agranulocyte Adhesion and Diapedesis	0.962	0.0143	#NUM!	ACTG1,C5,PODXL
Sumoylation Pathway	0.958	0.0194	#NUM!	CTBP1,SNCA
Serotonin Receptor Signaling	0.933	0.0107	-0.447	FBP1,G6PC3,KCNH2,PPP1CB,STIM2
PD-1, PD-L1 cancer immunotherapy pathway	0.931	0.0187	#NUM!	CD274,IFNG
Role of Lipids/Lipid Rafts in the Pathogenesis of Influenza	0.924	0.0435	#NUM!	IFNG
Differential Regulation of Cytokine Production in Intestinal Epithelial Cells by IL-17A and IL-17F	0.924	0.0435	#NUM!	IFNG
Multiple Sclerosis Signaling Pathway	0.909	0.0135	#NUM!	C5,IFNG,RNF213
Glycolysis I	0.891	0.04	#NUM!	FBP1
Gluconeogenesis I	0.891	0.04	#NUM!	FBP1
HER-2 Signaling in Breast Cancer	0.888	0.0132	#NUM!	NUP160,NUP188,POM121/POM121C
EIF2 Signaling	0.876	0.013	#NUM!	EIF1AY,PPP1CB,RPS4Y2
Role of JAK1, JAK2 and TYK2 in Interferon Signaling	0.875	0.0385	#NUM!	IFNG
Airway Pathology in Chronic Obstructive Pulmonary Disease	0.862	0.0169	#NUM!	ELANE,IFNG
IL-12 Signaling and Production in Macrophages	0.856	0.0128	#NUM!	EBI3,IFNG,IL12RB2
Neuroprotective Role of THOP1 in Alzheimer's Disease	0.845	0.0165	#NUM!	C1R,IFNG
CDP-diacylglycerol Biosynthesis I	0.845	0.0357	#NUM!	AGPAT1
Pathogen Induced Cytokine Storm Signaling Pathway	0.83	0.0108	1	C5,IFNG,IL12RB2,IL1RAP
Phosphatidylglycerol Biosynthesis II (Non-plastidic)	0.817	0.0333	#NUM!	AGPAT1
FXR/RXR Activation	0.817	0.0159	#NUM!	FBP1,G6PC3
Th2 Pathway	0.76	0.0146	#NUM!	IFNG,IL12RB2
Interferon Signaling	0.745	0.0278	#NUM!	IFNG
Superpathway of Methionine Degradation	0.724	0.0263	#NUM!	PCCB
Antigen Presentation Pathway	0.714	0.0256	#NUM!	IFNG
Mechanisms of Viral Exit from Host Cells	0.694	0.0244	#NUM!	ACTG1
IL-10 Signaling	0.683	0.013	#NUM!	IFNG,IL1RAP
Role of Pattern Recognition Receptors in Recognition of Bacteria and Viruses	0.675	0.0128	#NUM!	C5,IFNG
IL-23 Signaling Pathway	0.65	0.0217	#NUM!	IL12RB2
iNOS Signaling	0.642	0.0213	#NUM!	IFNG
PFKFB4 Signaling Pathway	0.634	0.0208	#NUM!	FBP1
Cell Cycle: G2/M DNA Damage Checkpoint Regulation	0.618	0.02	#NUM!	HIPK2
FAT10 Cancer Signaling Pathway	0.618	0.02	#NUM!	IFNG
Role of Cytokines in Mediating Communication between Immune Cells	0.589	0.0185	#NUM!	IFNG
D-myo-inositol (1,4,5,6)-Tetrakisphosphate Biosynthesis	0.585	0.0111	#NUM!	G6PC3,PPP1CB
D-myo-inositol (3,4,5,6)-tetrakisphosphate Biosynthesis	0.585	0.0111	#NUM!	G6PC3,PPP1CB
Cell Cycle Control of Chromosomal Replication	0.576	0.0179	#NUM!	MCM4
Triacylglycerol Biosynthesis	0.576	0.0179	#NUM!	AGPAT1
Regulation of eIF4 and p70S6K Signaling	0.572	0.0109	#NUM!	EIF1AY,RPS4Y2
FAT10 Signaling Pathway	0.569	0.0175	#NUM!	IFNG
Granulocyte Adhesion and Diapedesis	0.556	0.0106	#NUM!	C5,IL1RAP
Retinoic acid Mediated Apoptosis Signaling	0.55	0.0167	#NUM!	IFNG
SPINK1 Pancreatic Cancer Pathway	0.55	0.0167	#NUM!	ELANE
Hepatic Cholestasis	0.549	0.0105	#NUM!	IFNG,IL1RAP
Production of Nitric Oxide and Reactive Oxygen Species in Macrophages	0.549	0.0105	#NUM!	IFNG,PPP1CB
3-phosphoinositide Degradation	0.549	0.0105	#NUM!	G6PC3,PPP1CB
Leukocyte Extravasation Signaling	0.543	0.0104	#NUM!	ACTG1,ARHGAP12
PPARα/RXRα Activation	0.54	0.0103	#NUM!	ADIPOR2,IL1RAP
Hepatic Fibrosis / Hepatic Stellate Cell Activation	0.54	0.0103	#NUM!	IFNG,IL1RAP
D-myo-inositol-5-phosphate Metabolism	0.534	0.0102	#NUM!	G6PC3,PPP1CB
Natural Killer Cell Signaling	0.528	0.0101	#NUM!	IFNG,IL12RB2
Role of PI3K/AKT Signaling in the Pathogenesis of Influenza	0.516	0.0152	#NUM!	IFNG
Coronavirus Pathogenesis Pathway	0.51	0.0098	#NUM!	IFNG,RPS4Y2
Remodeling of Epithelial Adherens Junctions	0.505	0.0147	#NUM!	ACTG1
3-phosphoinositide Biosynthesis	0.505	0.00971	#NUM!	G6PC3,PPP1CB
Agrin Interactions at Neuromuscular Junction	0.5	0.0145	#NUM!	ACTG1
Eicosanoid Signaling	0.495	0.0143	#NUM!	CYSLTR1
Integrin Signaling	0.488	0.00943	#NUM!	ACTG1,PPP1CB
Cachexia Signaling Pathway	0.483	0.00815	#NUM!	IFNG,IL1RAP,MFN1
Caveolar-mediated Endocytosis Signaling	0.47	0.0133	#NUM!	ACTG1
RHOGDI Signaling	0.467	0.00909	#NUM!	ACTG1,ARHGAP12
VDR/RXR Activation	0.456	0.0128	#NUM!	IFNG
Role of WNT/GSK-3β Signaling in the Pathogenesis of Influenza	0.456	0.0128	#NUM!	IFNG
Toll-like Receptor Signaling	0.456	0.0128	#NUM!	TOLLIP
Neurotrophin/TRK Signaling	0.456	0.0128	#NUM!	SPRY2
IL-7 Signaling Pathway	0.456	0.0128	#NUM!	IFNG
Role of MAPK Signaling in Inhibiting the Pathogenesis of Influenza	0.452	0.0127	#NUM!	IFNG
Role of Osteoblasts, Osteoclasts and Chondrocytes in Rheumatoid Arthritis	0.448	0.00877	#NUM!	IFNG,IL1RAP
Role of BRCA1 in DNA Damage Response	0.448	0.0125	#NUM!	IFNG
Dopamine Receptor Signaling	0.448	0.0125	#NUM!	PPP1CB
Chemokine Signaling	0.443	0.0123	#NUM!	PPP1CB
Superpathway of Inositol Phosphate Compounds	0.433	0.00855	#NUM!	G6PC3,PPP1CB
Role of MAPK Signaling in the Pathogenesis of Influenza	0.431	0.0119	#NUM!	IFNG
Sertoli Cell Germ Cell Junction Signaling Pathway (Enhanced)	0.429	0.00847	#NUM!	ACTG1,IL1RAP
Neutrophil Extracellular Trap Signaling Pathway	0.425	0.00752	#NUM!	C5,ELANE,IFNG
Role of Hypercytokinemia/hyperchemokinemia in the Pathogenesis of Influenza	0.423	0.0116	#NUM!	IFNG
HIPPO signaling	0.423	0.0116	#NUM!	PPP1CB
Sertoli Cell-Sertoli Cell Junction Signaling	0.413	0.00823	#NUM!	ACTG1,IL1RAP
Actin Cytoskeleton Signaling	0.411	0.0082	#NUM!	ACTG1,PPP1CB
Estrogen Receptor Signaling	0.409	0.00733	#NUM!	CTBP1,MED13L,PPP1CB
Immunogenic Cell Death Signaling Pathway	0.407	0.0111	#NUM!	IFNG
ABRA Signaling Pathway	0.4	0.0109	#NUM!	ACTG1
Wound Healing Signaling Pathway	0.394	0.00794	#NUM!	IFNG,IL1RAP
Fcγ Receptor-mediated Phagocytosis in Macrophages and Monocytes	0.393	0.0106	#NUM!	ACTG1
Death Receptor Signaling	0.386	0.0104	#NUM!	ACTG1
p53 Signaling	0.379	0.0102	#NUM!	HIPK2
DNA Methylation and Transcriptional Repression Signaling	0.379	0.0102	#NUM!	MTA3
Neuropathic Pain Signaling in Dorsal Horn Neurons	0.369	0.0099	#NUM!	KCNH2
Paxillin Signaling	0.351	0.00935	#NUM!	ACTG1
PPAR Signaling	0.351	0.00935	#NUM!	IL1RAP
ISGylation Signaling Pathway	0.348	0.00926	#NUM!	IFNG
Chronic Myeloid Leukemia Signaling	0.344	0.00719	#NUM!	CTBP1,MSI2
Kinetochore Metaphase Signaling Pathway	0.342	0.00909	#NUM!	PPP1CB
Regulation of Actin-based Motility by Rho	0.328	0.0087	#NUM!	PPP1CB
CDK5 Signaling	0.328	0.0087	#NUM!	PPP1CB
Virus Entry via Endocytic Pathways	0.32	0.00847	#NUM!	ACTG1
MSP-RON Signaling in Macrophages Pathway	0.317	0.0084	#NUM!	IFNG
p38 MAPK Signaling	0.315	0.00833	#NUM!	IL1RAP
LXR/RXR Activation	0.307	0.00813	#NUM!	IL1RAP
14-3-3-mediated Signaling	0.298	0.00787	#NUM!	SNCA
Role of Osteoclasts in Rheumatoid Arthritis Signaling Pathway	0.296	0.00649	#NUM!	IFNG,IL1RAP
TR/RXR Activation	0.295	0.00781	#NUM!	STRBP
IL-6 Signaling	0.293	0.00775	#NUM!	IL1RAP
Synaptic Long Term Potentiation	0.286	0.00758	#NUM!	PPP1CB
GABA Receptor Signaling	0.286	0.00758	#NUM!	KCNH2
Atherosclerosis Signaling	0.284	0.00752	#NUM!	IFNG
Neuroinflammation Signaling Pathway	0.283	0.00631	#NUM!	IFNG,SNCA
CCR3 Signaling in Eosinophils	0.282	0.00746	#NUM!	PPP1CB
STAT3 Pathway	0.279	0.00741	#NUM!	IL12RB2
SNARE Signaling Pathway	0.277	0.00735	#NUM!	SNCA
Role of PKR in Interferon Induction and Antiviral Response	0.277	0.00735	#NUM!	IFNG
Iron homeostasis signaling pathway	0.275	0.0073	#NUM!	CYBRD1
White Adipose Tissue Browning Pathway	0.273	0.00725	#NUM!	CTBP1
Adipogenesis pathway	0.271	0.00719	#NUM!	CTBP1
Insulin Receptor Signaling	0.269	0.00714	#NUM!	PPP1CB
Role of Chondrocytes in Rheumatoid Arthritis Signaling Pathway	0.267	0.00709	#NUM!	IL1RAP
Role of Macrophages, Fibroblasts and Endothelial Cells in Rheumatoid Arthritis	0.263	0.00602	#NUM!	C5,IL1RAP
Dilated Cardiomyopathy Signaling Pathway	0.249	0.00667	#NUM!	ACTG1
Semaphorin Neuronal Repulsive Signaling Pathway	0.249	0.00667	#NUM!	PPP1CB
Mitochondrial Dysfunction	0.246	0.0058	#NUM!	MFN1,SNCA
Type II Diabetes Mellitus Signaling	0.244	0.00654	#NUM!	ADIPOR2
HMGB1 Signaling	0.22	0.00599	#NUM!	IFNG
Germ Cell-Sertoli Cell Junction Signaling	0.215	0.00588	#NUM!	ACTG1
Erythropoietin Signaling Pathway	0.206	0.00568	#NUM!	IFNG
Tumor Microenvironment Pathway	0.202	0.00559	#NUM!	CD274
Tight Junction Signaling	0.2	0.00556	#NUM!	ACTG1
Cardiac β-adrenergic Signaling	0.2	0.00556	#NUM!	PPP1CB
Neurovascular Coupling Signaling Pathway	0	0.00431	#NUM!	PPP1CB
Oxytocin Signaling Pathway	0	0.00355	#NUM!	PPP1CB
Pulmonary Fibrosis Idiopathic Signaling Pathway	0	0.00307	#NUM!	ACTG1
Pulmonary Healing Signaling Pathway	0	0.00503	#NUM!	ELANE
CDX Gastrointestinal Cancer Signaling Pathway	0	0.00495	#NUM!	IFNG
Macrophage Classical Activation Signaling Pathway	0	0.00529	#NUM!	IFNG
Role of Osteoblasts in Rheumatoid Arthritis Signaling Pathway	0	0.0041	#NUM!	IFNG
Glucocorticoid Receptor Signaling	0	0.00515	#NUM!	FBP1,IFNG,IL12RB2
S100 Family Signaling Pathway	0	0.0013	#NUM!	CYSLTR1
Axonal Guidance Signaling	0	0.00196	#NUM!	SEMA4F
Huntington's Disease Signaling	0	0.00352	#NUM!	SNCA
Chaperone Mediated Autophagy Signaling Pathway	0	0.00157	#NUM!	SNCA
Myelination Signaling Pathway	0	0.00306	#NUM!	ARHGAP12
NOD1/2 Signaling Pathway	0	0.00529	#NUM!	IFNG
Activin Inhibin Signaling Pathway	0	0.00461	#NUM!	IL1RAP
Adrenergic Receptor Signaling Pathway (Enhanced)	0	0.005	#NUM!	IFNG
NRF2-mediated Oxidative Stress Response	0	0.00422	#NUM!	ACTG1
LPS/IL-1 Mediated Inhibition of RXR Function	0	0.00389	#NUM!	IL1RAP
RAR Activation	0	0.00233	#NUM!	IFNG
Clathrin-mediated Endocytosis Signaling	0	0.00481	#NUM!	ACTG1
IL-17 Signaling	0	0.00535	#NUM!	IFNG
T Helper Cell Differentiation	0	0.00425	#NUM!	IFNG,IL12RB2
Thrombin Signaling	0	0.00444	#NUM!	PPP1CB
Molecular Mechanisms of Cancer	0	0.00222	#NUM!	HIPK2
CREB Signaling in Neurons	0	0.00165	#NUM!	CYSLTR1
Type I Diabetes Mellitus Signaling	0	0.00393	#NUM!	IFNG,IL1RAP
Allograft Rejection Signaling	0	0.00205	#NUM!	IFNG
Graft-versus-Host Disease Signaling	0	0.00224	#NUM!	IFNG
Colorectal Cancer Metastasis Signaling	0	0.00369	#NUM!	IFNG
mTOR Signaling	0	0.00467	#NUM!	RPS4Y2
Communication between Innate and Adaptive Immune Cells	0	0.00107	#NUM!	IFNG
Systemic Lupus Erythematosus Signaling	0	0.000937	#NUM!	C5
CDC42 Signaling	0	0.00174	#NUM!	PPP1CB
ILK Signaling	0	0.00498	#NUM!	ACTG1
FAK Signaling	0	0.00192	#NUM!	CYSLTR1,IL12RB2
AMPK Signaling	0	0.00413	#NUM!	PPAT
Phospholipase C Signaling	0	0.000892	#NUM!	PPP1CB
Altered T Cell and B Cell Signaling in Rheumatoid Arthritis	0	0.00106	#NUM!	IFNG
Protein Kinase A Signaling	0	0.00487	#NUM!	EBI3,PPP1CB
Breast Cancer Regulation by Stathmin1	0	0.00337	#NUM!	CYSLTR1,PPP1CB
Dopamine-DARPP32 Feedback in cAMP Signaling	0	0.00538	#NUM!	PPP1CB
Signaling by Rho Family GTPases	0	0.00375	#NUM!	ACTG1
Gap Junction Signaling	0	0.00505	#NUM!	ACTG1
TEC Kinase Signaling	0	0.00173	#NUM!	ACTG1
ERK/MAPK Signaling	0	0.00465	#NUM!	PPP1CB
PI3K/AKT Signaling	0	0.005	#NUM!	IL12RB2
Protein Ubiquitination Pathway	0	0.00366	#NUM!	IFNG
T Cell Receptor Signaling	0	0.00162	#NUM!	IFNG
G-Protein Coupled Receptor Signaling	0	0.00284	#NUM!	CYSLTR1,KCNH2
Gustation Pathway	0	0.00495	#NUM!	KCNH2
Phagosome Formation	0	0.00144	#NUM!	CYSLTR1
Osteoarthritis Pathway	0	0.00424	#NUM!	IL1RAP
Adrenomedullin signaling pathway	0	0.00503	#NUM!	KCNH2
Th17 Activation Pathway	0	0.00413	#NUM!	IFNG,IL12RB2
Cardiac Hypertrophy Signaling (Enhanced)	0	0.00369	#NUM!	IFNG,IL12RB2
T Cell Exhaustion Signaling Pathway	0	0.00529	#NUM!	CD274,IFNG,IL12RB2
Synaptogenesis Signaling Pathway	0	0.00317	#NUM!	SNCA
Systemic Lupus Erythematosus in B Cell Signaling Pathway	0	0.00138	#NUM!	IFNG
Senescence Pathway	0	0.00334	#NUM!	HIPK2
Hepatic Fibrosis Signaling Pathway	0	0.00236	#NUM!	IL1RAP
Xenobiotic Metabolism PXR Signaling Pathway	0	0.00513	#NUM!	PPP1CB
Calcium Signaling	0	0.00455	#NUM!	ASPH
	Cluster Group 4
Ingenuity Canonical Pathways	-log(p-value)	Ratio	z-score	Molecules
Mitochondrial L-carnitine Shuttle Pathway	3.23	0.158	#NUM!	ACSL6,ACSM1,CPT1A
Netrin Signaling	2.43	0.0556	-1	ABLIM2,CACNA1G,CACNA2D3,PRKAR2B
Dolichyl-diphosphooligosaccharide Biosynthesis	2.4	0.182	#NUM!	ALG1,ALG13
Fatty Acid Activation	2.13	0.133	#NUM!	ACSL6,ACSM1
Lanosterol Biosynthesis	2.06	1	#NUM!	LSS
ABRA Signaling Pathway	2.05	0.0435	-1	ABLIM2,CFL2,SMTN,TPM3
Dilated Cardiomyopathy Signaling Pathway	1.98	0.0333	#NUM!	ATP2A2,CACNA1G,CACNA2D3,MYO1A,PRKAR2B
γ-linolenate Biosynthesis II (Animals)	1.92	0.105	#NUM!	ACSL6,ACSM1
Calcium Signaling	1.88	0.0273	-1	ATP2A2,CACNA1G,CACNA2D3,MYO1A,PRKAR2B,TPM3
Role of Osteoblasts, Osteoclasts and Chondrocytes in Rheumatoid Arthritis	1.81	0.0263	#NUM!	BGLAP,FZD3,IL1R1,TNFRSF11A,TRAF6,WNT6
S100 Family Signaling Pathway	1.72	0.0169	-0.277	ADORA3,ATP2A2,ATP5F1B,CACNA1G,CACNA2D3,FZD3,GPR135,GPR150,PRKAR2B,S100B,TPM3,TRAF6,WNT6
Gluconeogenesis I	1.7	0.08	#NUM!	MDH2,PGK1
D-myo-inositol (1,4,5,6)-Tetrakisphosphate Biosynthesis	1.67	0.0278	-1	PALD1,PLPP7,PTPN13,PTPN7,SSH1
D-myo-inositol (3,4,5,6)-tetrakisphosphate Biosynthesis	1.67	0.0278	-1	PALD1,PLPP7,PTPN13,PTPN7,SSH1
3-phosphoinositide Degradation	1.57	0.0262	-1	PALD1,PLPP7,PTPN13,PTPN7,SSH1
PPARα/RXRα Activation	1.54	0.0258	1	CLOCK,IL1R1,MED23,PRKAR2B,TRAF6
D-myo-inositol-5-phosphate Metabolism	1.53	0.0255	-1	PALD1,PLPP7,PTPN13,PTPN7,SSH1
Natural Killer Cell Signaling	1.51	0.0253	-0.447	CFL2,KIR2DL4,NCR3,PVR,TRAF6
SNARE Signaling Pathway	1.49	0.0294	0	BET1L,MYO1A,PRKAR2B,SYT15
PRPP Biosynthesis I	1.46	0.25	#NUM!	PRPS2
3-phosphoinositide Biosynthesis	1.45	0.0243	-1	PALD1,PLPP7,PTPN13,PTPN7,SSH1
Fatty Acid β-oxidation I	1.45	0.0588	#NUM!	ACSL6,ACSM1
Chronic Myeloid Leukemia Signaling	1.44	0.0216	0.816	BIRC5,E2F7,FZD3,MDM2,PTPN13,WNT6
Myo-inositol Biosynthesis	1.37	0.2	#NUM!	BPNT2
tRNA Charging	1.34	0.0513	#NUM!	FARSB,PARS2
RANK Signaling in Osteoclasts	1.34	0.033	#NUM!	MITF,TNFRSF11A,TRAF6
Type II Diabetes Mellitus Signaling	1.34	0.0261	#NUM!	ACSL6,ACSM1,CACNA1G,CACNA2D3
Senescence Pathway	1.31	0.0201	-1	ANAPC7,CACNA2D3,E2F7,MDM2,PDK4,TRAF6
IL-1 Signaling	1.28	0.0312	#NUM!	IL1R1,PRKAR2B,TRAF6
Role of Osteoclasts in Rheumatoid Arthritis Signaling Pathway	1.26	0.0195	0	COL23A1,COL6A2,IL1R1,MITF,TNFRSF11A,TRAF6
Superpathway of Inositol Phosphate Compounds	1.25	0.0214	-1	PALD1,PLPP7,PTPN13,PTPN7,SSH1
Phagosome Maturation	1.25	0.0244	#NUM!	BET1L,CTSW,PRDX2,TUBB8
Trehalose Degradation II (Trehalase)	1.22	0.143	#NUM!	HKDC1
Phosphatidylcholine Biosynthesis I	1.22	0.143	#NUM!	CHKB
Aspartate Degradation II	1.22	0.143	#NUM!	MDH2
Glioblastoma Multiforme Signaling	1.19	0.0234	#NUM!	E2F7,FZD3,MDM2,WNT6
nNOS Signaling in Skeletal Muscle Cells	1.18	0.0417	#NUM!	CACNA1G,CACNA2D3
Melanoma Signaling	1.15	0.04	#NUM!	MDM2,MITF
MYC Mediated Apoptosis Signaling	1.15	0.04	#NUM!	MDM2,PRKAR2B
Kinetochore Metaphase Signaling Pathway	1.14	0.0273	#NUM!	ANAPC7,BIRC5,ZW10
Cardiac β-adrenergic Signaling	1.13	0.0222	#NUM!	AKAP7,ATP2A2,CACNA2D3,PRKAR2B
Phosphatidylethanolamine Biosynthesis II	1.12	0.111	#NUM!	CHKB
LPS/IL-1 Mediated Inhibition of RXR Function	1.11	0.0195	#NUM!	ACSL6,ACSM1,CPT1A,IL1R1,TRAF6
Axonal Guidance Signaling	1.09	0.0157	#NUM!	ABLIM2,BAIAP2,CFL2,FZD3,PRKAR2B,SRGAP2,TUBB8,WNT6
Calcium Transport I	1.07	0.1	#NUM!	ATP2A2
GPCR-Mediated Nutrient Sensing in Enteroendocrine Cells	1.07	0.0254	#NUM!	CACNA1G,CACNA2D3,PRKAR2B
Circadian Rhythm Signaling	1.06	0.0187	#NUM!	CACNA1G,CACNA2D3,CLOCK,MDM2,PRKAR2B
Hepatic Cholestasis	1.06	0.0209	#NUM!	IL1R1,MAP4K2,PRKAR2B,TRAF6
Nitric Oxide Signaling in the Cardiovascular System	1.05	0.025	#NUM!	ATP2A2,CACNA2D3,PRKAR2B
Hepatic Fibrosis / Hepatic Stellate Cell Activation	1.04	0.0206	#NUM!	COL23A1,COL6A2,IL1R1,MYO1A
Glycogen Degradation II	1.03	0.0909	#NUM!	PYGM
GDP-glucose Biosynthesis	1.03	0.0909	#NUM!	HKDC1
Protein Ubiquitination Pathway	1.03	0.0183	#NUM!	DNAJC14,MDM2,PSMC2,TRAF6,USP21
PCP (Planar Cell Polarity) Pathway	1.01	0.0333	#NUM!	FZD3,WNT6
Pancreatic Adenocarcinoma Signaling	1	0.0238	#NUM!	BIRC5,E2F7,MDM2
Glucose and Glucose-1-phosphate Degradation	0.998	0.0833	#NUM!	HKDC1
Oleate Biosynthesis II (Animals)	0.998	0.0833	#NUM!	SCD5
γ-glutamyl Cycle	0.998	0.0833	#NUM!	GGT6
G Beta Gamma Signaling	0.979	0.0233	#NUM!	CACNA1G,CACNA2D3,PRKAR2B
Glycogen Degradation III	0.965	0.0769	#NUM!	PYGM
Cholesterol Biosynthesis I	0.965	0.0769	#NUM!	LSS
Cholesterol Biosynthesis II (via 24,25-dihydrolanosterol)	0.965	0.0769	#NUM!	LSS
Guanosine Nucleotides Degradation III	0.965	0.0769	#NUM!	NT5E
Cholesterol Biosynthesis III (via Desmosterol)	0.965	0.0769	#NUM!	LSS
UDP-N-acetyl-D-galactosamine Biosynthesis II	0.965	0.0769	#NUM!	HKDC1
GABA Receptor Signaling	0.957	0.0227	#NUM!	CACNA1G,CACNA2D3,UBQLN1
PXR/RXR Activation	0.953	0.0308	#NUM!	CPT1A,PRKAR2B
Sirtuin Signaling Pathway	0.938	0.0171	#NUM!	ATP5F1B,CLOCK,CPT1A,NDRG1,PGK1
Leukotriene Biosynthesis	0.935	0.0714	#NUM!	GGT6
Urate Biosynthesis/Inosine 5'-phosphate Degradation	0.935	0.0714	#NUM!	NT5E
Cell Cycle: G1/S Checkpoint Regulation	0.92	0.0294	#NUM!	E2F7,MDM2
White Adipose Tissue Browning Pathway	0.915	0.0217	#NUM!	CACNA1G,CACNA2D3,PRKAR2B
GABAergic Receptor Signaling Pathway (Enhanced)	0.908	0.0216	#NUM!	CACNA1G,CACNA2D3,PRKAR2B
Stearate Biosynthesis I (Animals)	0.9	0.0286	#NUM!	ACSL6,ACSM1
D-myo-inositol (1,4,5)-trisphosphate Degradation	0.881	0.0625	#NUM!	BPNT2
Adenosine Nucleotides Degradation II	0.881	0.0625	#NUM!	NT5E
Basal Cell Carcinoma Signaling	0.88	0.0278	#NUM!	FZD3,WNT6
Endocannabinoid Neuronal Synapse Pathway	0.843	0.0201	#NUM!	CACNA1G,CACNA2D3,PRKAR2B
Cellular Effects of Sildenafil (Viagra)	0.837	0.02	#NUM!	CACNA2D3,MYO1A,PRKAR2B
NAD Signaling Pathway	0.831	0.0199	#NUM!	CLOCK,NT5E,PARP2
Neurovascular Coupling Signaling Pathway	0.83	0.0172	0	CACNA1G,CACNA2D3,PLAAT2,PRKAR2B
Corticotropin Releasing Hormone Signaling	0.825	0.0197	#NUM!	CACNA1G,CACNA2D3,PRKAR2B
Role of WNT/GSK-3β Signaling in the Pathogenesis of Influenza	0.824	0.0256	#NUM!	FZD3,WNT6
Purine Nucleotides Degradation II (Aerobic)	0.812	0.0526	#NUM!	NT5E
Osteoarthritis Pathway	0.811	0.0169	0	BGLAP,FZD3,HTRA1,IL1R1
Protein Kinase A Signaling	0.811	0.0146	0.447	AKAP7,ANAPC7,PRKAR2B,PTPN13,PTPN7,PYGM
Glutaminergic Receptor Signaling Pathway (Enhanced)	0.8	0.0154	-0.447	BET1L,CACNA1G,CACNA2D3,PLAAT2,PRKAR2B
Pulmonary Fibrosis Idiopathic Signaling Pathway	0.796	0.0153	1.342	BIRC5,COL23A1,COL6A2,FZD3,WNT6
Myelination Signaling Pathway	0.792	0.0153	-0.447	FZD3,NDRG1,PRKAR2B,TRAF6,WNT6
Ovarian Cancer Signaling	0.79	0.019	#NUM!	FZD3,PRKAR2B,WNT6
CREB Signaling in Neurons	0.779	0.0132	-0.707	ADORA3,CACNA1G,CACNA2D3,FZD3,GPR135,GPR150,PRKAR2B,TNFRSF11A
Microautophagy Signaling Pathway	0.779	0.0187	#NUM!	COL23A1,COL6A2,PSMC2
Role of Osteoblasts in Rheumatoid Arthritis Signaling Pathway	0.775	0.0164	-1	BGLAP,CTSW,FZD3,WNT6
Actin Cytoskeleton Signaling	0.775	0.0164	#NUM!	BAIAP2,CFL2,MYO1A,SSH1
Endoplasmic Reticulum Stress Pathway	0.772	0.0476	#NUM!	ATF6
Hepatic Fibrosis Signaling Pathway	0.771	0.0142	0	CACNA2D3,FZD3,IL1R1,PRKAR2B,TRAF6,WNT6
BAG2 Signaling Pathway	0.766	0.0235	#NUM!	MDM2,PSMC2
Superpathway of D-myo-inositol (1,4,5)-trisphosphate Metabolism	0.754	0.0455	#NUM!	BPNT2
Pregnenolone Biosynthesis	0.754	0.0455	#NUM!	MICAL2
IL-17A Signaling in Fibroblasts	0.75	0.023	#NUM!	P4HA2,TRAF6
Regulation of the Epithelial Mesenchymal Transition in Development Pathway	0.75	0.023	#NUM!	FZD3,WNT6
Wound Healing Signaling Pathway	0.741	0.0159	0	COL23A1,COL6A2,IL1R1,TRAF6
TCA Cycle II (Eukaryotic)	0.736	0.0435	#NUM!	MDH2
Histidine Degradation VI	0.736	0.0435	#NUM!	MICAL2
Androgen Signaling	0.731	0.0178	#NUM!	CACNA1G,CACNA2D3,PRKAR2B
Unfolded protein response	0.728	0.0222	#NUM!	ATF6,DNAJC14
Mitochondrial Dysfunction	0.727	0.0145	-0.447	ATP5F1B,CACNA1G,CACNA2D3,MDM2,PRKAR2B
Ribonucleotide Reductase Signaling Pathway	0.725	0.0176	#NUM!	BIRC5,E2F7,PARP2
Sperm Motility	0.721	0.0156	#NUM!	CACNA1G,PLAAT2,PRKAR2B,ZAN
Crosstalk between Dendritic Cells and Natural Killer Cells	0.721	0.022	#NUM!	KIR2DL4,NCR3
Pyroptosis Signaling Pathway	0.706	0.0215	#NUM!	IL1R1,PRKAR2B
WNT/β-catenin Signaling	0.705	0.0172	#NUM!	FZD3,MDM2,WNT6
Glycolysis I	0.704	0.04	#NUM!	PGK1
Cardiac Hypertrophy Signaling (Enhanced)	0.698	0.0129	-1.633	ATF6,ATP2A2,CACNA2D3,FZD3,IL1R1,PRKAR2B,WNT6
Estrogen-mediated S-phase Entry	0.688	0.0385	#NUM!	E2F7
Ubiquinol-10 Biosynthesis (Eukaryotic)	0.688	0.0385	#NUM!	MICAL2
Tight Junction Signaling	0.677	0.0167	#NUM!	BET1L,MYO1A,PRKAR2B
NAD Salvage Pathway II	0.674	0.037	#NUM!	NT5E
p53 Signaling	0.672	0.0204	#NUM!	BIRC5,MDM2
Melanocyte Development and Pigmentation Signaling	0.672	0.0204	#NUM!	MITF,PRKAR2B
DNA Methylation and Transcriptional Repression Signaling	0.672	0.0204	#NUM!	ARID4B,E2F7
Colorectal Cancer Metastasis Signaling	0.666	0.0148	0	BIRC5,FZD3,PRKAR2B,WNT6
Acute Phase Response Signaling	0.654	0.0162	#NUM!	IL1R1,NOLC1,TRAF6
Insulin Secretion Signaling Pathway	0.652	0.0145	#NUM!	BET1L,CACNA1G,CACNA2D3,PRKAR2B
Dopamine-DARPP32 Feedback in cAMP Signaling	0.649	0.0161	#NUM!	ATP2A2,CACNA2D3,PRKAR2B
Superpathway of Cholesterol Biosynthesis	0.646	0.0345	#NUM!	LSS
Role of p14/p19ARF in Tumor Suppression	0.634	0.0333	#NUM!	MDM2
GNRH Signaling	0.627	0.0157	#NUM!	CACNA1G,CACNA2D3,PRKAR2B
WNK Renal Signaling Pathway	0.622	0.0189	#NUM!	MDM2,TRAF6
Sonic Hedgehog Signaling	0.621	0.0323	#NUM!	PRKAR2B
PPAR Signaling	0.617	0.0187	#NUM!	IL1R1,TRAF6
Acetylcholine Receptor Signaling Pathway	0.615	0.0155	#NUM!	CACNA1G,CACNA2D3,PRKAR2B
α-Adrenergic Signaling	0.605	0.0183	#NUM!	PRKAR2B,PYGM
Synaptic Long Term Depression	0.598	0.0152	#NUM!	CACNA1G,CACNA2D3,PLAAT2
Gap Junction Signaling	0.598	0.0152	#NUM!	BGLAP,PRKAR2B,TUBB8
Oxytocin in Brain Signaling Pathway	0.594	0.0151	#NUM!	CACNA1G,CACNA2D3,PLAAT2
Pulmonary Healing Signaling Pathway	0.594	0.0151	#NUM!	CFL2,FZD3,WNT6
Adrenergic Receptor Signaling Pathway (Enhanced)	0.59	0.015	#NUM!	CACNA1G,CACNA2D3,PRKAR2B
ID1 Signaling Pathway	0.586	0.0149	#NUM!	ATF6,BIRC5,MDM2
Gustation Pathway	0.582	0.0149	#NUM!	CACNA1G,CACNA2D3,PRKAR2B
Breast Cancer Regulation by Stathmin1	0.572	0.0118	0.378	ADORA3,E2F7,FZD3,GPR135,GPR150,PRKAR2B,TUBB8
IL-13 Signaling Pathway	0.567	0.0172	#NUM!	CHI3L1,TRAF6
p38 MAPK Signaling	0.547	0.0167	#NUM!	IL1R1,TRAF6
Cell Cycle Regulation by BTG Family Proteins	0.545	0.0263	#NUM!	E2F7
Notch Signaling	0.545	0.0263	#NUM!	DTX3
Neuroprotective Role of THOP1 in Alzheimer's Disease	0.542	0.0165	#NUM!	HTRA1,PRKAR2B
Estrogen Receptor Signaling	0.537	0.0122	#NUM!	ATP5F1B,CACNA2D3,CFL2,MED23,PRKAR2B
Role of NANOG in Mammalian Embryonic Stem Cell Pluripotency	0.527	0.0161	#NUM!	FZD3,WNT6
RHOA Signaling	0.527	0.0161	#NUM!	BAIAP2,CFL2
Glioma Signaling	0.523	0.016	#NUM!	E2F7,MDM2
Neuroinflammation Signaling Pathway	0.518	0.0126	0	BIRC5,IL1R1,S100B,TRAF6
GP6 Signaling Pathway	0.513	0.0157	#NUM!	COL23A1,COL6A2
April Mediated Signaling	0.509	0.0238	#NUM!	TRAF6
TR/RXR Activation	0.509	0.0156	#NUM!	MDM2,NRGN
IL-6 Signaling	0.504	0.0155	#NUM!	IL1R1,TRAF6
Role of NFAT in Cardiac Hypertrophy	0.503	0.0134	#NUM!	CACNA1G,CACNA2D3,PRKAR2B
B Cell Activating Factor Signaling	0.501	0.0233	#NUM!	TRAF6
Oncostatin M Signaling	0.501	0.0233	#NUM!	CHI3L1
Coronavirus Replication Pathway	0.484	0.0222	#NUM!	TUBB8
STAT3 Pathway	0.478	0.0148	#NUM!	IL1R1,TNFRSF11A
Role of Macrophages, Fibroblasts and Endothelial Cells in Rheumatoid Arthritis	0.477	0.012	#NUM!	FZD3,IL1R1,TRAF6,WNT6
Role of RIG1-like Receptors in Antiviral Innate Immunity	0.477	0.0217	#NUM!	TRAF6
DNA damage-induced 14-3-3σ Signaling	0.477	0.0217	#NUM!	MDM2
Apelin Pancreas Signaling Pathway	0.477	0.0217	#NUM!	PRKAR2B
RAC Signaling	0.47	0.0146	#NUM!	BAIAP2,CFL2
Role of IL-17F in Allergic Inflammatory Airway Diseases	0.469	0.0213	#NUM!	TRAF6
iNOS Signaling	0.469	0.0213	#NUM!	TRAF6
Ephrin A Signaling	0.469	0.0213	#NUM!	CFL2
Sertoli Cell Germ Cell Junction Signaling Pathway (Enhanced)	0.465	0.0127	#NUM!	EPS8,IL1R1,PRKAR2B
cAMP-mediated signaling	0.465	0.0127	#NUM!	ADORA3,AKAP7,PRKAR2B
Adipogenesis pathway	0.462	0.0144	#NUM!	CLOCK,FZD3
PFKFB4 Signaling Pathway	0.462	0.0208	#NUM!	PRKAR2B
Orexin Signaling Pathway	0.459	0.0126	#NUM!	CACNA1G,CACNA2D3,PRKAR2B
Gαi Signaling	0.458	0.0143	#NUM!	ADORA3,PRKAR2B
Role of Chondrocytes in Rheumatoid Arthritis Signaling Pathway	0.454	0.0142	#NUM!	IL1R1,TRAF6
Cell Cycle: G2/M DNA Damage Checkpoint Regulation	0.448	0.02	#NUM!	MDM2
Molecular Mechanisms of Cancer	0.442	0.0111	#NUM!	E2F7,FZD3,MDM2,PRKAR2B,WNT6
TNFR1 Signaling	0.441	0.0196	#NUM!	MAP4K2
Amyloid Processing	0.441	0.0196	#NUM!	PRKAR2B
Endocannabinoid Cancer Inhibition Pathway	0.431	0.0136	#NUM!	NUPR1,PRKAR2B
Phototransduction Pathway	0.421	0.0185	#NUM!	PRKAR2B
Semaphorin Neuronal Repulsive Signaling Pathway	0.42	0.0133	#NUM!	CFL2,PRKAR2B
Lymphotoxin β Receptor Signaling	0.415	0.0182	#NUM!	TRAF6
Factors Promoting Cardiogenesis in Vertebrates	0.41	0.0131	#NUM!	FZD3,WNT6
Cell Cycle Control of Chromosomal Replication	0.409	0.0179	#NUM!	ORC4
IL-10 Signaling	0.406	0.013	#NUM!	IL1R1,TRAF6
FAT10 Signaling Pathway	0.403	0.0175	#NUM!	PSMC2
Role of CHK Proteins in Cell Cycle Checkpoint Control	0.397	0.0172	#NUM!	E2F7
Cancer Drug Resistance by Drug Efflux	0.397	0.0172	#NUM!	MDM2
Glucocorticoid Receptor Signaling	0.394	0.0103	#NUM!	ATP5F1B,BGLAP,IL1R1,KRT19,PDK4,TRAF6
Epithelial Adherens Junction Signaling	0.393	0.0127	#NUM!	BAIAP2,CFL2
Phagosome Formation	0.387	0.0101	0.378	ADORA3,CFL2,FZD3,GPR135,GPR150,MYO1A,PLAAT2
Retinoic acid Mediated Apoptosis Signaling	0.386	0.0167	#NUM!	PARP2
SPINK1 Pancreatic Cancer Pathway	0.386	0.0167	#NUM!	CPA3
Semaphorin Signaling in Neurons	0.381	0.0164	#NUM!	CFL2
Inhibition of ARE-Mediated mRNA Degradation Pathway	0.377	0.0123	#NUM!	PRKAR2B,PSMC2
HOTAIR Regulatory Pathway	0.377	0.0123	#NUM!	MDM2,WNT6
Transcriptional Regulatory Network in Embryonic Stem Cells	0.374	0.0122	#NUM!	FZD3,WNT6
Activation of IRF by Cytosolic Pattern Recognition Receptors	0.36	0.0154	#NUM!	TRAF6
Germ Cell-Sertoli Cell Junction Signaling	0.356	0.0118	#NUM!	CFL2,TUBB8
WNT/Ca+ pathway	0.355	0.0152	#NUM!	FZD3
CD40 Signaling	0.35	0.0149	#NUM!	TRAF6
Mitotic Roles of Polo-Like Kinase	0.35	0.0149	#NUM!	ANAPC7
IL-17A Signaling in Airway Cells	0.35	0.0149	#NUM!	TRAF6
Opioid Signaling Pathway	0.35	0.0107	#NUM!	CACNA1G,CACNA2D3,PRKAR2B
Oxytocin Signaling Pathway	0.346	0.0106	#NUM!	CACNA2D3,MYO1A,PRKAR2B
Remodeling of Epithelial Adherens Junctions	0.345	0.0147	#NUM!	TUBB8
Huntington's Disease Signaling	0.341	0.0106	#NUM!	ATP5F1B,BET1L,PSMC2
Phospholipases	0.341	0.0145	#NUM!	PLAAT2
Eicosanoid Signaling	0.336	0.0143	#NUM!	PLAAT2
Neutrophil Extracellular Trap Signaling Pathway	0.332	0.01	0	ATP5F1B,COL23A1,COL6A2,PLAAT2
Melatonin Signaling	0.327	0.0139	#NUM!	PRKAR2B
Ephrin B Signaling	0.327	0.0139	#NUM!	CFL2
GPCR-Mediated Integration of Enteroendocrine Signaling Exemplified by an L Cell	0.315	0.0133	#NUM!	PRKAR2B
IL-33 Signaling Pathway	0.315	0.0108	#NUM!	PRKAR2B,TRAF6
Angiopoietin Signaling	0.311	0.0132	#NUM!	BIRC5
Leptin Signaling in Obesity	0.311	0.0132	#NUM!	PRKAR2B
Hypoxia Signaling in the Cardiovascular System	0.311	0.0132	#NUM!	MDM2
VDR/RXR Activation	0.303	0.0128	#NUM!	BGLAP
Toll-like Receptor Signaling	0.303	0.0128	#NUM!	TRAF6
Maturity Onset Diabetes of Young (MODY) Signaling	0.299	0.0127	#NUM!	CACNA2D3
Role of JAK family kinases in IL-6-type Cytokine Signaling	0.299	0.0127	#NUM!	BIRC5
Role of MAPK Signaling in Inhibiting the Pathogenesis of Influenza	0.299	0.0127	#NUM!	PLAAT2
Role of BRCA1 in DNA Damage Response	0.295	0.0125	#NUM!	E2F7
Dopamine Receptor Signaling	0.295	0.0125	#NUM!	PRKAR2B
Regulation of the Epithelial-Mesenchymal Transition Pathway	0.291	0.0103	#NUM!	FZD3,WNT6
Xenobiotic Metabolism PXR Signaling Pathway	0.291	0.0103	#NUM!	PRKAR2B,UGT8
Role of MAPK Signaling in the Pathogenesis of Influenza	0.281	0.0119	#NUM!	PLAAT2
Synaptogenesis Signaling Pathway	0.28	0.00952	#NUM!	BET1L,PRKAR2B,SYT15
PI3K/AKT Signaling	0.279	0.01	#NUM!	IL1R1,MDM2
Cyclins and Cell Cycle Regulation	0.277	0.0118	#NUM!	E2F7
Human Embryonic Stem Cell Pluripotency	0.277	0.00995	#NUM!	FZD3,WNT6
ILK Signaling	0.277	0.00995	#NUM!	CFL2,MYO1A
CDX Gastrointestinal Cancer Signaling Pathway	0.275	0.0099	#NUM!	FZD3,WNT6
Ephrin Receptor Signaling	0.275	0.0099	#NUM!	CFL2,PTPN13
Xenobiotic Metabolism AHR Signaling Pathway	0.271	0.0115	#NUM!	ANKRA2
Role of Tissue Factor in Cancer	0.264	0.00966	#NUM!	BIRC5,CFL2
Agranulocyte Adhesion and Diapedesis	0.258	0.00952	#NUM!	IL1R1,MYO1A
Ceramide Signaling	0.258	0.011	#NUM!	KSR1
BMP signaling pathway	0.258	0.011	#NUM!	PRKAR2B
Apelin Adipocyte Signaling Pathway	0.258	0.011	#NUM!	PRKAR2B
Actin Nucleation by ARP-WASP Complex	0.252	0.0108	#NUM!	BAIAP2
ERK/MAPK Signaling	0.248	0.0093	#NUM!	KSR1,PRKAR2B
Activin Inhibin Signaling Pathway	0.244	0.00922	#NUM!	IL1R1,MDM2
Autophagy	0.244	0.00922	#NUM!	PRKAR2B,TRAF6
Small Cell Lung Cancer Signaling	0.243	0.0104	#NUM!	TRAF6
Death Receptor Signaling	0.243	0.0104	#NUM!	PARP2
TGF-β Signaling	0.243	0.0104	#NUM!	TRAF6
RHOGDI Signaling	0.239	0.00909	#NUM!	CFL2,MYO1A
UVA-Induced MAPK Signaling	0.237	0.0102	#NUM!	PARP2
Apelin Cardiomyocyte Signaling Pathway	0.234	0.0101	#NUM!	ATP2A2
ATM Signaling	0.232	0.01	#NUM!	MDM2
Neuropathic Pain Signaling in Dorsal Horn Neurons	0.229	0.0099	#NUM!	PRKAR2B
HER-2 Signaling in Breast Cancer	0.226	0.00881	#NUM!	BIRC5,MDM2
Sumoylation Pathway	0.224	0.00971	#NUM!	MDM2
Mouse Embryonic Stem Cell Pluripotency	0.221	0.00962	#NUM!	FZD3
IGF-1 Signaling	0.219	0.00952	#NUM!	PRKAR2B
ISGylation Signaling Pathway	0.211	0.00926	#NUM!	BIRC5
Oxidative Phosphorylation	0.202	0.00893	#NUM!	ATP5F1B
CLEAR Signaling Pathway	0	0.00702	#NUM!	MITF,TNFRSF11A
Macrophage Classical Activation Signaling Pathway	0	0.00529	#NUM!	TRAF6
Multiple Sclerosis Signaling Pathway	0	0.0045	#NUM!	PARP2
Pathogen Induced Cytokine Storm Signaling Pathway	0	0.00809	#NUM!	COL23A1,COL6A2,IL1R1
Synaptic Long Term Potentiation	0	0.00758	#NUM!	PRKAR2B
Amyotrophic Lateral Sclerosis Signaling	0	0.00862	#NUM!	CACNA2D3
Chaperone Mediated Autophagy Signaling Pathway	0	0.00315	#NUM!	EPS8,MDM2
NOD1/2 Signaling Pathway	0	0.00529	#NUM!	TRAF6
DHCR24 Signaling Pathway	0	0.0073	#NUM!	MDM2
Cachexia Signaling Pathway	0	0.00815	#NUM!	IL1R1,PRKAR2B,PSMC2
NRF2-mediated Oxidative Stress Response	0	0.00422	#NUM!	DNAJC14
Aryl Hydrocarbon Receptor Signaling	0	0.00629	#NUM!	MDM2
LXR/RXR Activation	0	0.00813	#NUM!	IL1R1
Regulation of Actin-based Motility by Rho	0	0.0087	#NUM!	BAIAP2
RAR Activation	0	0.00233	#NUM!	PRKAR2B
Erythropoietin Signaling Pathway	0	0.00568	#NUM!	MDM2
14-3-3-mediated Signaling	0	0.00787	#NUM!	TUBB8
Clathrin-mediated Endocytosis Signaling	0	0.00481	#NUM!	MDM2
IL-8 Signaling	0	0.00476	#NUM!	TRAF6
IL-12 Signaling and Production in Macrophages	0	0.00851	#NUM!	TNFRSF11A,TRAF6
Role of Pattern Recognition Receptors in Recognition of Bacteria and Viruses	0	0.00641	#NUM!	TRAF6
Role of PKR in Interferon Induction and Antiviral Response	0	0.00735	#NUM!	TRAF6
FcγRIIB Signaling in B Lymphocytes	0	0.00375	#NUM!	CACNA1G,CACNA2D3
CCR5 Signaling in Macrophages	0	0.00401	#NUM!	CACNA1G,CACNA2D3
Calcium-induced T Lymphocyte Apoptosis	0	0.00217	#NUM!	ATP2A2
IL-17 Signaling	0	0.00535	#NUM!	TRAF6
CCR3 Signaling in Eosinophils	0	0.00746	#NUM!	CFL2
Dendritic Cell Maturation	0	0.00168	#NUM!	TRAF6
Reelin Signaling in Neurons	0	0.00725	#NUM!	PDK4
HIF1α Signaling	0	0.00481	#NUM!	MDM2
Endothelin-1 Signaling	0	0.00515	#NUM!	PLAAT2
Relaxin Signaling	0	0.00645	#NUM!	PRKAR2B
Renin-Angiotensin Signaling	0	0.00826	#NUM!	PRKAR2B
Cardiac Hypertrophy Signaling	0	0.00766	#NUM!	CACNA2D3,PRKAR2B
CDK5 Signaling	0	0.0087	#NUM!	PRKAR2B
HMGB1 Signaling	0	0.00599	#NUM!	IL1R1
Aldosterone Signaling in Epithelial Cells	0	0.00581	#NUM!	DNAJC14
Prostate Cancer Signaling	0	0.00877	#NUM!	MDM2
Type I Diabetes Mellitus Signaling	0	0.00393	#NUM!	IL1R1,TRAF6
Bladder Cancer Signaling	0	0.00862	#NUM!	MDM2
G Protein Signaling Mediated by Tubby	0	0.00214	#NUM!	IFT140
Systemic Lupus Erythematosus Signaling	0	0.000937	#NUM!	CD22
CDC42 Signaling	0	0.00521	#NUM!	BAIAP2,CFL2,EXOC6
FAK Signaling	0	0.00576	-0.816	ADORA3,FZD3,GPR135,GPR150,IL1R1,MDM2
EIF2 Signaling	0	0.00435	#NUM!	RPL37A
AMPK Signaling	0	0.00826	#NUM!	CPT1A,PRKAR2B
PAK Signaling	0	0.00855	#NUM!	CFL2
Atherosclerosis Signaling	0	0.00752	#NUM!	PLAAT2
PKCθ Signaling in T Lymphocytes	0	0.00358	#NUM!	CACNA1G,CACNA2D3
PI3K Signaling in B Lymphocytes	0	0.00169	#NUM!	ATF6
P2Y Purigenic Receptor Signaling Pathway	0	0.00752	#NUM!	PRKAR2B
NGF Signaling	0	0.00833	#NUM!	TRAF6
Signaling by Rho Family GTPases	0	0.00749	#NUM!	BAIAP2,CFL2
Sertoli Cell-Sertoli Cell Junction Signaling	0	0.00823	#NUM!	IL1R1,TUBB8
eNOS Signaling	0	0.00641	#NUM!	PRKAR2B
Antioxidant Action of Vitamin C	0	0.00877	#NUM!	PLAAT2
Gαs Signaling	0	0.00794	#NUM!	PRKAR2B
Granulocyte Adhesion and Diapedesis	0	0.00529	#NUM!	IL1R1
SAPK/JNK Signaling	0	0.00199	#NUM!	MAP4K2
PTEN Signaling	0	0.00662	#NUM!	TNFRSF11A
Xenobiotic Metabolism Signaling	0	0.0068	#NUM!	ANKRA2,UGT8
IL-4 Signaling	0	0.00347	#NUM!	COL23A1,COL6A2
B Cell Receptor Signaling	0	0.00315	#NUM!	CD22,CFL2
Serotonin Receptor Signaling	0	0.00853	-1	CACNA1G,CACNA2D3,PLAAT2,PRKAR2B
Insulin Receptor Signaling	0	0.00714	#NUM!	PRKAR2B
NF-κB Signaling	0	0.00525	#NUM!	IL1R1,TNFRSF11A,TRAF6
T Cell Receptor Signaling	0	0.00162	#NUM!	PTPN7
G-Protein Coupled Receptor Signaling	0	0.00711	-1.342	ADORA3,FZD3,GPR135,GPR150,PRKAR2B
Adrenomedullin signaling pathway	0	0.00503	#NUM!	PRKAR2B
Th17 Activation Pathway	0	0.00413	#NUM!	IL1R1,TRAF6
Endocannabinoid Developing Neuron Pathway	0	0.00787	#NUM!	PRKAR2B
Systemic Lupus Erythematosus in B Cell Signaling Pathway	0	0.00276	#NUM!	CD22,TRAF6
Necroptosis Signaling Pathway	0	0.00645	#NUM!	MDM2
Xenobiotic Metabolism General Signaling Pathway	0	0.00699	#NUM!	UGT8
Xenobiotic Metabolism CAR Signaling Pathway	0	0.00515	#NUM!	UGT8
Coronavirus Pathogenesis Pathway	0	0.0049	#NUM!	E2F7
Ferroptosis Signaling Pathway	0	0.00763	#NUM!	EMP1
Role of MAPK Signaling in Promoting the Pathogenesis of Influenza	0	0.00877	#NUM!	PLAAT2
	Cluster Group 5
Ingenuity Canonical Pathways	-log(p-value)	Ratio	z-score	Molecules
Glutaryl-CoA Degradation	2.47	0.125	#NUM!	HADH,HADHA
Valine Degradation I	2.28	0.1	#NUM!	HADHA,HIBCH
Methylglyoxal Degradation VI	2.26	1	#NUM!	LDHD
Tryptophan Degradation III (Eukaryotic)	2.16	0.087	#NUM!	HADH,HADHA
4-1BB Signaling in T Lymphocytes	1.83	0.0588	#NUM!	ATF2,TNFRSF9
Fatty Acid β-oxidation I	1.83	0.0588	#NUM!	HADH,HADHA
Coagulation System	1.81	0.0571	#NUM!	F13A1,F8
Spermine and Spermidine Degradation I	1.67	0.25	#NUM!	SAT2
Intrinsic Prothrombin Activation Pathway	1.66	0.0476	#NUM!	F13A1,F8
Creatine-phosphate Biosynthesis	1.57	0.2	#NUM!	CKB
Selenocysteine Biosynthesis II (Archaea and Eukaryotes)	1.49	0.167	#NUM!	SEPSECS
HGF Signaling	1.45	0.0227	#NUM!	ATF2,ELF4,MAP3K12
Ceramide Degradation	1.43	0.143	#NUM!	ACER1
White Adipose Tissue Browning Pathway	1.4	0.0217	#NUM!	ATF2,FCER1A,LDHD
MSP-RON Signaling in Cancer Cells Pathway	1.38	0.0214	#NUM!	ATF2,ELF4,TRIM24
Sphingomyelin Metabolism	1.37	0.125	#NUM!	SGMS2
Sphingosine and Sphingosine-1-phosphate Metabolism	1.32	0.111	#NUM!	ACER1
Cell Cycle: G1/S Checkpoint Regulation	1.27	0.0294	#NUM!	CCND3,HDAC11
Ketolysis	1.27	0.1	#NUM!	HADHA
Ketogenesis	1.23	0.0909	#NUM!	HADHA
Glycogen Degradation II	1.23	0.0909	#NUM!	PGM5
GDP-glucose Biosynthesis	1.23	0.0909	#NUM!	PGM5
ERK5 Signaling	1.21	0.027	#NUM!	ATF2,GNA12
Glucose and Glucose-1-phosphate Degradation	1.2	0.0833	#NUM!	PGM5
Glycogen Degradation III	1.16	0.0769	#NUM!	PGM5
Guanosine Nucleotides Degradation III	1.16	0.0769	#NUM!	NT5C3B
Urate Biosynthesis/Inosine 5'-phosphate Degradation	1.13	0.0714	#NUM!	NT5C3B
Mevalonate Pathway I	1.13	0.0714	#NUM!	HADHA
Cyclins and Cell Cycle Regulation	1.1	0.0235	#NUM!	CCND3,HDAC11
Extrinsic Prothrombin Activation Pathway	1.08	0.0625	#NUM!	F13A1
Adenosine Nucleotides Degradation II	1.08	0.0625	#NUM!	NT5C3B
Isoleucine Degradation I	1.05	0.0588	#NUM!	HADHA
Non-Small Cell Lung Cancer Signaling	1.03	0.0213	#NUM!	CCND3,HDAC11
Superpathway of Geranylgeranyldiphosphate Biosynthesis I (via Mevalonate)	1.03	0.0556	#NUM!	HADHA
Small Cell Lung Cancer Signaling	1.01	0.0208	#NUM!	CCND3,HDAC11
Purine Nucleotides Degradation II (Aerobic)	1.01	0.0526	#NUM!	NT5C3B
ATM Signaling	0.985	0.02	#NUM!	ATF2,SMC1A
Putrescine Degradation III	0.946	0.0455	#NUM!	SAT2
Telomerase Signaling	0.93	0.0185	#NUM!	ELF4,HDAC11
Kinetochore Metaphase Signaling Pathway	0.917	0.0182	#NUM!	SKA2,SMC1A
Prostate Cancer Signaling	0.892	0.0175	#NUM!	ATF2,HDAC11
EIF2 Signaling	0.883	0.013	#NUM!	EIF4G3,RPL10,RPS4Y1
Bladder Cancer Signaling	0.88	0.0172	#NUM!	HDAC11,MMP11
Virus Entry via Endocytic Pathways	0.868	0.0169	#NUM!	AP1M2,FLNB
Cardiomyocyte Differentiation via BMP Receptors	0.862	0.037	#NUM!	ATF2
NAD Salvage Pathway II	0.862	0.037	#NUM!	NT5C3B
Cholecystokinin/Gastrin-mediated Signaling	0.862	0.0168	#NUM!	ATF2,GNA12
Sphingosine-1-phosphate Signaling	0.856	0.0167	#NUM!	ACER1,GNA12
NGF Signaling	0.856	0.0167	#NUM!	ATF2,MAP3K12
AMPK Signaling	0.836	0.0124	#NUM!	ATF2,GNA12,PFKFB3
Superpathway of Cholesterol Biosynthesis	0.834	0.0345	#NUM!	HADHA
Sertoli Cell-Sertoli Cell Junction Signaling	0.832	0.0123	#NUM!	ATF2,MAP3K12,MYO7A
Glioma Signaling	0.828	0.016	#NUM!	CCND3,HDAC11
Gαs Signaling	0.822	0.0159	#NUM!	ATF2,GNA12
Cardiac Hypertrophy Signaling	0.768	0.0115	#NUM!	ATF2,GNA12,MAP3K12
Adipogenesis pathway	0.756	0.0144	#NUM!	HDAC11,KAT6B
Signaling by Rho Family GTPases	0.748	0.0112	#NUM!	ARHGEF9,GNA12,MAP3K12
Role of Chondrocytes in Rheumatoid Arthritis Signaling Pathway	0.746	0.0142	#NUM!	ASIC1,MMP11
Hereditary Breast Cancer Signaling	0.741	0.0141	#NUM!	CCND3,HDAC11
Protein Kinase A Signaling	0.729	0.00973	#NUM!	ATF2,DUSP7,FLNB,PTPDC1
Insulin Secretion Signaling Pathway	0.722	0.0109	#NUM!	ASIC1,ATF2,EIF4G3
Endocannabinoid Cancer Inhibition Pathway	0.719	0.0136	#NUM!	ATF2,CCND3
Inhibition of Matrix Metalloproteases	0.717	0.0256	#NUM!	MMP11
Chronic Myeloid Leukemia Signaling	0.712	0.0108	#NUM!	CCND3,HDAC11,TRIB2
NAD Signaling Pathway	0.701	0.0132	#NUM!	LDHD,SLC36A4
Thyroid Hormone Metabolism II (via Conjugation and/or Degradation)	0.697	0.0244	#NUM!	LARGE1
Role of IL-17F in Allergic Inflammatory Airway Diseases	0.645	0.0213	#NUM!	ATF2
Molecular Mechanisms of Cancer	0.637	0.00889	#NUM!	ARHGEF9,CCND3,GNA12,HDAC11
Apelin Muscle Signaling Pathway	0.637	0.0208	#NUM!	GNA12
PFKFB4 Signaling Pathway	0.637	0.0208	#NUM!	ATF2
Role of Osteoclasts in Rheumatoid Arthritis Signaling Pathway	0.626	0.00974	#NUM!	ATF2,MMP11,TREM2
Germ Cell-Sertoli Cell Junction Signaling	0.625	0.0118	#NUM!	MAP3K12,MYO7A
Tumor Microenvironment Pathway	0.593	0.0112	#NUM!	IDO2,MMP11
Pulmonary Fibrosis Idiopathic Signaling Pathway	0.581	0.0092	#NUM!	ATF2,GNA12,MMP11
CSDE1 Signaling Pathway	0.579	0.0179	#NUM!	CCND3
Regulation of eIF4 and p70S6K Signaling	0.576	0.0109	#NUM!	EIF4G3,RPS4Y1
CD27 Signaling in Lymphocytes	0.572	0.0175	#NUM!	MAP3K12
Role of IL-17A in Arthritis	0.572	0.0175	#NUM!	ATF2
Macrophage Alternative Activation Signaling Pathway	0.56	0.0106	#NUM!	ATF2,FCER1A
Polyamine Regulation in Colon Cancer	0.559	0.0169	#NUM!	SAT2
Nicotine Degradation III	0.559	0.0169	#NUM!	LARGE1
GNRH Signaling	0.554	0.0105	#NUM!	ATF2,MAP3K12
Primary Immunodeficiency Signaling	0.553	0.0167	#NUM!	RFXAP
GADD45 Signaling	0.553	0.0167	#NUM!	CCND3
PCP (Planar Cell Polarity) Pathway	0.553	0.0167	#NUM!	ATF2
Role of JAK2 in Hormone-like Cytokine Signaling	0.541	0.0161	#NUM!	CCND3
Melatonin Degradation I	0.535	0.0159	#NUM!	LARGE1
Activation of IRF by Cytosolic Pattern Recognition Receptors	0.524	0.0154	#NUM!	ATF2
ILK Signaling	0.524	0.00995	#NUM!	ATF2,FLNB
Ephrin Receptor Signaling	0.521	0.0099	#NUM!	ATF2,GNA12
WNT/Ca+ pathway	0.518	0.0152	#NUM!	ATF2
Coronavirus Pathogenesis Pathway	0.515	0.0098	#NUM!	HDAC11,RPS4Y1
Mitotic Roles of Polo-Like Kinase	0.513	0.0149	#NUM!	SMC1A
Nicotine Degradation II	0.513	0.0149	#NUM!	LARGE1
Superpathway of Melatonin Degradation	0.508	0.0147	#NUM!	LARGE1
HIF1α Signaling	0.504	0.00962	#NUM!	MMP11,SAT2
IL-8 Signaling	0.498	0.00952	#NUM!	CCND3,GNA12
mTOR Signaling	0.487	0.00935	#NUM!	EIF4G3,RPS4Y1
Ephrin B Signaling	0.487	0.0139	#NUM!	GNA12
Serotonin Degradation	0.487	0.0139	#NUM!	LARGE1
ERK/MAPK Signaling	0.485	0.0093	#NUM!	ATF2,ELF4
Caveolar-mediated Endocytosis Signaling	0.473	0.0133	#NUM!	FLNB
RHOGDI Signaling	0.472	0.00909	#NUM!	ARHGEF9,GNA12
Calcium Signaling	0.472	0.00909	#NUM!	ATF2,HDAC11
Hypoxia Signaling in the Cardiovascular System	0.468	0.0132	#NUM!	ATF2
Cardiac Hypertrophy Signaling (Enhanced)	0.466	0.00738	-1	ATF2,GNA12,HDAC11,MAP3K12
TREM1 Signaling	0.464	0.013	#NUM!	NLRC3
Thrombin Signaling	0.459	0.00889	#NUM!	ARHGEF9,GNA12
Neurotrophin/TRK Signaling	0.459	0.0128	#NUM!	ATF2
IL-7 Signaling Pathway	0.459	0.0128	#NUM!	CCND3
Role of MAPK Signaling in Inhibiting the Pathogenesis of Influenza	0.455	0.0127	#NUM!	ATF2
HER-2 Signaling in Breast Cancer	0.454	0.00881	#NUM!	ELF4,FCER1A
FLT3 Signaling in Hematopoietic Progenitor Cells	0.442	0.0122	#NUM!	ATF2
Estrogen-Dependent Breast Cancer Signaling	0.442	0.0122	#NUM!	ATF2
Role of MAPK Signaling in the Pathogenesis of Influenza	0.433	0.0119	#NUM!	ATF2
Osteoarthritis Pathway	0.433	0.00847	#NUM!	ATF2,CNMD
LPS-stimulated MAPK Signaling	0.429	0.0118	#NUM!	ATF2
FGF Signaling	0.425	0.0116	#NUM!	ATF2
Estrogen Receptor Signaling	0.414	0.00733	#NUM!	ATF2,GNA12,MMP11
Regulation of Cellular Mechanics by Calpain Protease	0.41	0.0111	#NUM!	CCND3
Crosstalk between Dendritic Cells and Natural Killer Cells	0.406	0.011	#NUM!	TREM2
RANK Signaling in Osteoclasts	0.406	0.011	#NUM!	MAP3K12
BMP signaling pathway	0.406	0.011	#NUM!	ATF2
Actin Nucleation by ARP-WASP Complex	0.399	0.0108	#NUM!	GNA12
IL-1 Signaling	0.388	0.0104	#NUM!	GNA12
Sperm Motility	0.388	0.00778	#NUM!	DSTYK,GNA12
RAR Activation	0.382	0.00699	#NUM!	ATF2,MMP11,TRIM24
Melanocyte Development and Pigmentation Signaling	0.382	0.0102	#NUM!	ATF2
Colorectal Cancer Metastasis Signaling	0.361	0.00738	#NUM!	GNA12,MMP11
WNK Renal Signaling Pathway	0.356	0.00943	#NUM!	ASIC1
PD-1, PD-L1 cancer immunotherapy pathway	0.353	0.00935	#NUM!	CBLB
ISGylation Signaling Pathway	0.35	0.00926	#NUM!	FLNB
α-Adrenergic Signaling	0.347	0.00917	#NUM!	GNA12
Opioid Signaling Pathway	0.345	0.00714	#NUM!	ATF2,GNA12
Oxytocin Signaling Pathway	0.341	0.00709	#NUM!	ATF2,GNA12
Huntington's Disease Signaling	0.338	0.00704	#NUM!	ATF2,HDAC11
CLEAR Signaling Pathway	0.336	0.00702	#NUM!	ATF2,FLCN
Role of MAPK Signaling in Promoting the Pathogenesis of Influenza	0.333	0.00877	#NUM!	ATF2
Serotonin Receptor Signaling	0.326	0.0064	#NUM!	ATF2,F13A1,GNA12
Sirtuin Signaling Pathway	0.324	0.00685	#NUM!	LDHD,PFKFB3
Fc Epsilon RI Signaling	0.322	0.00847	#NUM!	FCER1A
MSP-RON Signaling in Macrophages Pathway	0.32	0.0084	#NUM!	ATF2
p38 MAPK Signaling	0.317	0.00833	#NUM!	ATF2
Renin-Angiotensin Signaling	0.315	0.00826	#NUM!	ATF2
Senescence Pathway	0.313	0.00669	#NUM!	CCND3,ELF4
LXR/RXR Activation	0.31	0.00813	#NUM!	HADH
IL-15 Production	0.31	0.00813	#NUM!	DSTYK
RHOA Signaling	0.307	0.00806	#NUM!	GNA12
Pancreatic Adenocarcinoma Signaling	0.302	0.00794	#NUM!	HDAC11
Endocannabinoid Developing Neuron Pathway	0.3	0.00787	#NUM!	ATF2
G Beta Gamma Signaling	0.295	0.00775	#NUM!	GNA12
fMLP Signaling in Neutrophils	0.291	0.00763	#NUM!	GNA12
Synaptic Long Term Potentiation	0.288	0.00758	#NUM!	ATF2
GABA Receptor Signaling	0.288	0.00758	#NUM!	GNA12
Neuroinflammation Signaling Pathway	0.286	0.00631	#NUM!	ATF2,TREM2
SAPK/JNK Signaling	0.286	0.00598	#NUM!	ATF2,GNA12,MAP3K12
Gα12/13 Signaling	0.286	0.00752	#NUM!	GNA12
P2Y Purigenic Receptor Signaling Pathway	0.286	0.00752	#NUM!	ATF2
CCR3 Signaling in Eosinophils	0.284	0.00746	#NUM!	GNA12
STAT3 Pathway	0.282	0.00741	#NUM!	MAP3K12
Role of PKR in Interferon Induction and Antiviral Response	0.279	0.00735	#NUM!	ATF2
Reelin Signaling in Neurons	0.275	0.00725	#NUM!	ARHGEF9
Myelination Signaling Pathway	0.272	0.00612	#NUM!	ATF2,HDAC11
Gαi Signaling	0.271	0.00714	#NUM!	GNA12
Insulin Receptor Signaling	0.271	0.00714	#NUM!	ASIC1
Apelin Endothelial Signaling Pathway	0.269	0.00709	#NUM!	GNA12
Xenobiotic Metabolism General Signaling Pathway	0.265	0.00699	#NUM!	MAP3K12
Cellular Effects of Sildenafil (Viagra)	0.251	0.00667	#NUM!	SLC4A11
Corticotropin Releasing Hormone Signaling	0.248	0.00658	#NUM!	ATF2
Factors Promoting Cardiogenesis in Vertebrates	0.246	0.00654	#NUM!	ATF2
IL-10 Signaling	0.244	0.00649	#NUM!	ATF2
Relaxin Signaling	0.242	0.00645	#NUM!	GNA12
Ovarian Cancer Signaling	0.237	0.00633	#NUM!	HDAC11
Aryl Hydrocarbon Receptor Signaling	0.235	0.00629	#NUM!	CCND3
HOTAIR Regulatory Pathway	0.228	0.00613	#NUM!	MMP11
Transcriptional Regulatory Network in Embryonic Stem Cells	0.227	0.0061	#NUM!	TRIM24
HMGB1 Signaling	0.222	0.00599	#NUM!	KAT6B
CXCR4 Signaling	0.22	0.00595	#NUM!	GNA12
Androgen Signaling	0.219	0.00592	#NUM!	GNA12
Ribonucleotide Reductase Signaling Pathway	0.217	0.00588	#NUM!	ATF2
Gαq Signaling	0.217	0.00588	#NUM!	GNA12
Glioblastoma Multiforme Signaling	0.216	0.00585	#NUM!	CCND3
Aldosterone Signaling in Epithelial Cells	0.214	0.00581	#NUM!	ASIC1
D-myo-inositol (1,4,5,6)-Tetrakisphosphate Biosynthesis	0.202	0.00556	#NUM!	MTMR4
D-myo-inositol (3,4,5,6)-tetrakisphosphate Biosynthesis	0.202	0.00556	#NUM!	MTMR4
Cardiac β-adrenergic Signaling	0.202	0.00556	#NUM!	GNA12
Oxytocin in Brain Signaling Pathway	0	0.00503	#NUM!	ATF2
Pulmonary Healing Signaling Pathway	0	0.00503	#NUM!	MMP11
MicroRNA Biogenesis Signaling Pathway	0	0.00535	#NUM!	EWSR1
Multiple Sclerosis Signaling Pathway	0	0.0045	#NUM!	ASIC1
Pathogen Induced Cytokine Storm Signaling Pathway	0	0.0027	#NUM!	NLRC3
Role of Osteoblasts in Rheumatoid Arthritis Signaling Pathway	0	0.0041	#NUM!	MMP11
Natural Killer Cell Signaling	0	0.00505	#NUM!	MAP3K12
S100 Family Signaling Pathway	0	0.00259	#NUM!	ATF2,MMP11
Circadian Rhythm Signaling	0	0.00373	#NUM!	ATF2
Leukocyte Extravasation Signaling	0	0.00518	#NUM!	MMP11
Axonal Guidance Signaling	0	0.00392	#NUM!	GNA12,MMP11
Actin Cytoskeleton Signaling	0	0.0041	#NUM!	GNA12
Synaptic Long Term Depression	0	0.00505	#NUM!	GNA12
Chaperone Mediated Autophagy Signaling Pathway	0	0.00157	#NUM!	MMP11
IL-33 Signaling Pathway	0	0.00541	#NUM!	ATF2
Activin Inhibin Signaling Pathway	0	0.00461	#NUM!	ATF2
Acetylcholine Receptor Signaling Pathway	0	0.00515	#NUM!	ATF2
Glutaminergic Receptor Signaling Pathway (Enhanced)	0	0.00308	#NUM!	ATF2
Sertoli Cell Germ Cell Junction Signaling Pathway (Enhanced)	0	0.00424	#NUM!	MAP3K12
Acute Phase Response Signaling	0	0.00541	#NUM!	F8
Mitochondrial Dysfunction	0	0.0029	#NUM!	ATF2
Clathrin-mediated Endocytosis Signaling	0	0.00481	#NUM!	AP1M2
Role of NFAT in Regulation of the Immune Response	0	0.0029	#NUM!	ATF2,FCER1A,GNA12
CCR5 Signaling in Macrophages	0	0.002	#NUM!	GNA12
IL-17 Signaling	0	0.00535	#NUM!	ATF2
CTLA4 Signaling in Cytotoxic T Lymphocytes	0	0.00493	#NUM!	AP1M2,CBLB,IDO2
Dendritic Cell Maturation	0	0.00336	#NUM!	ATF2,TREM2
Endothelin-1 Signaling	0	0.00515	#NUM!	GNA12
CREB Signaling in Neurons	0	0.00329	#NUM!	ATF2,GNA12
Production of Nitric Oxide and Reactive Oxygen Species in Macrophages	0	0.00524	#NUM!	MAP3K12
G Protein Signaling Mediated by Tubby	0	0.00214	#NUM!	GNA12
CDC42 Signaling	0	0.00174	#NUM!	ATF2
FAK Signaling	0	0.000961	#NUM!	ELF4
Phospholipase C Signaling	0	0.00268	#NUM!	ARHGEF9,ATF2,HDAC11
Role of Macrophages, Fibroblasts and Endothelial Cells in Rheumatoid Arthritis	0	0.00301	#NUM!	ATF2
Role of NFAT in Cardiac Hypertrophy	0	0.00446	#NUM!	HDAC11
Breast Cancer Regulation by Stathmin1	0	0.00505	#NUM!	ARHGEF9,ATF2,CCND3
PKCθ Signaling in T Lymphocytes	0	0.00179	#NUM!	MAP3K12
PI3K Signaling in B Lymphocytes	0	0.00169	#NUM!	ATF2
Role of Tissue Factor in Cancer	0	0.00483	#NUM!	GNA12
Dopamine-DARPP32 Feedback in cAMP Signaling	0	0.00538	#NUM!	ATF2
D-myo-inositol-5-phosphate Metabolism	0	0.0051	#NUM!	MTMR4
Superpathway of Inositol Phosphate Compounds	0	0.00427	#NUM!	MTMR4
3-phosphoinositide Degradation	0	0.00524	#NUM!	MTMR4
3-phosphoinositide Biosynthesis	0	0.00485	#NUM!	MTMR4
Agranulocyte Adhesion and Diapedesis	0	0.00476	#NUM!	MMP11
Granulocyte Adhesion and Diapedesis	0	0.00529	#NUM!	MMP11
TEC Kinase Signaling	0	0.00346	#NUM!	FCER1A,GNA12
Protein Ubiquitination Pathway	0	0.00366	#NUM!	UBE3B
Xenobiotic Metabolism Signaling	0	0.0034	#NUM!	MAP3K12
IL-4 Signaling	0	0.00173	#NUM!	ATF2
B Cell Receptor Signaling	0	0.00315	#NUM!	ATF2,MAP3K12
cAMP-mediated signaling	0	0.00424	#NUM!	ATF2
T Cell Receptor Signaling	0	0.00162	#NUM!	ATF2
G-Protein Coupled Receptor Signaling	0	0.00427	#NUM!	ATF2,GNA12,MAP3K12
Gustation Pathway	0	0.00495	#NUM!	ASIC1
Phagosome Formation	0	0.00288	#NUM!	AP1M2,FCER1A
Autophagy	0	0.00461	#NUM!	ATF2
Synaptogenesis Signaling Pathway	0	0.00317	#NUM!	ATF2
Systemic Lupus Erythematosus in T Cell Signaling Pathway	0	0.00311	#NUM!	ATF2,GNA12
Systemic Lupus Erythematosus in B Cell Signaling Pathway	0	0.00138	#NUM!	CCND3
Hepatic Fibrosis Signaling Pathway	0	0.00236	#NUM!	ATF2
