# Supplementary material for: Translating genetic findings to epigenetics: identifying the mechanisms associated with aging after high-radiation exposure on earth and in space
Source: Front Public Health. 2024 Mar 22;12:1333222. doi: 10.3389/fpubh.2024.1333222 (PMC10995328; doi:10.3389/fpubh.2024.1333222)
Supplement: Supplementary file 8 [file Table_5.xlsx]

## Sheet: Sheet1
	Overlapping pathways from each k-means cluster group
Names	total	elements
1 2 3 4 5	21	S100 Family Signaling Pathway
		Molecular Mechanisms of Cancer
		Pathogen Induced Cytokine Storm Signaling Pathway
		Senescence Pathway
		Role of Osteoblasts in Rheumatoid Arthritis Signaling Pathway
		Myelination Signaling Pathway
		Hepatic Fibrosis Signaling Pathway
		Protein Ubiquitination Pathway
		Pulmonary Fibrosis Idiopathic Signaling Pathway
		Sertoli Cell Germ Cell Junction Signaling Pathway (Enhanced)
		Activin Inhibin Signaling Pathway
		Axonal Guidance Signaling
		Colorectal Cancer Metastasis Signaling
		Neuroinflammation Signaling Pathway
		Clathrin-mediated Endocytosis Signaling
		LXR/RXR Activation
		IL-33 Signaling Pathway
		Serotonin Receptor Signaling
		Acute Phase Response Signaling
		Oxytocin Signaling Pathway
		Phagosome Formation
1 2 3 4	12	Neuroprotective Role of THOP1 in Alzheimer's Disease
		Hepatic Fibrosis / Hepatic Stellate Cell Activation
		Adrenomedullin signaling pathway
		PPARŒ±/RXRŒ± Activation
		Erythropoietin Signaling Pathway
		CDK5 Signaling
		Cachexia Signaling Pathway
		Xenobiotic Metabolism PXR Signaling Pathway
		Neutrophil Extracellular Trap Signaling Pathway
		IL-12 Signaling and Production in Macrophages
		Glucocorticoid Receptor Signaling
		Atherosclerosis Signaling
1 2 3 5	2	MicroRNA Biogenesis Signaling Pathway
		Production of Nitric Oxide and Reactive Oxygen Species in Macrophages
1 2 4 5	10	Insulin Secretion Signaling Pathway
		Role of Tissue Factor in Cancer
		Cyclins and Cell Cycle Regulation
		Endocannabinoid Developing Neuron Pathway
		Factors Promoting Cardiogenesis in Vertebrates
		Opioid Signaling Pathway
		Aryl Hydrocarbon Receptor Signaling
		Transcriptional Regulatory Network in Embryonic Stem Cells
		Cell Cycle: G1/S Checkpoint Regulation
		Pancreatic Adenocarcinoma Signaling
1 3 4 5	37	Systemic Lupus Erythematosus in B Cell Signaling Pathway
		Signaling by Rho Family GTPases
		Cardiac Hypertrophy Signaling (Enhanced)
		PFKFB4 Signaling Pathway
		Multiple Sclerosis Signaling Pathway
		Synaptic Long Term Potentiation
		Synaptogenesis Signaling Pathway
		Huntington's Disease Signaling
		CCR3 Signaling in Eosinophils
		Cellular Effects of Sildenafil (Viagra)
		ERK/MAPK Signaling
		Mitochondrial Dysfunction
		GABA Receptor Signaling
		IL-10 Signaling
		Gustation Pathway
		IL-17 Signaling
		AMPK Signaling
		G-Protein Coupled Receptor Signaling
		Chronic Myeloid Leukemia Signaling
		RHOGDI Signaling
		Cardiac Œ≤-adrenergic Signaling
		Calcium Signaling
		Sertoli Cell-Sertoli Cell Junction Signaling
		IL-1 Signaling
		White Adipose Tissue Browning Pathway
		HMGB1 Signaling
		Pulmonary Healing Signaling Pathway
		Germ Cell-Sertoli Cell Junction Signaling
		Protein Kinase A Signaling
		RAR Activation
		Breast Cancer Regulation by Stathmin1
		Estrogen Receptor Signaling
		Insulin Receptor Signaling
		CREB Signaling in Neurons
		Dopamine-DARPP32 Feedback in cAMP Signaling
		p38 MAPK Signaling
		FAK Signaling
2 3 4 5	13	Superpathway of Inositol Phosphate Compounds
		Granulocyte Adhesion and Diapedesis
		3-phosphoinositide Biosynthesis
		D-myo-inositol (1,4,5,6)-Tetrakisphosphate Biosynthesis
		Agranulocyte Adhesion and Diapedesis
		D-myo-inositol (3,4,5,6)-tetrakisphosphate Biosynthesis
		Natural Killer Cell Signaling
		3-phosphoinositide Degradation
		Chaperone Mediated Autophagy Signaling Pathway
		Role of Osteoclasts in Rheumatoid Arthritis Signaling Pathway
		EIF2 Signaling
		Osteoarthritis Pathway
		D-myo-inositol-5-phosphate Metabolism
1 2 3	4	FAT10 Cancer Signaling Pathway
		Airway Pathology in Chronic Obstructive Pulmonary Disease
		Iron homeostasis signaling pathway
		FXR/RXR Activation
1 2 4	11	Apelin Adipocyte Signaling Pathway
		ID1 Signaling Pathway
		Inhibition of ARE-Mediated mRNA Degradation Pathway
		Endocannabinoid Neuronal Synapse Pathway
		TGF-Œ≤ Signaling
		Phototransduction Pathway
		WNT/Œ≤-catenin Signaling
		Regulation of the Epithelial-Mesenchymal Transition Pathway
		Apelin Cardiomyocyte Signaling Pathway
		DHCR24 Signaling Pathway
		Human Embryonic Stem Cell Pluripotency
1 2 5	1	GADD45 Signaling
1 3 4	18	Dopamine Receptor Signaling
		Dilated Cardiomyopathy Signaling Pathway
		NOD1/2 Signaling Pathway
		Remodeling of Epithelial Adherens Junctions
		Hepatic Cholestasis
		Role of Pattern Recognition Receptors in Recognition of Bacteria and Viruses
		Tight Junction Signaling
		p53 Signaling
		PI3K/AKT Signaling
		Gap Junction Signaling
		Wound Healing Signaling Pathway
		Semaphorin Neuronal Repulsive Signaling Pathway
		Adrenergic Receptor Signaling Pathway (Enhanced)
		Neurovascular Coupling Signaling Pathway
		Neuropathic Pain Signaling in Dorsal Horn Neurons
		SNARE Signaling Pathway
		CDX Gastrointestinal Cancer Signaling Pathway
		Macrophage Classical Activation Signaling Pathway
1 3 5	7	Isoleucine Degradation I
		Valine Degradation I
		Thrombin Signaling
		PD-1, PD-L1 cancer immunotherapy pathway
		Tumor Microenvironment Pathway
		Phospholipase C Signaling
		TEC Kinase Signaling
1 4 5	33	Cardiac Hypertrophy Signaling
		GŒ±s Signaling
		Ephrin Receptor Signaling
		Role of NFAT in Cardiac Hypertrophy
		Melanocyte Development and Pigmentation Signaling
		Glutaminergic Receptor Signaling Pathway (Enhanced)
		GNRH Signaling
		BMP signaling pathway
		Oxytocin in Brain Signaling Pathway
		Ephrin B Signaling
		Hypoxia Signaling in the Cardiovascular System
		G Protein Signaling Mediated by Tubby
		CCR5 Signaling in Macrophages
		Autophagy
		Sperm Motility
		IL-4 Signaling
		Acetylcholine Receptor Signaling Pathway
		Ovarian Cancer Signaling
		Endocannabinoid Cancer Inhibition Pathway
		GŒ±i Signaling
		G Beta Gamma Signaling
		IL-8 Signaling
		Renin-Angiotensin Signaling
		SAPK/JNK Signaling
		Œ±-Adrenergic Signaling
		Corticotropin Releasing Hormone Signaling
		cAMP-mediated signaling
		Circadian Rhythm Signaling
		Relaxin Signaling
		P2Y Purigenic Receptor Signaling Pathway
		B Cell Receptor Signaling
		Small Cell Lung Cancer Signaling
		Androgen Signaling
2 3 4	4	SPINK1 Pancreatic Cancer Pathway
		LPS/IL-1 Mediated Inhibition of RXR Function
		Cell Cycle: G2/M DNA Damage Checkpoint Regulation
		Eicosanoid Signaling
2 3 5	2	mTOR Signaling
		Regulation of eIF4 and p70S6K Signaling
2 4 5	7	NAD Salvage Pathway II
		Ribonucleotide Reductase Signaling Pathway
		CLEAR Signaling Pathway
		Xenobiotic Metabolism Signaling
		WNK Renal Signaling Pathway
		Sirtuin Signaling Pathway
		Endothelin-1 Signaling
3 4 5	18	Role of Chondrocytes in Rheumatoid Arthritis Signaling Pathway
		Role of PKR in Interferon Induction and Antiviral Response
		Kinetochore Metaphase Signaling Pathway
		STAT3 Pathway
		Crosstalk between Dendritic Cells and Natural Killer Cells
		Coronavirus Pathogenesis Pathway
		Role of MAPK Signaling in the Pathogenesis of Influenza
		ILK Signaling
		ISGylation Signaling Pathway
		Fatty Acid Œ≤-oxidation I
		Role of MAPK Signaling in Inhibiting the Pathogenesis of Influenza
		Adipogenesis pathway
		Role of Macrophages, Fibroblasts and Endothelial Cells in Rheumatoid Arthritis
		RHOA Signaling
		Actin Cytoskeleton Signaling
		CDC42 Signaling
		HER-2 Signaling in Breast Cancer
		T Cell Receptor Signaling
1 2	3	Regulation of IL-2 Expression in Activated and Anergic T Lymphocytes
		Antiproliferative Role of TOB in T Cell Signaling
		Regulation of the Epithelial Mesenchymal Transition by Growth Factors Pathway
1 3	5	VEGF Signaling
		Airway Inflammation in Asthma
		Th2 Pathway
		Th1 and Th2 Activation Pathway
		Triacylglycerol Biosynthesis
1 4	30	UVA-Induced MAPK Signaling
		Pyroptosis Signaling Pathway
		Orexin Signaling Pathway
		Unfolded protein response
		NF-Œ∫B Signaling
		GP6 Signaling Pathway
		Netrin Signaling
		Apelin Pancreas Signaling Pathway
		tRNA Charging
		eNOS Signaling
		DNA damage-induced 14-3-3œÉ Signaling
		Nitric Oxide Signaling in the Cardiovascular System
		Calcium-induced T Lymphocyte Apoptosis
		Leptin Signaling in Obesity
		Melatonin Signaling
		PTEN Signaling
		Role of JAK family kinases in IL-6-type Cytokine Signaling
		GPCR-Mediated Integration of Enteroendocrine Signaling Exemplified by an L Cell
		PXR/RXR Activation
		IL-13 Signaling Pathway
		GABAergic Receptor Signaling Pathway (Enhanced)
		Necroptosis Signaling Pathway
		GPCR-Mediated Nutrient Sensing in Enteroendocrine Cells
		Amyloid Processing
		Sonic Hedgehog Signaling
		Amyotrophic Lateral Sclerosis Signaling
		Lymphotoxin Œ≤ Receptor Signaling
		Calcium Transport I
		IGF-1 Signaling
		MYC Mediated Apoptosis Signaling
1 5	10	fMLP Signaling in Neutrophils
		Role of NFAT in Regulation of the Immune Response
		CD27 Signaling in Lymphocytes
		CTLA4 Signaling in Cytotoxic T Lymphocytes
		Macrophage Alternative Activation Signaling Pathway
		Apelin Muscle Signaling Pathway
		GŒ±q Signaling
		Role of JAK2 in Hormone-like Cytokine Signaling
		CXCR4 Signaling
		Apelin Endothelial Signaling Pathway
2 3	2	T Cell Exhaustion Signaling Pathway
		HIPPO signaling
2 4	3	Xenobiotic Metabolism CAR Signaling Pathway
		Phagosome Maturation
		Xenobiotic Metabolism AHR Signaling Pathway
2 5	3	Putrescine Degradation III
		Serotonin Degradation
		MSP-RON Signaling in Cancer Cells Pathway
3 4	26	DNA Methylation and Transcriptional Repression Signaling
		Role of BRCA1 in DNA Damage Response
		IL-6 Signaling
		Death Receptor Signaling
		Regulation of Actin-based Motility by Rho
		Type I Diabetes Mellitus Signaling
		Retinoic acid Mediated Apoptosis Signaling
		Dolichyl-diphosphooligosaccharide Biosynthesis
		TR/RXR Activation
		Th17 Activation Pathway
		PPAR Signaling
		VDR/RXR Activation
		Gluconeogenesis I
		ABRA Signaling Pathway
		14-3-3-mediated Signaling
		Glycolysis I
		Systemic Lupus Erythematosus Signaling
		Toll-like Receptor Signaling
		Type II Diabetes Mellitus Signaling
		iNOS Signaling
		Sumoylation Pathway
		Role of Osteoblasts, Osteoclasts and Chondrocytes in Rheumatoid Arthritis
		Cell Cycle Control of Chromosomal Replication
		FAT10 Signaling Pathway
		Role of WNT/GSK-3Œ≤ Signaling in the Pathogenesis of Influenza
		NRF2-mediated Oxidative Stress Response
3 5	6	MSP-RON Signaling in Macrophages Pathway
		Neurotrophin/TRK Signaling
		Leukocyte Extravasation Signaling
		Caveolar-mediated Endocytosis Signaling
		Virus Entry via Endocytic Pathways
		IL-7 Signaling Pathway
4 5	33	Reelin Signaling in Neurons
		Xenobiotic Metabolism General Signaling Pathway
		PCP (Planar Cell Polarity) Pathway
		PKCŒ∏ Signaling in T Lymphocytes
		Glycogen Degradation III
		Glucose and Glucose-1-phosphate Degradation
		Activation of IRF by Cytosolic Pattern Recognition Receptors
		Guanosine Nucleotides Degradation III
		HIF1Œ± Signaling
		Prostate Cancer Signaling
		HOTAIR Regulatory Pathway
		Adenosine Nucleotides Degradation II
		Role of IL-17F in Allergic Inflammatory Airway Diseases
		Bladder Cancer Signaling
		Urate Biosynthesis/Inosine 5'-phosphate Degradation
		Aldosterone Signaling in Epithelial Cells
		Purine Nucleotides Degradation II (Aerobic)
		Synaptic Long Term Depression
		Dendritic Cell Maturation
		Glioblastoma Multiforme Signaling
		NGF Signaling
		Glioma Signaling
		GDP-glucose Biosynthesis
		PI3K Signaling in B Lymphocytes
		Actin Nucleation by ARP-WASP Complex
		RANK Signaling in Osteoclasts
		Superpathway of Cholesterol Biosynthesis
		Role of MAPK Signaling in Promoting the Pathogenesis of Influenza
		NAD Signaling Pathway
		ATM Signaling
		WNT/Ca+ pathway
		Glycogen Degradation II
		Mitotic Roles of Polo-Like Kinase
1	22	Dermatan Sulfate Degradation (Metazoa)
		Docosahexaenoic Acid (DHA) Signaling
		Salvage Pathways of Pyrimidine Ribonucleotides
		Pyrimidine Ribonucleotides Interconversion
		Apelin Cardiac Fibroblast Signaling Pathway
		GM-CSF Signaling
		Antiproliferative Role of Somatostatin Receptor 2
		GDNF Family Ligand-Receptor Interactions
		PEDF Signaling
		JAK/STAT Signaling
		IL-15 Signaling
		Cleavage and Polyadenylation of Pre-mRNA
		Assembly of RNA Polymerase II Complex
		Glutamate Receptor Signaling
		Pyridoxal 5'-phosphate Salvage Pathway
		Apoptosis Signaling
		Induction of Apoptosis by HIV1
		Chondroitin Sulfate Degradation (Metazoa)
		Pyrimidine Deoxyribonucleotides De Novo Biosynthesis I
		OX40 Signaling Pathway
		Pyrimidine Ribonucleotides De Novo Biosynthesis
		Putrescine Biosynthesis III
2	12	Fatty Acid Œ±-oxidation
		Ethanol Degradation IV
		Glutathione-mediated Detoxification
		Ethanol Degradation II
		Histamine Degradation
		NAD Phosphorylation and Dephosphorylation
		Oxidative Ethanol Degradation III
		Role of OCT4 in Mammalian Embryonic Stem Cell Pluripotency
		Dopamine Degradation
		Noradrenaline and Adrenaline Degradation
		Tryptophan Degradation X (Mammalian, via Tryptamine)
		Prostanoid Biosynthesis
3	34	Role of Lipids/Lipid Rafts in the Pathogenesis of Influenza
		Mechanisms of Viral Exit from Host Cells
		L-serine Degradation
		2-oxobutanoate Degradation I
		IL-23 Signaling Pathway
		CDP-diacylglycerol Biosynthesis I
		Parkinson's Signaling
		Role of Cytokines in Mediating Communication between Immune Cells
		Methylmalonyl Pathway
		Agrin Interactions at Neuromuscular Junction
		Role of Hypercytokinemia/hyperchemokinemia in the Pathogenesis of Influenza
		Altered T Cell and B Cell Signaling in Rheumatoid Arthritis
		Allograft Rejection Signaling
		Complement System
		Integrin Signaling
		Superpathway of Methionine Degradation
		Paxillin Signaling
		Communication between Innate and Adaptive Immune Cells
		Phosphatidylglycerol Biosynthesis II (Non-plastidic)
		Purine Nucleotides De Novo Biosynthesis II
		Differential Regulation of Cytokine Production in Intestinal Epithelial Cells by IL-17A and IL-17F
		Immunogenic Cell Death Signaling Pathway
		Glycine Betaine Degradation
		Chemokine Signaling
		Role of PI3K/AKT Signaling in the Pathogenesis of Influenza
		MSP-RON Signaling Pathway
		Th1 Pathway
		T Helper Cell Differentiation
		Interferon Signaling
		5-aminoimidazole Ribonucleotide Biosynthesis I
		FcŒ≥ Receptor-mediated Phagocytosis in Macrophages and Monocytes
		Antigen Presentation Pathway
		Graft-versus-Host Disease Signaling
		Role of JAK1, JAK2 and TYK2 in Interferon Signaling
4	61	April Mediated Signaling
		IL-17A Signaling in Fibroblasts
		Aspartate Degradation II
		Coronavirus Replication Pathway
		Role of CHK Proteins in Cell Cycle Checkpoint Control
		CD40 Signaling
		Ephrin A Signaling
		Histidine Degradation VI
		Ferroptosis Signaling Pathway
		Basal Cell Carcinoma Signaling
		Trehalose Degradation II (Trehalase)
		PRPP Biosynthesis I
		Cancer Drug Resistance by Drug Efflux
		PAK Signaling
		Cell Cycle Regulation by BTG Family Proteins
		Phospholipases
		B Cell Activating Factor Signaling
		Ubiquinol-10 Biosynthesis (Eukaryotic)
		Oleate Biosynthesis II (Animals)
		Cholesterol Biosynthesis II (via 24,25-dihydrolanosterol)
		Ceramide Signaling
		Lanosterol Biosynthesis
		TNFR1 Signaling
		Oncostatin M Signaling
		Maturity Onset Diabetes of Young (MODY) Signaling
		Role of RIG1-like Receptors in Antiviral Innate Immunity
		Œ≥-linolenate Biosynthesis II (Animals)
		FcŒ≥RIIB Signaling in B Lymphocytes
		Semaphorin Signaling in Neurons
		Estrogen-mediated S-phase Entry
		Epithelial Adherens Junction Signaling
		Fatty Acid Activation
		Phosphatidylcholine Biosynthesis I
		Notch Signaling
		Mitochondrial L-carnitine Shuttle Pathway
		Angiopoietin Signaling
		Phosphatidylethanolamine Biosynthesis II
		Myo-inositol Biosynthesis
		Superpathway of D-myo-inositol (1,4,5)-trisphosphate Metabolism
		TCA Cycle II (Eukaryotic)
		BAG2 Signaling Pathway
		Œ≥-glutamyl Cycle
		UDP-N-acetyl-D-galactosamine Biosynthesis II
		Leukotriene Biosynthesis
		Endoplasmic Reticulum Stress Pathway
		Role of p14/p19ARF in Tumor Suppression
		IL-17A Signaling in Airway Cells
		Cholesterol Biosynthesis III (via Desmosterol)
		Regulation of the Epithelial Mesenchymal Transition in Development Pathway
		RAC Signaling
		Oxidative Phosphorylation
		Cholesterol Biosynthesis I
		Mouse Embryonic Stem Cell Pluripotency
		Microautophagy Signaling Pathway
		Stearate Biosynthesis I (Animals)
		D-myo-inositol (1,4,5)-trisphosphate Degradation
		Pregnenolone Biosynthesis
		nNOS Signaling in Skeletal Muscle Cells
		Melanoma Signaling
		Antioxidant Action of Vitamin C
		Role of NANOG in Mammalian Embryonic Stem Cell Pluripotency
5	45	Nicotine Degradation III
		LPS-stimulated MAPK Signaling
		TREM1 Signaling
		Sphingosine-1-phosphate Signaling
		Spermine and Spermidine Degradation I
		Melatonin Degradation I
		Estrogen-Dependent Breast Cancer Signaling
		Systemic Lupus Erythematosus in T Cell Signaling Pathway
		Telomerase Signaling
		Non-Small Cell Lung Cancer Signaling
		Selenocysteine Biosynthesis II (Archaea and Eukaryotes)
		CSDE1 Signaling Pathway
		GŒ±12/13 Signaling
		Superpathway of Geranylgeranyldiphosphate Biosynthesis I (via Mevalonate)
		Polyamine Regulation in Colon Cancer
		Thyroid Hormone Metabolism II (via Conjugation and/or Degradation)
		FGF Signaling
		HGF Signaling
		Inhibition of Matrix Metalloproteases
		Primary Immunodeficiency Signaling
		Creatine-phosphate Biosynthesis
		Glutaryl-CoA Degradation
		Mevalonate Pathway I
		Sphingomyelin Metabolism
		ERK5 Signaling
		Hereditary Breast Cancer Signaling
		Nicotine Degradation II
		Coagulation System
		4-1BB Signaling in T Lymphocytes
		Methylglyoxal Degradation VI
		Ceramide Degradation
		FLT3 Signaling in Hematopoietic Progenitor Cells
		Fc Epsilon RI Signaling
		Ketogenesis
		Intrinsic Prothrombin Activation Pathway
		Extrinsic Prothrombin Activation Pathway
		Superpathway of Melatonin Degradation
		Sphingosine and Sphingosine-1-phosphate Metabolism
		Cardiomyocyte Differentiation via BMP Receptors
		Regulation of Cellular Mechanics by Calpain Protease
		Cholecystokinin/Gastrin-mediated Signaling
		IL-15 Production
		Tryptophan Degradation III (Eukaryotic)
		Role of IL-17A in Arthritis
		Ketolysis
