# Supplementary material for: Translating genetic findings to epigenetics: identifying the mechanisms associated with aging after high-radiation exposure on earth and in space
Source: Front Public Health. 2024 Mar 22;12:1333222. doi: 10.3389/fpubh.2024.1333222 (PMC10995328; doi:10.3389/fpubh.2024.1333222)
Supplement: Supplementary file 9 [file Table_6.xlsx]

## Sheet: Sheet1
	Train/Test Split of samples keeping rad/non-rad distribution for BA estimation
Training Sample Names	Test Samples Names
GSM3084155	GSM3090273
GSM3084156	GSM3090274
GSM3084157	GSM3090275
GSM3084158	GSM3090276
GSM3084159	GSM3090277
GSM3084160	GSM3090278
GSM3084161	GSM3090279
GSM3084162	GSM3090280
GSM3084163	GSM3090281
GSM3084164	GSM3090282
GSM3084165	GSM3090283
GSM3084166	GSM3090284
GSM3084167	GSM3090285
GSM3084168	GSM3090286
GSM3084169	GSM3090287
GSM3084170	GSM3090288
GSM3084171	GSM3090289
GSM3084172	GSM3090290
GSM3084173	GSM3090291
GSM3084174	GSM3090292
GSM3084175	GSM3090293
GSM3084176	GSM3090294
GSM3084177	GSM3090295
GSM3084178	GSM3090296
GSM3084179	GSM3090297
GSM3084180	GSM3090298
GSM3084181	GSM3090299
GSM3084182	GSM3090300
GSM3084183	GSM3090301
GSM3084184	GSM3090302
GSM3084185	GSM3090303
GSM3084186	GSM3090304
GSM3084187	GSM3090305
GSM3084188	GSM3090306
GSM3084189	GSM3090307
GSM3084190	GSM3090308
GSM3084191	GSM3090309
GSM3084192
GSM3084193
GSM3084194
GSM3084195
GSM3084196
GSM3084197
GSM3084198
GSM3084199
GSM3084200
GSM3084201
GSM3084202
GSM3090262
GSM3090263
GSM3090264
GSM3090265
GSM3090266
GSM3090267
GSM3090268
GSM3090269
GSM3090270
GSM3090271
GSM3090272
