# Supplementary material for: Translating genetic findings to epigenetics: identifying the mechanisms associated with aging after high-radiation exposure on earth and in space
Source: Front Public Health. 2024 Mar 22;12:1333222. doi: 10.3389/fpubh.2024.1333222 (PMC10995328; doi:10.3389/fpubh.2024.1333222)
Supplement: Supplementary file 10 [file Table_7.xlsx]

## Sheet: Sheet1
	Statistically significant methylation probes of Data2 that overlap with genes of interest of Data1
Probe.ID	Gene.Symbol	mean.of.rad	mean.of.nonrad	t.stat	FDR.adj.pvalue	log2FC
cg25594899	FAM132A	-5.41622	-5.08204	-2.67445	0.0102351	0.0918787
cg06196161	GNB1	-5.23546	-5.08719	-2.12227	0.0368151	0.0414471
cg15827003	GNB1	-3.85472	-3.60577	-2.92985	0.00447768	0.0963172
cg19359929	TPRG1L	-6.4472	-6.28772	-2.23197	0.0287197	0.0361368
cg25514503	PER3	3.73001	3.59812	2.04046	0.044188	0.0519349
cg13149996	EIF4G3	2.25054	2.83056	-2.18473	0.0315545	-0.330818
cg23992472	EIF4G3	-4.35591	-4.19712	-2.80972	0.0060701	0.0535732
cg00583332	EIF4G3	-5.09712	-4.95339	-2.38003	0.0195414	0.0412672
cg07155211	C1orf213	-4.27234	-4.14323	-2.10451	0.0380419	0.0442714
cg04896949	RAB42	-1.95108	-1.01991	-2.29902	0.0239125	0.935827
cg07926531	ADC	-4.04513	-3.81315	-2.23851	0.0278849	0.0852025
cg13099847	ADC	-3.00027	-2.72223	-1.99915	0.048816	0.140304
cg26833830	ADC	-5.20709	-5.12464	-2.14652	0.0344175	0.0230291
cg05923595	ADC	-4.4125	-3.96949	-2.59932	0.0111375	0.152644
cg11426590	TRIM62	-5.23779	-5.11411	-2.08848	0.0395229	0.0344752
cg08895440	C1orf216	-3.9799	-3.81239	-2.3391	0.0233438	0.0620365
cg14912727	OSCP1	-2.2617	-2.08295	-2.72321	0.00771053	0.118777
cg22223531	SELRC1	-4.97897	-4.74435	-2.86508	0.00541569	0.0696356
cg22854393	PARS2	-4.2172	-4.07698	-2.17658	0.0321256	0.0487827
cg06221218	PARS2	-4.01753	-4.57926	2.60573	0.0107597	-0.188807
cg16505550	PPAP2B	2.1531	1.1511	3.99357	0.000159165	0.903401
cg05065507	TACSTD2	-3.22935	-2.74207	-2.86169	0.00532037	0.235978
cg10347335	TACSTD2	-3.07201	-2.47318	-2.4452	0.0175153	0.312816
cg13443627	TACSTD2	-2.55952	-1.9592	-2.3163	0.0228315	0.385607
cg17210938	TACSTD2	-3.90418	-3.0156	-2.45639	0.0165202	0.372575
cg16080552	TACSTD2	-1.89713	-1.1854	-2.53417	0.013247	0.678445
cg16699148	TACSTD2	-1.95962	-1.25436	-2.24638	0.0283973	0.643624
cg05346878	TACSTD2	-1.89575	-0.184656	-2.97647	0.00390859	3.35986
cg01356829	IL12RB2	-1.46118	0.310036	-4.52455	1.79291e-05	NA
cg11132246	IL12RB2	-1.66449	-0.796771	-2.1436	0.0358182	1.06285
cg00318756	IL12RB2	-5.64762	-4.45695	-3.42775	0.00124326	0.341587
cg07183372	SNX7	-4.34966	-4.12789	-2.82215	0.00584796	0.075497
cg00033127	SNX7	-4.91709	-4.82546	-1.99666	0.048925	0.0271368
cg04102586	SLC35A3	-5.20951	-5.12742	-2.08157	0.0401009	0.0229124
cg24847481	SLC35A3	-4.41167	-4.17837	-2.97038	0.00384716	0.0783825
cg02947253	ADORA3	3.38778	2.96965	2.72621	0.00904624	0.19005
cg16145701	HIPK1	-4.77544	-4.64266	-2.03796	0.0447466	0.0406803
cg21210650	HIPK1	0.87152	2.19706	-3.58081	0.000544816	-1.33397
cg24552463	HIPK1	3.09748	2.49586	2.12023	0.0380492	0.31156
cg23141333	DENND2C	-5.08443	-4.89103	-3.37743	0.00106592	0.0559476
cg16124571	DENND2C	-4.48684	-4.32996	-2.10187	0.0382406	0.0513463
cg14521523	DENND2C	-4.7476	-4.5362	-2.96128	0.00394116	0.0657131
cg23620052	DENND2C	-4.17142	-3.97482	-2.02692	0.0459421	0.06965
cg06632794	ZNF697	-3.26213	-3.18931	-2.14494	0.0345622	0.0325684
cg02362686	ADAMTSL4	-5.65716	-5.46001	-2.11926	0.0393202	0.0511744
cg15823180	ADAMTSL4	-5.64784	-5.53922	-2.53513	0.0128917	0.0280169
cg12974394	ADAMTSL4	0.944896	-0.266666	2.90384	0.00463884	NA
cg14037218	ADAMTSL4	1.372	0.495415	3.17126	0.00205081	1.46957
cg26875450	ADAMTSL4	3.9012	2.80064	3.50473	0.000780208	0.478161
cg13072446	C1orf56	3.38087	3.15331	2.33093	0.0232758	0.10053
cg16005989	C1orf56	-5.45934	-4.83209	-2.76454	0.00877373	0.176079
cg17835477	C1orf56	-5.28676	-5.00699	-2.72293	0.00930735	0.0784378
cg26135325	LCE3A	0.951832	1.59384	-4.03438	0.000114793	-0.743724
cg20634798	LCE3A	0.219175	0.858754	-3.07627	0.00278303	-1.97016
cg27206522	LCE3A	-2.57242	-1.90885	-2.25937	0.0265803	0.430418
cg24546083	TPM3	-5.87885	-5.71942	-2.3604	0.0205269	0.039665
cg13740187	TPM3	-3.43833	-2.26023	-2.77205	0.00726966	0.605237
cg12205230	TPM3	-3.66687	-1.98383	-3.78071	0.000363458	0.886259
cg13282594	BGLAP	1.14343	1.78588	-3.35521	0.00115305	-0.643265
cg10671066	SLAMF6	-3.26572	-2.41811	-2.51692	0.0142899	0.43352
cg21829783	SLAMF6	-0.24701	0.488411	-2.51183	0.0140432	NA
cg26521784	USP21	-5.40435	-5.25693	-2.11991	0.0370072	0.0399019
cg16370716	USP21	-6.14257	-6.05705	-2.16291	0.0330861	0.0202274
cg24847046	USP21	2.31126	1.6671	2.72036	0.00835515	0.471345
cg27003165	SH2D1B	0.277152	-0.466442	2.35257	0.0209558	NA
cg10025645	VAMP4	-3.26656	-3.11092	-2.20494	0.0300402	0.0704311
cg21444639	VAMP4	-4.86672	-4.76557	-2.05017	0.0436272	0.0303011
cg26261793	DNM3	-5.32642	-5.11338	-2.16656	0.0331558	0.058889
cg07761912	TOR1AIP2	-4.07016	-3.85991	-2.00021	0.0494089	0.0765188
cg16381752	TOR1AIP2	-4.35402	-4.45434	2.24546	0.0271628	-0.0328638
cg01957760	TOR1AIP2	-5.0294	-4.60871	-2.08895	0.0433808	0.126024
cg03200818	C1orf53	-3.58095	-2.83334	-3.19287	0.00232332	0.337836
cg14375754	DDX59	-5.35232	-5.16044	-2.86607	0.00516305	0.052669
cg10311240	DDX59	-5.2746	-5.16496	-2.06067	0.0421966	0.0303034
cg22008490	PTPN7	1.87098	1.37271	2.78704	0.00660725	0.446771
cg25754958	PTPN7	1.81467	2.47857	-2.35949	0.0206975	-0.449803
cg23506842	PTPN7	0.400188	1.60642	-2.81773	0.00605377	-2.0051
cg15027815	PTPN7	1.42238	0.744374	2.48992	0.0150829	0.934203
cg27555099	LGR6	-5.07107	-4.94496	-2.15901	0.0337364	0.0363313
cg09030189	LGR6	-3.54285	-2.67193	-2.99082	0.00373769	0.407026
cg04811114	LGR6	0.77257	1.40874	-2.09063	0.0398192	-0.866664
cg09363587	LGR6	-1.97484	-2.81582	3.99873	0.000126902	-0.51182
cg09854088	LGR6	-1.20318	-2.13981	4.21373	5.76407e-05	-0.830625
cg04131431	LGR6	-4.55956	-5.06331	3.38132	0.00116964	-0.151185
cg21142038	LGR6	-2.74812	-3.17361	3.669	0.000417255	-0.207683
cg09122593	PPFIA4	0.197585	0.839047	-3.32872	0.00129389	-2.08628
cg10952234	PPFIA4	-0.0221794	0.959837	-4.23496	5.34388e-05	NA
cg17014757	CHI3L1	-0.599985	-2.51454	3.16253	0.00212759	-2.06729
cg07423149	CHI3L1	0.533053	-0.227542	2.41269	0.0180531	NA
cg12022621	LAX1	-1.82168	-0.504928	-4.00318	0.000137528	1.85112
cg00942920	LAX1	-0.618847	0.0821797	-2.06745	0.0418705	NA
cg06376129	DSTYK	-5.54096	-5.34138	-2.66533	0.0090542	0.0529245
cg05811567	SRGAP2	3.94506	3.85176	2.1818	0.0317465	0.0345318
cg03745013	SRGAP2	1.33356	1.08316	2.24214	0.0282569	0.300042
cg16563656	ARV1	-5.04957	-4.93398	-2.15534	0.0342878	0.0334075
cg14522884	ARID4B	-4.99469	-4.80133	-2.83508	0.00566128	0.0569621
cg09509035	ARID4B	-5.87835	-5.76903	-2.51176	0.0137229	0.0270809
cg11706080	TRIB2	-4.19458	-3.97836	-2.26392	0.0263525	0.076352
cg13437084	HADHA	-2.93509	-2.58618	-3.90824	0.000175916	0.182582
cg23340613	CCDC75	-5.5441	-5.46048	-2.04658	0.0435002	0.021927
cg01129751	MTA3	-4.97024	-4.82618	-2.37936	0.0194486	0.0424352
cg05107953	CEP68	-4.49247	-4.34439	-2.26242	0.02599	0.0483522
cg19411441	CEP68	-6.02748	-5.93523	-2.31683	0.0227209	0.0222504
cg06796713	MEIS1	-4.99852	-4.86531	-2.25292	0.0277396	0.038968
cg23398076	MEIS1	-4.49812	-4.02381	-2.56559	0.01425	0.160759
cg03589296	MEIS1	-4.10361	-3.28767	-3.34664	0.00153497	0.319829
cg22701032	PCYOX1	-2.91558	-1.91651	-2.31062	0.0233556	0.6053
cg21989299	PCYOX1	-2.53531	-1.50939	-2.26763	0.0262786	0.748193
cg18824560	PCYOX1	-4.82447	-4.64584	-3.08121	0.00272539	0.0544301
cg18954037	PCYOX1	-5.27813	-5.12553	-3.29466	0.00139093	0.0423253
cg26572187	PCYOX1	-4.79201	-4.68161	-2.28902	0.0246076	0.0336258
cg25681618	PAIP2B	-5.23757	-5.12395	-2.23048	0.0286222	0.0316396
cg08203850	SEMA4F	-4.07249	-3.90277	-3.23543	0.0016799	0.0614111
cg07112173	GGT8P	0.767755	1.10398	-3.98298	0.000143262	-0.523991
cg07728215	TEKT4	-1.3885	-1.08157	-3.08537	0.00316142	0.360406
cg05723825	TEKT4	-1.32323	-1.93202	2.09729	0.039029	-0.546046
cg00596207	TEKT4	-0.466644	-0.277602	-3.0488	0.00321354	0.749301
cg15703357	NEURL3	-2.47629	-1.29855	-2.63903	0.0102692	0.931277
cg07936672	NEURL3	-3.79102	-2.28679	-3.54459	0.000729696	0.729263
cg13556639	NEURL3	-3.86125	-2.9204	-2.69796	0.0091708	0.402901
cg05675316	NEURL3	-3.46536	-3.60976	2.22689	0.0290972	-0.0588975
cg00915609	NEURL3	-5.83107	-5.753	-2.00095	0.0484308	0.0194467
cg18965322	TSGA10	2.57497	3.0688	-2.21574	0.0291644	-0.253115
cg13263904	MRPL30	-4.64426	-4.50103	-2.67378	0.00919468	0.0451946
cg06240854	TSGA10	-1.98758	-0.647799	-2.58349	0.0115101	1.6174
cg19904411	TSGA10	-4.56715	-4.11922	-2.17495	0.035555	0.148923
cg01604693	MRPL30	-3.99244	-3.80543	-2.08693	0.039751	0.0692127
cg23227931	PDCL3	-5.10232	-5.22651	2.57262	0.0118664	-0.0346942
cg04979063	RGPD6	-5.55058	-5.40882	-2.91787	0.00441579	0.0373252
cg03207661	LOC440900	3.69278	3.44514	3.03971	0.00351193	0.100145
cg26664634	ORC4	-4.41893	-4.32485	-2.17662	0.0320352	0.031045
cg22070243	CYBRD1	-4.28119	-3.79888	-2.39663	0.0200891	0.172438
cg26480069	CYBRD1	-5.12848	-4.8611	-3.67984	0.000515524	0.0772476
cg12480658	ATF2	-4.23157	-4.00805	-3.26424	0.00153731	0.0782929
cg03757819	C2orf88	1.41701	2.41	-2.55087	0.0124033	-0.766184
cg09616117	C2orf88	1.91915	1.58818	2.00553	0.048113	0.273093
cg25963032	C2orf88	3.88703	3.78813	2.12036	0.0366672	0.0371828
cg13657944	HIBCH	-5.90319	-5.80282	-2.08457	0.0398459	0.0247413
cg01027365	HIBCH	-2.9348	-2.74718	-2.35344	0.0207115	0.0953091
cg22234344	HIBCH	-5.3116	-5.16283	-2.39707	0.0187684	0.0409833
cg07185648	TMEM169	-6.17025	-6.06913	-2.34524	0.0211188	0.0238379
cg10258063	RPL37A	0.682101	0.571707	3.40529	0.00103889	0.254709
cg13810556	RPL37A	-2.12236	-3.2197	4.13514	7.7435e-05	-0.601256
cg27140880	RPL37A	-5.72568	-5.61022	-2.34649	0.0211025	0.0293887
cg12004641	TNS1	2.92663	2.36134	2.88224	0.0058048	0.309636
cg21023831	TNS1	3.52968	3.4439	2.01335	0.0469375	0.035497
cg06320380	TNS1	2.92305	2.63157	3.02949	0.00336411	0.151551
cg09548780	TNS1	1.73522	2.52402	-2.62038	0.010394	-0.540609
cg20751706	TNS1	-1.67847	-2.77541	2.12883	0.0363479	-0.725552
cg03834567	TNS1	-0.190121	-0.499951	2.62203	0.0103515	-1.39487
cg18752854	TNS1	3.94602	3.79283	2.64792	0.00976957	0.0571204
cg01089914	TNS1	1.16974	-0.735928	3.13932	0.00232769	NA
cg05783384	TNS1	-4.69136	-4.97035	2.33829	0.0215252	-0.0833386
cg06867089	TNS1	-1.41582	-0.0836687	-2.54973	0.0125436	4.08081
cg02175741	WNT6	-3.47132	-3.28875	-2.36395	0.0204451	0.0779485
cg09715285	GLB1L	-0.467048	0.135311	-2.01317	0.0478387	NA
cg05299198	GLB1L	-5.9814	-5.81356	-3.41269	0.000971517	0.041061
cg03739129	DNPEP	-3.42481	-3.19589	-3.03475	0.0031278	0.0998068
cg15120477	DNPEP	-3.07284	-3.20607	2.58167	0.0121845	-0.0612312
cg21531689	DNPEP	0.393245	-0.474128	2.08896	0.0394243	NA
cg00244308	DNPEP	-0.791075	-1.72794	2.54506	0.0127299	-1.12717
cg10120925	FARSB	-6.14441	-6.02572	-2.42847	0.0170955	0.0281398
cg19696123	FARSB	-5.7035	-5.61349	-2.00331	0.0480233	0.0229482
cg11463903	ING5	-4.79824	-4.65747	-2.20161	0.030422	0.0429588
cg06164187	ING5	-5.51356	-5.29715	-3.17567	0.00207537	0.0577685
cg11342046	ING5	-4.06624	-3.80212	-3.08483	0.0026941	0.0968933
cg21810733	HDAC11	3.77773	3.55239	2.80199	0.00677088	0.0887276
cg12252865	HDAC11	4.17445	3.6124	2.39	0.0201887	0.208628
cg25150878	HDAC11	-2.91352	-1.8509	-2.11264	0.0380076	0.654536
cg27025856	HDAC11	-0.97304	-0.385907	-2.16417	0.0343569	1.33424
cg21655280	HDAC11	-3.99981	-3.27691	-2.12653	0.0371386	0.287593
cg01409735	HDAC11	-1.68986	-0.980745	-2.49975	0.0145402	0.784956
cg21203061	HDAC11	-3.93513	-3.54902	-2.0458	0.0465665	0.148989
cg20922324	HDAC11	-5.79879	-5.68745	-2.10147	0.0382849	0.0279704
cg21174565	COLQ	-1.46423	-0.293207	-2.82124	0.00587156	2.32015
cg03827386	COLQ	-1.83348	-0.142688	-4.27097	4.94914e-05	3.68365
cg19404215	CRTAP	-5.03999	-4.81448	-2.06452	0.041761	0.0660408
cg02331450	CRTAP	-3.86614	-3.63133	-3.22367	0.00175622	0.0903962
cg08408303	C3orf35	-2.0758	-0.157202	-3.54939	0.000658197	3.72298
cg26151597	KIAA1143	-4.92461	-4.79938	-3.12006	0.00243267	0.0371625
cg01755728	TCTA	-3.15405	-2.95319	-2.4725	0.0152155	0.0949306
cg24879426	TCTA	-4.85096	-4.67502	-2.09899	0.0390669	0.0532973
cg13389229	TCTA	-3.78366	-3.69178	-2.22533	0.0290684	0.0354653
cg04474832	ABHD14B	2.2059	1.15192	3.96832	0.000200279	0.937326
cg18328933	ABHD14B	3.03225	2.69701	2.49437	0.0150802	0.169027
cg10247798	ABHD14B	-3.01874	-2.22455	-2.10758	0.0384039	0.440434
cg18509826	ABHD14B	-4.1736	-4.0185	-2.16502	0.0331355	0.0546359
cg11440409	ABHD14B	-5.72771	-5.5791	-2.59426	0.0109965	0.0379261
cg22450923	DUSP7	-3.97462	-3.70346	-3.53166	0.00064552	0.101943
cg16977858	NT5DC2	-4.89105	-4.76531	-2.2535	0.026862	0.0375724
cg09455182	NT5DC2	-6.06739	-5.97349	-2.38493	0.0192425	0.0225016
cg23537887	CACNA2D3	-4.36048	-3.55147	-2.1033	0.0395977	0.296067
cg10516516	CACNA2D3	-1.4808	-0.47136	-2.60794	0.0107825	1.65147
cg06793267	FLNB	-3.06732	-4.89314	4.04279	0.000111998	-0.673781
cg07251603	FLNB	-5.03005	-4.91099	-2.03198	0.0450932	0.0345594
cg05385623	FLNB	-4.82388	-4.63258	-3.05612	0.00314717	0.0583775
cg00077017	FLNB	-5.29632	-5.12512	-2.5641	0.0119745	0.0474045
cg13577407	FLNB	-4.61145	-4.20649	-3.04378	0.00311991	0.132602
cg15023858	MITF	3.18501	3.49431	-3.26949	0.00150716	-0.13371
cg13151171	MITF	-0.750512	0.864227	-2.76851	0.0067912	NA
cg13523819	MITF	-0.444382	1.92276	-3.74703	0.000309651	NA
cg06640206	MITF	2.50721	2.91198	-2.29088	0.0242119	-0.215919
cg05404618	CBLB	-6.26713	-6.1778	-2.15672	0.0336447	0.0207125
cg10479901	CBLB	-4.99626	-4.88531	-2.87103	0.00505831	0.0323993
cg03552293	WDR52	1.88488	0.914235	2.48463	0.0149231	1.04384
cg11921736	WDR52	-0.752181	-1.62709	2.20576	0.030049	-1.11314
cg07054641	WDR52	-1.15785	-2.37285	2.7858	0.00648848	-1.03518
cg17812951	KIAA2018	-4.24483	-4.55879	2.04924	0.0474667	-0.102944
cg09411212	POPDC2	3.40857	2.84444	2.30397	0.0246862	0.261018
cg17311022	POPDC2	-0.69062	0.655269	-2.28051	0.0251996	NA
cg24389347	C3orf22	-1.27167	1.05422	-4.8419	5.0846e-06	NA
cg02765820	C3orf22	-1.60906	-0.866875	-1.99128	0.0496359	0.892327
cg21379800	ASTE1	-5.03238	-4.8396	-2.0545	0.0451474	0.0563525
cg26010175	PCCB	-3.60187	-3.26835	-2.92166	0.00447935	0.140184
cg21611868	PCCB	-4.73145	-4.60667	-2.04899	0.0439177	0.0385593
cg22251124	ACPL2	-5.32496	-5.20547	-2.02334	0.0459614	0.0327432
cg24290574	CPA3	2.94016	2.14527	2.68439	0.00912267	0.454732
cg07360893	IFT80	-4.74529	-4.65482	-2.69439	0.00836835	0.0277709
cg04008429	IFT80	-6.0658	-5.90509	-3.38148	0.00105405	0.0387377
cg26433838	IFT80	-3.28433	-3.11614	-2.20847	0.0297198	0.0758363
cg02723904	IFT80	-4.10522	-3.92233	-2.10444	0.0383816	0.0657493
cg07553761	IFT80	-6.07096	-5.93423	-2.45917	0.0159573	0.0328618
cg21413905	TNIK	-5.15776	-5.06355	-2.52837	0.0131298	0.0265943
cg06614436	MFN1	-5.20214	-5.11551	-2.05968	0.0429205	0.0242267
cg11628282	MFN1	-4.90339	-4.74822	-2.65055	0.00944117	0.0463923
cg19206667	MFN1	-5.06569	-4.98724	-2.15048	0.034278	0.0225185
cg08808811	CLCN2	-5.1062	-4.90368	-3.18539	0.00201536	0.0583877
cg24004745	IL1RAP	-5.2646	-5.17688	-2.0543	0.0430495	0.0242421
cg10906552	IL1RAP	-4.95356	-4.81255	-2.0607	0.0433435	0.0416643
cg14777903	HRASLS	-3.19704	-2.56436	-2.32675	0.0233771	0.318138
cg07068191	HRASLS	-5.75764	-5.68087	-2.12252	0.036423	0.0193652
cg25719378	CTBP1	5.30454	4.12081	3.55194	0.000962256	0.364297
cg10981736	CTBP1	-5.2836	-5.20508	-1.99416	0.0491585	0.0216016
cg07120806	WHSC1	-2.86918	-2.68701	-2.71717	0.00790363	0.0946394
cg09913413	WHSC1	3.75968	3.67642	2.18788	0.0313676	0.032311
cg00028338	WHSC1	3.93791	3.60444	2.67822	0.0100576	0.127656
cg16009407	ABLIM2	-4.46006	-3.45422	-2.60754	0.0114983	0.368701
cg14513778	ABLIM2	-1.80116	-0.678653	-3.20878	0.00189952	1.40818
cg20453845	ABLIM2	-0.375201	0.798868	-2.87458	0.0053142	NA
cg18007268	ABLIM2	-3.12471	-1.88218	-3.22729	0.00188296	0.731313
cg15287126	ABLIM2	-5.16806	-4.98599	-2.3274	0.023603	0.0517434
cg22915534	ABLIM2	-6.27975	-6.16376	-2.10053	0.0384011	0.0268958
cg09940872	ABLIM2	-5.44158	-5.11102	-3.83099	0.000238862	0.0904148
cg25157709	CPEB2	-5.90457	-5.81393	-1.9878	0.0499056	0.0223183
cg04611865	SEPSECS	-6.03076	-5.93013	-2.42367	0.0173564	0.0242763
cg06123855	SEPSECS	-5.61501	-5.51648	-2.17171	0.0324047	0.0255388
cg17827188	SEPSECS	-5.56148	-5.45863	-2.14419	0.0347016	0.0269307
cg12029721	STIM2	-3.8245	-3.68209	-2.55735	0.0121881	0.0547476
cg24406243	KLHL5	-5.71223	-5.61713	-2.67728	0.00876202	0.0242187
cg15967525	RBM47	-0.512446	-1.99893	3.54745	0.000623114	-1.96376
cg00511464	RBM47	1.15455	-0.737684	4.88435	4.25262e-06	NA
cg14160419	RBM47	-0.43102	-1.82335	3.441	0.000900499	-2.08076
cg20435896	RBM47	1.13945	-0.0524747	4.08994	9.19583e-05	NA
cg10019467	RBM47	3.49297	2.74519	2.86829	0.00597714	0.347548
cg27076223	RBM47	2.93952	1.96243	2.93549	0.0045436	0.582938
cg08949974	RBM47	2.90378	1.9204	2.48078	0.0151872	0.596525
cg23506964	CLOCK	-5.91482	-5.82933	-2.419	0.017491	0.0210043
cg07236904	CLOCK	-6.05016	-5.95011	-2.01773	0.0465316	0.0240559
cg08094098	YTHDC1	-5.38476	-5.27916	-2.66525	0.00910394	0.0285741
cg16655724	YTHDC1	-5.78671	-5.65636	-2.19049	0.0314299	0.0328675
cg01804429	YTHDC1	-2.21833	-0.950608	-2.27626	0.0255957	1.22255
cg27196999	YTHDC1	0.495835	1.80178	-2.63613	0.00996925	-1.86149
cg04287931	BMP2K	-4.09922	-3.82987	-2.69873	0.00852455	0.0980571
cg01174264	ANTXR2	-4.00561	-3.66699	-2.43718	0.0193935	0.127427
cg02890102	ANTXR2	-5.01671	-4.91738	-2.22893	0.0282765	0.0288527
cg18937330	ANTXR2	-4.73723	-4.6297	-2.21366	0.0298879	0.0331262
cg14825221	SCD5	-5.37276	-5.22111	-2.85347	0.00533824	0.0413079
cg10724771	SCD5	-6.22365	-6.10996	-2.09501	0.0390668	0.026598
cg19429466	PTPN13	-2.76465	-2.56927	-2.04775	0.0438858	0.105739
cg01243968	PTPN13	-3.6003	-3.42246	-2.10586	0.0379805	0.073082
cg15543566	PTPN13	-5.26378	-5.08271	-2.18852	0.0311547	0.0505008
cg07630238	AFF1	-5.26786	-5.17263	-2.2501	0.0267933	0.026318
cg19533294	AFF1	0.929401	-1.17152	4.3274	4.36278e-05	NA
cg21832951	AFF1	-3.94605	-3.73626	-2.45741	0.0158551	0.0788144
cg07781988	AFF1	-5.43647	-5.30191	-2.83448	0.00562483	0.036159
cg14049615	AFF1	-2.82385	-2.66069	-2.20539	0.0300409	0.0858621
cg23916751	PKD2	-5.7818	-5.64685	-2.6184	0.0103037	0.0340715
cg12554857	HPGDS	3.78804	3.46231	2.22267	0.0305118	0.12972
cg19522940	HPGDS	0.824807	1.59613	-2.01963	0.0467314	-0.952448
cg21197425	SLC9B1	-5.91369	-5.66539	-2.25231	0.0299651	0.061883
cg19672271	SLC9B1	-6.06286	-5.86311	-2.67089	0.00998168	0.0483321
cg10364301	SLC9B1	-3.17492	-4.02536	3.00374	0.0034288	-0.342395
cg02726377	SGMS2	1.8235	0.454877	2.42647	0.017637	2.00316
cg00718036	SGMS2	2.19579	1.46481	2.1865	0.0319592	0.58403
cg03433655	SGMS2	-4.33651	-4.4965	2.02946	0.0452386	-0.0522696
cg17786255	SGMS2	-0.125162	1.24362	-2.53582	0.0133971	NA
cg26701826	SGMS2	0.234513	1.63579	-3.05155	0.00303741	-2.80225
cg08335618	HADH	-4.5685	-4.23849	-2.20893	0.0335752	0.10817
cg09702105	HADH	-4.98069	-4.86871	-2.00977	0.0474946	0.0328087
cg04178057	HADH	-6.08962	-6.00336	-2.37246	0.0197884	0.0205818
cg11079189	HADH	-5.02186	-4.85251	-2.7553	0.00704861	0.0494912
cg01733673	AP1AR	-5.44279	-5.35493	-2.17042	0.0325709	0.0234771
cg23455602	UGT8	-3.96139	-4.26534	3.23526	0.00175254	-0.106654
cg07724433	SLC10A7	-5.81755	-5.69397	-2.48811	0.0147273	0.0309757
cg03687177	NEK1	-4.83611	-4.62889	-2.45347	0.0160059	0.0631807
cg04384893	NEK1	-4.66736	-4.47677	-3.10671	0.00250243	0.0601492
cg08519270	FRG1	-3.89854	-3.74027	-2.08036	0.0405015	0.059792
cg17393568	FRG1	-3.44695	-2.93007	-4.05952	0.000108066	0.234386
cg11563264	FRG1	-2.2885	-1.84883	-2.42147	0.0175799	0.307789
cg01737532	FRG1	-0.221717	-0.0706021	-3.4764	0.000821081	1.65093
cg26208419	PP7080	-4.77136	-4.64775	-2.17385	0.0323983	0.0378688
cg06622735	PP7080	-4.85593	-4.70003	-2.144	0.0351407	0.0470797
cg24950571	ROPN1L	-4.69089	-4.89014	2.33001	0.0221878	-0.0600142
cg02282892	C1QTNF3	3.61896	3.47306	2.96209	0.00404511	0.0593684
cg03934354	C1QTNF3	2.44729	1.58187	2.71214	0.00833945	0.629556
cg14507146	C1QTNF3	0.586962	1.44771	-2.45266	0.0166942	-1.30244
cg17617843	C1QTNF3	-1.85693	-2.53142	2.65228	0.00938834	-0.44703
cg23051392	C1QTNF3	2.40925	1.135	3.56199	0.00064168	1.0859
cg13581847	ELOVL7	-5.95381	-5.81904	-2.59161	0.0111181	0.0330321
cg04155632	IPO11	-6.32063	-6.2282	-1.99436	0.0491012	0.021252
cg23697400	SREK1IP1	-4.8755	-4.80486	-2.00443	0.0479083	0.0210566
cg08748794	SMN2	-0.0440758	0.0514576	-2.25945	0.026622	NA
cg05040023	ANKRA2	-6.20772	-6.11236	-2.29082	0.0242226	0.0223346
cg18110483	THBS4	-2.29931	-3.1282	2.72146	0.00784825	-0.444133
cg23244289	THBS4	-4.81612	-5.12888	2.31473	0.0229911	-0.0907713
cg22498057	ANKRD32	-2.33665	-2.01153	-2.71678	0.00805171	0.216146
cg12862548	ANKRD32	-5.85694	-5.69987	-3.43725	0.000877053	0.0392183
cg17284325	LNPEP	-6.15234	-6.07482	-2.09842	0.0386618	0.0182947
cg10932427	LNPEP	-4.85697	-4.76365	-2.68853	0.00876195	0.0279877
cg27097034	ACSL6	0.458484	1.82079	-3.94221	0.000160555	-1.98962
cg01573938	ACSL6	-5.18764	-5.43341	2.12795	0.0367524	-0.0667804
cg18254147	ACSL6	-3.65649	-4.60493	3.51726	0.000681895	-0.332718
cg04206517	ACSL6	-1.67438	-2.64677	3.69576	0.00036919	-0.660607
cg01185278	ACSL6	-2.60844	-1.75621	-3.04162	0.00321549	0.570717
cg11916758	SKP1	-3.68861	-3.50739	-2.01666	0.0467679	0.0726803
cg02717486	SKP1	-3.02302	-2.60448	-3.21968	0.00178928	0.214998
cg01067626	SKP1	-6.10567	-6.0012	-2.24073	0.0275792	0.0248969
cg26922706	SKP1	-3.33043	-3.43023	2.33585	0.0219748	-0.0425948
cg18878616	PCDHGA2	-2.99776	-3.53166	2.75328	0.00710425	-0.236461
cg04830357	PCDHGA2	-2.2108	-2.87382	3.25567	0.00159116	-0.378405
cg03755794	TIMD4	-0.777539	0.00282405	-2.62172	0.0104959	NA
cg08378286	COL23A1	-4.15563	-3.42057	-2.2433	0.0291116	0.280829
cg22960186	COL23A1	-4.81947	-4.63783	-2.49141	0.01574	0.055424
cg20546002	COL23A1	-3.86729	-4.25364	2.49628	0.0142922	-0.137378
cg19648605	TBC1D9B	2.77651	2.56298	2.16847	0.0338263	0.11545
cg03637622	TBC1D9B	-4.86606	-4.72666	-2.42727	0.017228	0.0419324
cg12080675	TBC1D9B	-1.60481	0.746796	-3.73017	0.000344019	NA
cg10737521	TBC1D9B	-0.959952	0.926662	-3.26458	0.00163026	NA
cg23367683	TRIM7	-0.467461	1.09265	-2.16717	0.0333075	NA
cg00608540	TRIM7	-1.32855	-0.0753194	-2.62509	0.0105417	4.14069
cg23652182	TRIM7	-2.01607	-2.6461	2.26424	0.0261059	-0.392321
cg05021796	TRIM7	-6.03195	-5.91163	-2.87979	0.00496568	0.0290681
cg24799047	TRIM7	-5.84612	-5.67202	-3.51601	0.000676317	0.0436155
cg11743438	GMPR	-0.0584375	-0.980521	2.34087	0.0216351	-4.06858
cg04162225	GMPR	-4.92766	-4.20728	-2.91893	0.00608385	0.228014
cg20677365	KDM1B	-2.05569	-2.2809	2.66474	0.00937376	-0.149985
cg23148651	SOX4	-3.52593	-3.40832	-2.46477	0.0155981	0.048944
cg22274825	SOX4	-3.62667	-3.46311	-2.40422	0.0182873	0.066576
cg14499797	SOX4	-4.7244	-4.5758	-2.76386	0.00694098	0.0461085
cg03656055	LINC00340	-4.7339	-4.53004	-2.0704	0.0411676	0.0635056
cg10086104	LINC00340	-4.55689	-4.4435	-2.18611	0.0317586	0.0363553
cg11900861	LINC00340	-4.59248	-4.3382	-2.29082	0.0251497	0.0821768
cg00641409	LINC00340	-3.35296	-2.88094	-3.07943	0.00284587	0.218896
cg12347429	LINC00340	-4.93669	-4.73463	-2.75125	0.0081296	0.0602899
cg01334682	LINC00340	-3.17508	-2.25536	-3.19515	0.00221228	0.493436
cg26158950	LINC00340	-3.30409	-2.0353	-2.41219	0.0185189	0.699015
cg06128123	LINC00340	1.81125	0.373257	3.4645	0.000831035	2.27874
cg16898066	HIST1H2AA	-0.322621	-0.0653324	-2.13274	0.0358874	2.30397
cg20278382	HIST1H2AA	3.09296	3.5166	-2.58661	0.0113409	-0.185192
cg01307730	HIST1H2AA	1.52023	2.33462	-3.43171	0.000898473	-0.618897
cg06024039	HIST1H2AA	0.174204	1.1012	-2.93761	0.00430192	-2.66022
cg02854090	HIST1H2AA	1.76561	2.65454	-3.3253	0.00127022	-0.588295
cg07077277	HIST1H2AA	3.04949	3.69996	-3.77366	0.000283682	-0.278942
cg08610982	NCR3	-0.705446	0.0980849	-2.92294	0.00444703	NA
cg06267728	FKBPL	3.42001	3.17021	2.89526	0.00506889	0.109423
cg14155035	FKBPL	1.18873	1.8012	-2.80405	0.00614977	-0.599534
cg13099644	FKBPL	-3.22238	-3.05857	-2.7886	0.00645554	0.0752728
cg10650915	FKBPL	-4.00982	-3.913	-2.19557	0.030983	0.0352636
cg08577517	FKBPL	-0.806502	-0.676317	-2.313	0.0230365	0.253977
cg16437896	FKBPL	-0.234505	-0.120824	-2.05284	0.0433033	0.956712
cg02525705	AGPAT1	-2.90664	-3.0916	2.81306	0.00612645	-0.0890017
cg01719529	AGPAT1	-5.06992	-4.95692	-2.71803	0.00800368	0.0325192
cg03237964	AGPAT1	-5.09162	-4.97247	-2.17048	0.0327316	0.0341623
cg14771938	AGPAT1	-5.70546	-5.62145	-2.03469	0.0448955	0.0213989
cg16949786	SRPK1	-4.37769	-4.21053	-2.15796	0.0338587	0.0561688
cg13866752	SRPK1	-2.21919	-3.22166	2.57739	0.0115766	-0.537773
cg01499736	BRPF3	-2.77545	-2.36154	-2.84979	0.00563955	0.232992
cg06895295	DAAM2	-3.71556	-3.03521	-2.6452	0.0105097	0.291786
cg20862097	DAAM2	-3.23271	-2.04406	-2.43158	0.0177523	0.661309
cg01985396	DAAM2	-3.19596	-2.28876	-2.69315	0.00909946	0.481685
cg05609656	DAAM2	-0.093738	0.89324	-3.0433	0.00307592	NA
cg21115558	DAAM2	-0.256321	0.476199	-2.4388	0.0167521	NA
cg10725937	TREM2	-3.11277	-2.04548	-2.7756	0.00705536	0.60576
cg25748868	TREM2	0.895141	1.32986	-2.09519	0.0388427	-0.571089
cg14347670	CCND3	-3.96944	-3.80396	-2.09481	0.0390327	0.0614336
cg12448724	SH3BGRL2	-3.30717	-3.93592	2.56275	0.0119898	-0.251104
cg23517279	MANEA	-1.12684	-0.971167	-2.38222	0.0194705	0.214493
cg01349687	MANEA	-6.36738	-6.26433	-2.48507	0.0147213	0.0235407
cg00472393	MMS22L	-4.73681	-4.43937	-2.36993	0.0200536	0.0935588
cg13666253	ARMC2	-5.7495	-5.56551	-2.04423	0.0441305	0.0469228
cg10697938	ARMC2	-5.9061	-5.80784	-2.82707	0.00580017	0.0242042
cg23187205	CEP57L1	-4.02167	-3.87429	-2.69196	0.0087605	0.0538639
cg02366002	CEP57L1	-4.05795	-3.9315	-2.02591	0.0458774	0.0456738
cg01304950	CEP57L1	-4.94556	-4.74017	-3.43025	0.000949059	0.0611958
cg27133038	SAMD3	2.01044	2.43546	-2.59485	0.0113967	-0.276683
cg25049486	SAMD3	3.60195	3.49566	2.84612	0.00545369	0.0432129
cg13796823	SAMD3	-5.45843	-5.25189	-2.0797	0.0409606	0.0556489
cg20334627	SAMD3	-5.39622	-5.27053	-2.02874	0.0454448	0.0340014
cg20497181	AKAP7	-5.85869	-5.76947	-2.28417	0.0246273	0.0221396
cg02147981	AKAP7	-4.4246	-3.81483	-2.06118	0.0441458	0.213928
cg19606431	MED23	-4.429	-4.26678	-1.99191	0.0496655	0.0538317
cg06166242	SASH1	-4.24831	-4.37677	1.99623	0.0491915	-0.0429794
cg23867718	SASH1	-5.28146	-5.16581	-2.54149	0.0127826	0.0319422
cg00380172	SASH1	-2.58422	-2.27408	-3.03908	0.00312445	0.184443
cg05351087	RMND1	-5.61642	-5.48485	-2.5992	0.010862	0.0341995
cg14416726	RMND1	-5.42968	-5.25392	-3.07523	0.00275431	0.0474751
cg14262678	RMND1	-5.98289	-5.89291	-2.12554	0.0361676	0.021861
cg01462184	PRKAR1B	4.10182	4.48378	-3.94987	0.00015205	-0.12845
cg16304656	PRKAR1B	-0.64705	-2.25558	2.80052	0.00626397	-1.80155
cg20381963	PRKAR1B	-4.53149	-4.41715	-2.01915	0.0464947	0.0368691
cg12816748	PRKAR1B	0.0723277	1.89303	-3.63392	0.000456515	-4.71001
cg17593625	PRKAR1B	1.84006	3.16949	-3.34273	0.00119742	-0.784498
cg03982150	PRKAR1B	2.20503	2.46222	-2.45537	0.0159163	-0.159164
cg02943676	PRKAR1B	-3.50894	-3.9307	2.5351	0.0132108	-0.163751
cg06461306	PRKAR1B	-1.64611	-3.23217	3.76201	0.000299109	-0.973441
cg23519637	GPER	-2.35874	-3.3536	2.47068	0.0154202	-0.507694
cg20293725	GPER	-2.02554	-3.21676	2.62555	0.0102138	-0.667299
cg15028507	GPER	0.0326944	-1.59739	2.35346	0.0209185	NA
cg17102910	GPER	-0.976593	-0.131646	-2.82685	0.00602813	2.89109
cg17333291	GPER	1.98905	1.16529	2.84766	0.00602796	0.771393
cg11697111	GPER	-2.444	-1.7443	-2.43201	0.017909	0.486601
cg07012460	GPER	0.20476	0.640974	-2.15939	0.0340153	-1.64633
cg03595161	GPER	0.317545	-0.334786	2.35392	0.0207612	NA
cg13698414	GPER	2.43559	1.69795	4.53626	4.55828e-05	0.520478
cg22491459	MICALL2	5.36152	5.28336	2.02387	0.0459677	0.0211875
cg15857635	MICALL2	2.57269	1.66138	2.94958	0.00437246	0.630891
cg27317975	MICALL2	-4.5216	-4.42346	-2.13974	0.0349665	0.0316579
cg22747643	MICALL2	-4.29551	-4.18854	-2.07858	0.0406758	0.0363828
cg15092213	GNA12	2.99717	2.42696	2.31332	0.0234946	0.304451
cg11018271	GNA12	-0.0158723	-2.35241	2.41919	0.0178286	-7.21149
cg18242990	GNA12	-5.2675	-5.05931	-3.24568	0.00162539	0.0581774
cg05191928	GNA12	-4.72662	-4.51077	-2.78466	0.00651608	0.0674333
cg14444376	GPNMB	-3.72483	-3.02582	-2.2898	0.0259048	0.299848
cg17274742	GPNMB	-4.31876	-3.57904	-2.49559	0.0154079	0.271042
cg08296824	OSBPL3	-4.12112	-4.01529	-2.15646	0.0336275	0.0375322
cg00940212	GARS	-2.67752	-3.52601	2.30414	0.0234875	-0.397137
cg06627557	AVL9	-5.33098	-5.18365	-3.26756	0.0015207	0.0404318
cg14728415	AVL9	-3.6007	-3.48979	-2.11304	0.0372751	0.045135
cg16459491	AVL9	-4.66751	-4.51213	-2.56735	0.0118474	0.0488433
cg06383397	POM121	-5.52451	-5.42163	-2.16086	0.0332888	0.0271193
cg17314888	ELN	-2.21663	-1.33224	-2.71061	0.0082305	0.734508
cg23129573	ELN	-3.00377	-1.87925	-2.41521	0.0185338	0.676617
cg16114651	GTF2IRD1	-3.93844	-3.69292	-2.71412	0.00793314	0.092864
cg01314034	GTF2IRD1	-5.00006	-4.73756	-2.21904	0.0290589	0.0778013
cg23166765	GTF2IRD1	-5.56523	-5.32151	-2.03642	0.0467926	0.0646053
cg20340141	MDH2	-3.22898	-3.02021	-2.70709	0.00806943	0.0964262
cg08998967	SLC25A13	-3.25221	-3.58593	2.06805	0.0414362	-0.140928
cg14392168	GAL3ST4	1.18159	0.78529	2.88523	0.00497599	0.58943
cg06423573	PMS2P1	-4.45098	-4.31287	-2.09823	0.0385701	0.0454762
cg21406967	TRIP6	-2.84889	-3.40799	2.07392	0.0408858	-0.258521
cg07627485	TRIP6	-2.68543	-2.91146	3.22212	0.00181395	-0.116586
cg27109647	PSMC2	-4.00743	-4.13938	2.61908	0.0105729	-0.0467362
cg25011530	PUS7	-2.9194	-2.67909	-3.17304	0.00205286	0.123928
cg19717193	PUS7	-4.05751	-3.83094	-2.80646	0.00615729	0.0828968
cg21606447	PUS7	-5.29251	-5.18855	-2.32244	0.022413	0.0286185
cg21420622	PUS7	-4.25423	-4.41601	2.73458	0.00746627	-0.0538448
cg16114096	CDHR3	-3.74577	-3.87634	2.08836	0.0394749	-0.0494334
cg11617147	CDHR3	-4.12498	-4.6091	2.03232	0.0449436	-0.160098
cg00459447	THAP5	-2.26217	-2.12904	-2.5743	0.0116481	0.0875046
cg15302530	THAP5	-2.1636	-1.9604	-3.04273	0.00304972	0.142288
cg00840332	LEP	-4.08052	-4.91735	3.45224	0.000836237	-0.269128
cg19594666	LEP	-3.55793	-4.7276	2.90478	0.00460806	-0.410067
cg06386929	TRIM24	-5.4088	-5.25768	-2.66113	0.00925141	0.0408815
cg06550951	HIPK2	-3.52444	-3.38301	-2.09863	0.0393076	0.0590867
cg06838869	SLC37A3	-4.58339	-4.3957	-2.58771	0.0113629	0.0603229
cg19879539	FAM115C	-0.84077	-0.750605	-2.47885	0.0155993	0.163659
cg13326081	ESYT2	-5.86943	-5.76669	-2.1622	0.0335229	0.0254767
cg25201359	ESYT2	-5.67324	-5.51718	-2.9678	0.00380435	0.0402399
cg20890260	LZTS1	0.338148	1.21866	-2.68825	0.00883395	-1.84957
cg17744279	LZTS1	3.15044	2.82219	3.50833	0.000908795	0.158742
cg10851774	LZTS1	3.35365	3.12975	2.60306	0.0120555	0.0996866
cg14332079	KCTD9	-4.67039	-4.54402	-2.69454	0.00835301	0.0395736
cg06931245	FZD3	-3.83254	-3.59703	-2.48708	0.0148599	0.0914958
cg26762173	FZD3	-5.20024	-5.03526	-3.07537	0.00275675	0.0465114
cg27524515	WHSC1L1	-3.81601	-3.59735	-2.07537	0.0412478	0.0851284
cg17999743	WHSC1L1	-4.87509	-4.66321	-2.66229	0.00919327	0.0641065
cg11360768	WHSC1L1	-6.43547	-6.30631	-2.12294	0.0369451	0.0292488
cg07079833	WHSC1L1	-5.00283	-4.90048	-2.21337	0.0293394	0.0298206
cg11363097	IDO2	1.9936	2.5438	-3.41255	0.000953164	-0.351605
cg11823736	IDO2	-2.32417	-0.737564	-4.64267	1.12578e-05	1.65587
cg11251498	IDO2	-3.48244	-2.72316	-2.12466	0.0374899	0.354818
cg01466330	IDO2	1.26289	0.0720171	3.90057	0.000203524	4.13225
cg18985133	IDO2	0.158238	-0.52195	2.06372	0.0423807	NA
cg18716679	IDO2	-1.32434	-2.15342	2.40515	0.0185731	-0.701353
cg19111378	IDO2	1.31729	2.1117	-3.5586	0.000596656	-0.680834
cg15644191	SGK196	-6.08075	-5.99626	-2.27202	0.0255491	0.0201872
cg15403646	HGSNAT	-5.85928	-5.75768	-2.40876	0.0179634	0.0252347
cg01358842	HGSNAT	-5.21861	-5.10011	-2.02142	0.0461051	0.0331373
cg17660110	MCM4	-5.09541	-4.90087	-2.79966	0.00624706	0.0561616
cg24563317	MCM4	-4.56393	-4.38717	-2.26368	0.0259413	0.0569851
cg00318618	MCM4	-4.69688	-4.55621	-2.51894	0.0136494	0.043868
cg03001457	IMPAD1	-5.30566	-5.1842	-2.19608	0.0305475	0.0334125
cg00197636	IMPAD1	-4.3631	-4.19239	-2.56157	0.0120148	0.0575816
cg25403152	TOX	-3.6898	-3.29909	-3.09274	0.00273048	0.161476
cg24334304	TOX	-5.24301	-5.13253	-2.0641	0.0417656	0.0307233
cg13579374	ASPH	-4.08361	-3.97314	-2.10702	0.0377789	0.0395677
cg04854342	MYBL1	-3.63778	-3.55304	-2.42059	0.0175308	0.0340015
cg05972000	MYBL1	-5.81241	-5.7051	-1.99324	0.0494153	0.0268832
cg20807030	MYBL1	-5.85388	-5.74616	-2.39246	0.0187482	0.026794
cg17826393	MYBL1	-6.0299	-5.89265	-2.02658	0.0467859	0.0332176
cg23826287	MYBL1	-5.35207	-5.18001	-2.48205	0.0148403	0.0471404
cg00021237	MYBL1	-3.00815	-2.47318	-4.30485	4.15951e-05	0.282514
cg10858572	CSPP1	-3.59344	-3.81397	3.06524	0.00297977	-0.0859299
cg26572856	CSPP1	-4.59089	-4.93442	2.34423	0.0214982	-0.104105
cg00475645	STAU2	-4.76147	-4.65844	-2.15247	0.0339541	0.0315591
cg00085416	STAU2	-1.18517	-0.330124	-2.01053	0.048278	1.84401
cg22736280	KIAA1429	-5.04551	-4.90261	-2.085	0.0401436	0.0414513
cg07158312	KIAA1429	-4.66007	-4.44925	-2.24422	0.0274788	0.0667881
cg22986488	KIAA1429	-5.21878	-5.04602	-2.3993	0.0185276	0.0485668
cg13270404	POP1	-4.7513	-4.59737	-2.0431	0.0438544	0.0475151
cg14023453	POP1	-5.70186	-5.53291	-2.4181	0.0176097	0.0433952
cg04153114	POP1	-4.27648	-4.08884	-2.26424	0.0259003	0.0647331
cg14377816	POP1	-4.98064	-4.88631	-2.16905	0.0326142	0.0275857
cg15450160	POP1	-1.55318	-0.0156211	-3.76046	0.000308743	6.63558
cg06400336	NCALD	-5.54047	-5.37616	-2.19364	0.0315502	0.0434324
cg01441025	NCALD	-3.55347	-2.94854	-2.32356	0.0239714	0.269224
cg19308132	NCALD	-2.25092	-1.30476	-2.3444	0.0219975	0.786734
cg10591701	PHF20L1	-4.52886	-4.63919	2.18222	0.0315868	-0.034724
cg24511731	PHF20L1	-5.75537	-5.60109	-3.00406	0.00341717	0.0392002
cg23379425	MAPK15	-1.84546	-3.60327	3.92447	0.000169151	-0.965327
cg00265634	MAPK15	-3.0143	-3.81931	3.43964	0.000886522	-0.341492
cg19988204	MAPK15	-2.77803	-3.24707	4.07649	9.55963e-05	-0.22508
cg22043634	MAPK15	-4.53611	-4.77805	3.59062	0.000596187	-0.0749678
cg04565464	TONSL	-2.90544	-2.51481	-2.36541	0.020464	0.208304
cg13063040	TONSL	-3.13764	-2.88499	-2.96349	0.0038713	0.121118
cg14305799	CD274	-5.88754	-5.79823	-2.11513	0.0370658	0.0220537
cg16714091	ADAMTSL1	-4.77313	-4.04469	-3.03834	0.00442868	0.238908
cg13724111	ADAMTSL1	3.00553	2.84024	2.31077	0.0231749	0.0816095
cg22753607	ZCCHC7	-5.05658	-4.87241	-2.76036	0.0072713	0.053527
cg03237166	ALDH1B1	-1.95001	-3.2869	3.26571	0.00152865	-0.753249
cg13456106	ISCA1	-5.32902	-5.16759	-2.21459	0.0292416	0.044379
cg13890487	ISCA1	-4.94073	-4.82552	-2.47422	0.0152512	0.0340376
cg10377153	PTPDC1	0.545647	-1.202	4.13945	7.61746e-05	NA
cg17814481	FBP1	-1.02278	-2.25929	3.44247	0.000877038	-1.14338
cg13390231	C9orf3	0.555317	0.353603	2.51678	0.013632	0.65118
cg14372245	C9orf3	-4.67355	-4.12248	-2.59419	0.0125989	0.181007
cg13464876	C9orf5	-5.42706	-5.27171	-2.53041	0.0131183	0.0419013
cg14371312	LINC00256B	-3.15391	-1.82688	-3.03024	0.00332524	0.787763
cg01455880	DFNB31	-4.0525	-4.33974	2.06664	0.0420163	-0.0987951
cg01263169	STRBP	-4.03956	-4.41736	2.46184	0.0160172	-0.128987
cg13529728	DENND1A	-5.61945	-5.52488	-2.42841	0.0171618	0.0244845
cg13834670	RALGPS1	-2.5762	-2.30444	-2.9885	0.00385009	0.160828
cg17683775	PTGES	3.05743	2.72052	4.00914	0.000149368	0.168437
cg11163997	OLFM1	-3.03443	-3.31004	2.04522	0.04445	-0.125423
cg14354663	OLFM1	-0.997501	-0.609633	-2.56226	0.0124659	0.710377
cg09677976	TUBB8	-0.213822	0.763593	-3.7961	0.000262999	NA
cg11748319	ASB13	-5.62942	-5.4911	-2.53156	0.0130241	0.0358898
cg11519256	ASB13	-4.35688	-3.715	-3.33417	0.0013796	0.229932
cg24740195	PFKFB3	-4.87943	-4.75955	-2.02629	0.0455686	0.0358891
cg26464252	PFKFB3	-5.74433	-5.64228	-2.06606	0.041584	0.0258596
cg27199172	PFKFB3	-6.00974	-5.92152	-1.99803	0.0486602	0.0213339
cg10923346	PFKFB3	-6.4135	-6.14577	-2.42311	0.0175723	0.0615191
cg00510604	PFKFB3	-5.22956	-5.06219	-2.39311	0.0187657	0.046928
cg02292671	PFKFB3	-4.9043	-4.7883	-2.27708	0.0250902	0.0345338
cg14405996	PFKFB3	-5.31965	-5.05395	-2.31164	0.025523	0.0739205
cg14222233	PFKFB3	-4.27492	-4.15357	-1.98965	0.0495683	0.0415477
cg23960723	ECHDC3	-1.85083	-2.70959	2.12564	0.0364339	-0.549902
cg14743702	ECHDC3	-2.36183	-3.07633	2.53803	0.0129377	-0.381304
cg07446677	ECHDC3	-3.36014	-3.85853	2.65933	0.00921193	-0.199528
cg00551146	FRMD4A	0.695909	-0.509472	2.05449	0.0431014	NA
cg05888872	FRMD4A	-5.88375	-5.70034	-3.08843	0.00274109	0.0456862
cg02101203	FRMD4A	-5.00197	-4.84848	-3.18928	0.00199617	0.0449611
cg05755354	FRMD4A	1.45458	0.127295	2.48615	0.0150944	3.51436
cg11813497	FRMD4A	-0.37939	-2.10323	3.75232	0.000306238	-2.47085
cg25464840	FRMD4A	-0.927917	-1.74564	3.67383	0.000397445	-0.91169
cg15507334	FRMD4A	-1.7213	-2.41348	3.39488	0.00101739	-0.487619
cg13837822	LOC731789	2.1164	2.8375	-2.59631	0.0110185	-0.423008
cg16632707	LOC731789	2.22356	1.76729	3.63416	0.000518145	0.331326
cg24809698	LOC731789	3.55572	3.47062	2.00187	0.0482624	0.0349506
cg11493139	ARHGAP12	-5.36859	-5.26243	-2.12789	0.0361655	0.0288135
cg04825431	ZNF239	1.92803	1.62198	2.13442	0.0361774	0.249371
cg01410500	ZNF365	-5.02167	-4.11144	-2.3862	0.0206089	0.288526
cg09906751	ZNF365	-4.86835	-4.70211	-2.3221	0.0230112	0.0501264
cg08984023	ZNF365	-4.00502	-3.68038	-2.89458	0.00479618	0.121955
cg11639651	HKDC1	2.42303	1.29278	3.28541	0.00151961	0.906331
cg05532178	HKDC1	2.98749	1.62859	3.65798	0.000507662	0.875311
cg12682133	HKDC1	1.71816	0.349293	3.23087	0.00178989	2.29835
cg11762346	HKDC1	1.37769	-0.242358	2.49316	0.0146354	NA
cg20336571	H2AFY2	2.40419	1.50327	2.50805	0.0143537	0.677452
cg02420010	H2AFY2	-3.78523	-3.99915	2.0149	0.0469137	-0.0793129
cg15546187	KIAA1274	-5.48724	-5.22422	-3.4789	0.000871541	0.0708636
cg26605858	KAT6B	-4.75169	-4.65746	-2.06326	0.0418746	0.0288966
cg11128436	KAT6B	-5.06734	-4.91309	-2.93436	0.00431932	0.0445987
cg13654884	EXOC6	1.2928	2.31508	-2.42763	0.0174778	-0.840556
cg13314863	EXOC6	-1.27965	0.05234	-2.17319	0.0326385	NA
cg19780563	EXOC6	-0.418506	1.74442	-2.89441	0.00484668	NA
cg00990884	EXOC6	-3.651	-3.35899	-3.21257	0.00180286	0.120263
cg06506078	EXOC6	-5.11038	-5.01314	-2.61422	0.0104473	0.0277152
cg16657244	NOLC1	-5.53082	-4.50644	-2.63043	0.0117911	0.295504
cg11996395	NOLC1	-3.61869	-3.75944	2.06137	0.0424247	-0.0550509
cg20521125	NOLC1	-6.02105	-5.93936	-2.03323	0.0448769	0.0197074
cg26274946	HTRA1	-3.40923	-3.10501	-3.29745	0.00139475	0.134847
cg02661802	HTRA1	-5.85632	-5.76466	-1.9861	0.0499354	0.0227583
cg01962937	HTRA1	-5.3898	-5.30325	-2.1256	0.0362366	0.0233564
cg13648088	ACADSB	-3.82579	-3.6645	-2.35545	0.0208633	0.0621439
cg03786842	DHX32	-0.799503	0.387674	-3.68402	0.000390323	NA
cg24004943	DHX32	2.19543	2.76651	-2.06794	0.0417649	-0.333566
cg03115072	BET1L	-4.77951	-4.56037	-2.59182	0.0110761	0.0677111
cg06463913	BET1L	-4.68494	-4.46118	-2.21556	0.0298057	0.0706054
cg22273015	BET1L	-5.38349	-5.27002	-2.00667	0.0477182	0.030733
cg19223782	RNH1	4.73555	4.37255	2.1679	0.0342731	0.115057
cg04374914	RNH1	-4.77013	-4.62277	-2.01793	0.0481936	0.0452696
cg18924493	RNH1	-5.8535	-5.7164	-3.11127	0.00247382	0.0341906
cg24778081	RNH1	-5.55308	-5.45244	-2.26467	0.0258591	0.0263848
cg00473112	RNH1	-4.59159	-4.28616	-2.16967	0.0328308	0.0993091
cg22868518	RNH1	-3.1628	-2.7412	-3.04323	0.00317609	0.206397
cg13547299	TOLLIP	-4.19871	-4.03057	-2.91041	0.0045114	0.0589637
cg25748391	TOLLIP	-5.7946	-5.70736	-1.98724	0.049807	0.0218859
cg07441654	TOLLIP	-6.57971	-6.47505	-2.33275	0.0218151	0.0231319
cg21019522	SLC22A18	2.14766	1.71182	2.69879	0.0090227	0.327231
cg16346422	SLC22A18	2.77163	2.60248	2.97422	0.00385118	0.0908485
cg14415214	PHLDA2	-4.25112	-4.06728	-3.11419	0.00244803	0.0637807
cg09751515	HBD	-1.61136	-2.64332	2.30965	0.0237774	-0.714077
cg16082253	DNHD1	-0.366585	0.870495	-2.23488	0.028046	NA
cg25368651	DNHD1	2.56765	3.20211	-2.41676	0.0177047	-0.318574
cg22014972	DNHD1	1.36085	2.43105	-3.45461	0.000841978	-0.837067
cg14370752	DNHD1	-2.88942	-2.50231	-2.39672	0.0193266	0.207519
cg16322014	DNHD1	-1.93552	-1.16997	-2.2816	0.0254138	0.726258
cg10383568	DNHD1	-2.05635	-0.902499	-2.92218	0.0045283	1.18809
cg04151384	SBF2	-4.75906	-4.50036	-2.60964	0.0109853	0.0806344
cg04415045	SBF2	-5.52606	-5.30833	-2.42792	0.0173078	0.0579936
cg04313601	SBF2	-6.37763	-6.26548	-2.54402	0.0125891	0.0255954
cg01222603	SBF2	-5.84873	-5.76055	-2.13209	0.0356118	0.0219171
cg10937302	DEPDC7	-2.72104	-3.04765	2.57987	0.0114513	-0.163536
cg24104128	FBXO3	-2.89864	-2.75678	-2.27755	0.0251367	0.0723898
cg06904287	FBXO3	-2.23885	-2.42013	2.45833	0.0160773	-0.11233
cg11464285	FBXO3	-5.887	-5.7799	-2.75171	0.00712367	0.0264871
cg25886719	FBXO3	-4.98077	-4.84965	-2.51813	0.01349	0.0384882
cg12603338	FBXO3	-5.49442	-5.30307	-2.96578	0.00403578	0.0511399
cg07118866	TRAF6	-4.38341	-4.27707	-2.01005	0.0473043	0.035428
cg03503634	TRAF6	-4.44643	-4.11975	-2.18951	0.0317022	0.110092
cg21671607	C11orf74	-4.80277	-4.69635	-2.16114	0.0332708	0.0323271
cg11631775	C11orf74	-3.94038	-3.7912	-2.2381	0.0277725	0.0556802
cg02459415	OR5L2	-2.01621	-0.976501	-3.72282	0.000344472	1.04595
cg27139424	GLYATL1	-3.43903	-2.36187	-2.78308	0.00700875	0.542069
cg19392335	GLYATL1	1.01595	2.00277	-2.63199	0.00996341	-0.979172
cg00763889	HRASLS2	1.21296	2.34699	-3.15976	0.00215583	-0.952277
cg25123866	PYGM	0.255359	-1.10019	2.44988	0.0162282	NA
cg04898797	MAP4K2	-1.67269	-1.05541	-2.5042	0.0143377	0.664369
cg27607805	NAALADL1	1.94953	0.911657	3.30736	0.00162757	1.09656
cg05596552	NAALADL1	-1.26696	-0.393516	-3.02014	0.00328968	1.68688
cg19313758	MRPL49	-4.41987	-4.29567	-2.26721	0.0256868	0.0411222
cg05258139	MRPL49	-4.97244	-4.84149	-2.02471	0.0459081	0.0385039
cg16691477	MRPL49	-3.571	-3.43504	-2.19919	0.0304146	0.0560014
cg08416661	CTSW	1.72457	1.09188	2.91566	0.00445753	0.659421
cg18410078	CTSW	3.13879	2.73835	3.24584	0.00216121	0.196903
cg03887787	CTSW	1.32873	1.83517	-2.80636	0.00610489	-0.465872
cg13965276	RBM4	-5.48803	-5.40634	-2.16041	0.0333011	0.0216367
cg08801671	RBM4	-5.87027	-5.75987	-2.28497	0.0245636	0.0273895
cg23329769	RBM4	-3.59888	-3.46795	-2.11255	0.0378225	0.0534625
cg18982066	TBX10	0.552562	0.987267	-2.61211	0.0105392	-0.837305
cg22345647	CPT1A	-3.24603	-3.09503	-2.02133	0.0463815	0.068722
cg20504025	XRRA1	-5.12098	-5.03711	-2.42591	0.0172135	0.0238235
cg01809377	XRRA1	-4.95801	-4.75305	-2.15859	0.0337567	0.0609074
cg10339200	XRRA1	-5.38977	-5.25431	-2.56366	0.0121792	0.0367215
cg23771366	PRSS23	0.941371	-0.281273	2.26714	0.0259092	NA
cg23214764	PRSS23	-1.12752	-2.15051	2.68352	0.00871944	-0.931531
cg08363925	PRSS23	-3.43792	-3.57247	2.6814	0.00869685	-0.0553857
cg04660191	PRSS23	3.67794	3.21365	3.10196	0.0034295	0.194686
cg20031401	TMEM135	-5.84121	-5.72861	-3.03471	0.00312315	0.028082
cg11879480	SLC36A4	-3.99831	-4.11074	2.37666	0.0201057	-0.040011
cg00965391	SLC36A4	-5.13892	-5.28349	2.26946	0.0259233	-0.0400245
cg16424326	SLC36A4	-4.8909	-4.71884	-2.40643	0.0183535	0.0516686
cg15846643	SESN3	-3.19962	-2.88707	-2.41771	0.017688	0.148299
cg10036727	SESN3	-5.23531	-5.1159	-2.15894	0.0334025	0.0332842
cg03680032	SESN3	-1.52957	-2.74181	2.80677	0.00622859	-0.842
cg06581840	ZW10	-5.28188	-5.12484	-2.97522	0.00373963	0.0435468
cg16330611	ZW10	-5.26187	-5.05781	-2.60495	0.0109407	0.0570642
cg01142676	FXYD2	0.149068	2.32132	-3.37212	0.00109921	-3.96091
cg15929395	FXYD2	3.11493	2.66426	2.33795	0.0244143	0.225464
cg22335223	FXYD2	2.87157	3.45942	-2.23189	0.0282934	-0.268692
cg14899408	FXYD2	0.720508	-0.439396	2.68121	0.00876016	NA
cg20342907	TMPRSS13	-1.61441	-0.730603	-2.85616	0.00543039	1.14385
cg26707001	TMPRSS13	-2.31049	-1.66554	-2.67063	0.00951649	0.472207
cg22222663	TMPRSS13	-3.16361	-2.17558	-3.13741	0.00241098	0.540175
cg05230647	TMEM25	-6.06513	-5.97007	-2.11713	0.0369354	0.02279
cg20127549	CCDC84	-6.29055	-6.20561	-2.19637	0.0305511	0.0196121
cg24517377	CCDC84	-4.28968	-4.54715	2.15951	0.0341639	-0.0840909
cg12136126	CCDC15	-4.25826	-4.16341	-2.4584	0.0158685	0.0324992
cg00299052	STT3A	-5.56701	-5.4563	-2.36668	0.0200115	0.0289795
cg16236875	C1R	-4.30335	-4.17843	-2.13591	0.0355956	0.0424996
cg03672499	CLEC4C	-1.56194	-1.15211	-3.1982	0.0020395	0.439064
cg26806779	KLRG1	0.880136	1.66495	-2.12776	0.0362678	-0.919684
cg14913610	KLRG1	2.05763	2.43774	-2.00481	0.0479497	-0.24456
cg21490635	EMP1	-5.10373	-4.93863	-2.72107	0.00785547	0.04744
cg05222840	EPS8	-5.43671	-5.29733	-2.88517	0.00487665	0.0374665
cg00346556	EPS8	-2.49008	-2.33991	-2.34078	0.0215506	0.0897382
cg00033668	EPS8	-5.41029	-5.19444	-2.45057	0.0161332	0.0587369
cg05418042	DERA	-1.06326	0.00534957	-2.60993	0.0109115	NA
cg11228717	DERA	-4.11444	-3.41939	-2.15858	0.035444	0.266957
cg22797175	DERA	-4.64048	-4.44165	-2.72391	0.00789923	0.063178
cg25829154	DERA	-5.38437	-5.28005	-2.6077	0.0106207	0.0282258
cg21669272	ACCN2	-4.64502	-4.5085	-2.2782	0.0251164	0.0430384
cg11380624	DNAJC14	-1.02291	-1.9064	2.3283	0.0224847	-0.89817
cg21368652	DNAJC14	-4.09217	-3.95608	-2.89106	0.00498211	0.0487936
cg26581484	DNAJC14	-4.39679	-4.25126	-2.49629	0.0145826	0.0485594
cg07817881	ATP5B	-4.15375	-3.92956	-2.05934	0.044586	0.0800481
cg06679265	ATP5B	1.18195	-0.245898	3.66255	0.00046642	NA
cg09541248	MYO1A	-0.430333	0.28718	-2.3225	0.0223703	NA
cg01514487	MYO1A	1.77403	0.553797	4.36703	3.24015e-05	1.6796
cg16896371	CAND1	-4.82101	-4.74334	-2.06013	0.0421843	0.0234309
cg10901018	CAND1	-5.21576	-5.05334	-2.64473	0.00973887	0.045642
cg15993795	CAND1	-6.11948	-5.94658	-3.42703	0.000910773	0.0413492
cg26227465	IFNG	-0.0521456	0.682106	-2.18086	0.0319426	NA
cg05953180	MDM2	-5.19789	-5.0589	-2.52926	0.0130952	0.0391042
cg19722181	MDM2	-4.29611	-4.08792	-2.62965	0.00998672	0.0716636
cg17019095	PHLDA1	-5.02562	-4.91308	-2.32174	0.0224128	0.0326743
cg26986271	E2F7	3.79511	3.59132	3.00762	0.00388198	0.0796286
cg01164789	E2F7	3.66133	3.53343	2.61313	0.0105094	0.0512987
cg24594830	E2F7	-3.94376	-3.7415	-2.2145	0.0297133	0.0759555
cg18463599	E2F7	-4.07177	-3.90402	-2.44614	0.0163705	0.0606965
cg25628543	E2F7	-6.11348	-5.94827	-2.26801	0.0264048	0.0395238
cg08538288	TMPO	-4.56043	-4.41836	-2.73066	0.00771622	0.0456581
cg18466108	IKBIP	-3.86986	-3.72577	-2.14045	0.0350163	0.0547409
cg08118649	IKBIP	-3.27453	-2.96913	-2.93692	0.00417651	0.141247
cg14756265	SSH1	2.14661	2.65069	-2.40086	0.0185462	-0.304311
cg27553890	SSH1	2.69849	2.37889	3.22329	0.00221284	0.181866
cg10817500	SSH1	-6.15563	-6.06288	-2.32256	0.0223606	0.0219041
cg14082658	KCTD10	-4.32716	-4.22409	-2.08565	0.0397388	0.0347789
cg03753241	UBE3B	-4.89909	-4.68471	-2.51433	0.0136281	0.064554
cg19971300	ATP2A2	2.33177	2.93796	-2.91329	0.00448927	-0.333387
cg24511782	ANAPC7	-6.04182	-5.92584	-2.82184	0.00584468	0.0279638
cg27414512	ANAPC7	-4.9106	-4.79275	-2.22375	0.0285884	0.0350447
cg03724350	ANAPC7	-4.55284	-4.41263	-2.32646	0.0222061	0.0451309
cg04123409	SDS	-0.943356	0.402136	-3.6379	0.000464027	NA
cg14120215	SDS	-2.38194	-1.4368	-2.93932	0.00436503	0.729272
cg00155485	MED13L	-5.65529	-5.58143	-1.98745	0.0498021	0.0189664
cg19599202	MLEC	-5.82583	-5.73076	-2.17159	0.0324362	0.0237376
cg12707548	MLEC	-5.84192	-5.76884	-2.07813	0.0404336	0.0181603
cg08282784	C12orf43	-2.02162	-1.90068	-2.03006	0.0451765	0.0889918
cg14828484	C12orf43	-5.9757	-5.88194	-2.35766	0.0204648	0.0228155
cg16382482	MIPEP	-5.60868	-5.4406	-2.57769	0.0116903	0.0438964
cg24388789	MIPEP	-5.80971	-5.72263	-2.01312	0.0469638	0.0217881
cg03895613	TPTE2P6	-0.823421	0.105326	-2.96075	0.00390677	NA
cg11484543	TPTE2P6	-1.2931	-0.971126	-3.86382	0.000239941	0.413108
cg00290028	RFXAP	-5.30479	-5.01602	-2.30475	0.0256985	0.0807518
cg16505464	RFXAP	-5.93151	-5.8413	-2.08211	0.0400601	0.0221115
cg05362517	RFXAP	-4.96073	-4.8453	-2.29336	0.0240584	0.0339649
cg09492086	LHFP	-5.08783	-4.97092	-2.09079	0.0393007	0.0335368
cg24914313	WBP4	-2.69146	-2.93665	3.27769	0.00149771	-0.125784
cg19915711	EPSTI1	-4.30895	-4.68539	1.99024	0.049493	-0.120833
cg22125968	EPSTI1	-5.04691	-5.23162	2.26332	0.0262233	-0.0518584
cg12138678	EPSTI1	-1.4726	-2.95552	2.988	0.0036236	-1.00505
cg00761968	LECT1	-2.90287	-2.08252	-2.14832	0.0350442	0.479148
cg19937698	TDRD3	-4.51071	-4.37947	-2.23448	0.0282308	0.0425987
cg07668623	TDRD3	-4.54994	-4.39721	-2.43219	0.0175545	0.0492571
cg12247968	DACH1	-2.56405	-2.4588	-2.16961	0.0330449	0.0604714
cg22369786	SPRY2	-1.4439	0.764851	-2.72578	0.00790175	NA
cg15374435	SPRY2	-1.5394	0.231599	-2.53302	0.0132953	NA
cg18607411	SPRY2	-2.34655	-0.333935	-3.18883	0.00207291	2.8129
cg08421519	SPRY2	-2.85731	-3.05423	2.64706	0.00968185	-0.0961515
cg20259674	SPRY2	-5.19038	-5.04834	-2.48018	0.0149633	0.0400333
cg09754991	ARGLU1	-4.68259	-4.54053	-1.99455	0.0494103	0.0444447
cg25178781	ARGLU1	-5.29674	-5.12944	-2.65672	0.00953966	0.0463031
cg19965868	ARGLU1	-5.66426	-5.55125	-2.01778	0.0469425	0.029075
cg01813761	PARP2	-4.28133	-4.44195	2.04363	0.0468642	-0.0531339
cg10197238	RNASE1	-2.05797	-0.91023	-4.40717	2.79293e-05	1.17692
cg03923274	RBM23	-4.38594	-4.24096	-2.74193	0.00734678	0.048496
cg19473656	SLC7A8	-4.17062	-3.09044	-2.16095	0.0341602	0.432451
cg23543481	SLC7A8	-3.34657	-2.62983	-3.42668	0.000975999	0.347716
cg08104568	SLC7A8	-4.80257	-4.37368	-2.52433	0.0140588	0.13496
cg01267709	SLC7A8	-4.03625	-3.38305	-2.76028	0.00736218	0.254691
cg01790464	SLC7A8	-3.37653	-2.19604	-3.14287	0.00243551	0.620638
cg18701685	SLC7A8	-1.72295	-0.487557	-3.01639	0.00367118	1.82124
cg06722639	SLC7A8	-3.19215	-2.25025	-2.49037	0.015192	0.504444
cg20569452	SLC7A8	-2.44333	-2.10599	-2.44602	0.0183579	0.214347
cg23696550	TGM1	1.92057	0.848852	3.38833	0.00107807	1.17795
cg24355048	CTSG	-3.59442	-2.26212	-3.9652	0.00017181	0.668085
cg05913598	CFL2	-5.19208	-5.10776	-2.42342	0.0173028	0.023622
cg18247339	CFL2	-3.0836	-2.89147	-2.60838	0.0110557	0.092813
cg14071922	CFL2	-5.95087	-5.83979	-2.63175	0.0100289	0.0271847
cg13828873	CFL2	-1.1166	-2.31592	2.40727	0.0182231	-1.05247
cg00622149	BRMS1L	-4.54771	-4.41853	-2.434	0.0168667	0.0415729
cg10183714	BRMS1L	-6.07429	-5.98528	-2.08126	0.0401287	0.0212971
cg01652953	BRMS1L	-5.98213	-5.86704	-2.48926	0.0145596	0.0280274
cg18555117	DDHD1	-1.68157	-2.89347	3.26326	0.00156898	-0.782993
cg25084477	NAA30	-4.56288	-4.81009	2.51458	0.0136273	-0.0761183
cg07974643	NAA30	-3.3461	-3.16427	-2.07012	0.0441601	0.0806077
cg18298706	NAA30	-3.19494	-2.97284	-2.26018	0.0262113	0.103949
cg14182682	NAA30	-3.30909	-3.46221	2.47064	0.015561	-0.0652594
cg13619988	KIAA0586	-4.59596	-4.47918	-2.53045	0.0132743	0.037132
cg15436096	GPR135	-4.95967	-4.80084	-2.03682	0.044726	0.0469585
cg16411251	GPR135	-2.87571	-3.32898	2.1149	0.0373156	-0.211161
cg10983327	SMOC1	-5.13207	-4.9071	-3.03704	0.00319228	0.0646708
cg15724184	SMOC1	-3.82038	-3.67216	-2.56667	0.0119961	0.0570878
cg09907883	SEL1L	-4.70281	-4.49637	-3.10997	0.00248761	0.0647619
cg04570283	SEL1L	-3.24674	-2.90313	-3.49738	0.000801307	0.161384
cg14159367	SEL1L	-5.21951	-5.10962	-2.01897	0.0463868	0.0306971
cg08086809	SEL1L	-4.40489	-4.30318	-2.06614	0.0417146	0.0337033
cg12095507	TTC8	-5.83756	-5.69909	-2.41163	0.0181252	0.034634
cg11821536	TTC8	-5.30363	-5.20085	-2.0098	0.047376	0.028232
cg07575518	FBLN5	-4.14325	-3.37213	-2.36001	0.0219493	0.297104
cg21883802	FBLN5	-5.23029	-4.98664	-3.34646	0.00153012	0.0688215
cg10941822	FBLN5	-5.73929	-5.65105	-2.02423	0.0458611	0.0223526
cg00808730	LGMN	-3.78248	-3.64409	-2.2264	0.0286548	0.0537736
cg02139485	LGMN	-1.10701	0.175633	-3.51376	0.000684677	NA
cg22803549	LGMN	-0.609741	0.737267	-3.9923	0.00013532	NA
cg12967319	MEG3	-1.85892	-0.496022	-5.34959	6.24264e-07	1.90599
cg18924331	INF2	0.69323	-0.488513	2.48025	0.0149346	NA
cg04966159	INF2	1.73116	0.542106	3.59993	0.000511766	1.67509
cg05018513	INF2	1.7613	1.13567	2.67623	0.00888799	0.633095
cg04819351	C15orf41	3.65641	2.25252	3.64156	0.000558213	0.698888
cg25700533	C15orf62	1.77599	0.481087	2.63847	0.00984829	1.88425
cg21075560	TUBGCP4	-4.38375	-4.21448	-2.34462	0.0215718	0.0568113
cg02738049	TUBGCP4	-4.87933	-4.79655	-2.03366	0.0454903	0.0246886
cg03794218	TUBGCP4	-4.18779	-4.01475	-2.32	0.0227693	0.0608768
cg23253752	ELL3	3.27663	2.70847	2.18809	0.0318273	0.274734
cg03237412	ELL3	-3.50397	-3.25675	-2.70713	0.00807268	0.105558
cg08441822	LIPC	0.2675	-0.564956	2.22959	0.0283288	NA
cg14925012	NARG2	-5.66531	-5.52997	-3.24211	0.00164386	0.0348811
cg05502662	NARG2	-5.8531	-5.72398	-2.52501	0.0134835	0.0321813
cg05527113	ANKDD1A	-2.02512	-2.95267	3.04894	0.00305561	-0.544012
cg03775123	ANKDD1A	-0.185045	0.413203	-2.30181	0.0237962	NA
cg01497527	ANKDD1A	2.95579	2.81352	2.11559	0.037052	0.0711687
cg12548985	MRPS11	-4.98732	-4.90577	-2.12712	0.0360456	0.0237855
cg25864024	FAM174B	-4.99466	-4.74757	-2.01648	0.0489209	0.0731978
cg23436158	FAM174B	1.80624	2.50371	-2.90959	0.00454097	-0.47108
cg21467108	MCTP2	-0.605976	0.880512	-4.80756	5.7869e-06	NA
cg20848207	MCTP2	1.56474	2.09755	-2.28116	0.0250683	-0.422785
cg07987311	MCTP2	1.53459	2.48565	-4.52965	1.75631e-05	-0.69577
cg21084284	SYNM	-4.95362	-4.85501	-2.18693	0.031472	0.0290073
cg13191049	SYNM	-3.63713	-3.39326	-3.014	0.00348413	0.100131
cg27038935	E4F1	-4.28959	-4.08926	-2.00187	0.0484285	0.069001
cg08213607	NLRC3	0.932471	1.70287	-3.14322	0.00224769	-0.868838
cg27179111	NLRC3	1.28857	0.327935	4.3905	2.98267e-05	1.97429
cg03320754	NLRC3	0.450682	-0.356051	2.15583	0.0338504	NA
cg22171142	NLRC3	0.967389	0.476798	2.1308	0.0358685	1.02072
cg07904879	ALG1	3.8512	3.74787	2.26872	0.0263813	0.0392395
cg00547018	ALG1	-3.55904	-3.78178	2.86728	0.00524334	-0.0875758
cg02183435	ALG1	-2.46433	-2.64135	2.25493	0.0268392	-0.100076
cg00635599	MKL2	-4.11428	-3.91089	-2.43369	0.016967	0.0731437
cg05590982	NUPR1	-1.16033	-0.207196	-3.22455	0.00174701	2.48547
cg01803679	NUPR1	0.219536	1.00801	-2.69277	0.00848562	-2.19898
cg06288570	NUPR1	-2.11657	-1.01816	-3.70339	0.000399904	1.05577
cg13271951	FAM57B	-1.65353	-0.964816	-2.27737	0.0252349	0.777227
cg00123512	TBX6	-3.42156	-2.86425	-3.05307	0.00318335	0.256497
cg23353982	TBX6	-3.91177	-3.20468	-2.89179	0.00546083	0.287638
cg27085821	TBX6	-3.92598	-3.18715	-2.54875	0.0135096	0.300784
cg05799962	ITGAD	-1.27462	-0.764512	-2.86342	0.00519181	0.737453
cg02164442	ITGAD	-1.8325	-1.21617	-2.06642	0.0420417	0.591468
cg10174031	ITGAD	2.38604	2.93223	-2.08534	0.0402122	-0.29738
cg14387505	AHSP	-4.5881	-3.44213	-3.77946	0.000414545	0.414598
cg10453071	DOK4	-5.21236	-4.77446	-2.04837	0.0454319	0.126599
cg07988120	DOK4	-5.86913	-5.74578	-2.60507	0.0107165	0.0306433
cg03661817	KIFC3	-0.256963	-2.92691	3.60286	0.000513665	-3.50974
cg00917156	KIFC3	1.6468	0.783929	2.85844	0.00541006	1.07087
cg27312338	KIFC3	1.07757	0.515261	2.48537	0.0150061	1.06441
cg26927427	KIFC3	0.415952	-0.152347	2.75848	0.00716901	NA
cg08902672	KIFC3	-5.84405	-5.71538	-2.34488	0.0212329	0.0321184
cg27026192	KIFC3	-1.51544	-0.800991	-1.99735	0.0499683	0.919881
cg07026490	KIFC3	0.452561	-1.00606	3.57235	0.000574842	NA
cg00687686	NDRG4	-3.78743	-3.63068	-2.07259	0.0416909	0.0609768
cg01466678	NDRG4	-5.64962	-5.5158	-2.33605	0.0216319	0.0345822
cg04797985	NDRG4	-5.34831	-5.20774	-2.43783	0.0170538	0.0384276
cg04005075	NDRG4	-5.21416	-5.03878	-2.27583	0.0258207	0.0493594
cg05333442	NDRG4	-3.28913	-2.30869	-2.75375	0.00750812	0.51063
cg01343363	NDRG4	-3.87497	-3.27762	-2.18379	0.0341073	0.24154
cg08556445	CNOT1	2.83463	3.47656	-3.7654	0.000289628	-0.294497
cg03665229	CNOT1	1.32041	1.08331	2.46901	0.0157811	0.285542
cg03147337	CNOT1	-4.4335	-4.30124	-2.0121	0.0471246	0.0436929
cg27009392	TMED6	1.55317	2.48053	-2.95404	0.00408944	-0.675432
cg16148454	TMED6	1.92419	2.71065	-2.26648	0.0259155	-0.494386
cg08627125	TMED6	2.68145	2.41313	2.06313	0.0441444	0.152108
cg18368125	TMED6	3.61984	3.25587	2.14735	0.0366593	0.15288
cg16540789	LDHD	-2.42872	-1.44748	-2.32063	0.0228054	0.746647
cg03085549	LDHD	-2.04267	-0.177713	-4.02881	0.000115702	3.52283
cg03743982	LDHD	-2.77007	-1.87025	-2.40706	0.0184309	0.56669
cg04906242	LDHD	-0.661693	-0.285618	-2.37706	0.0195245	1.21207
cg08011335	NECAB2	1.60296	2.15723	-2.03483	0.0448826	-0.428445
cg09917486	KIAA1609	-3.40276	-3.18106	-3.1986	0.0018967	0.0971974
cg04084132	KIAA1609	-4.3889	-4.2372	-2.34353	0.0218633	0.05075
cg08157228	FOXF1	-5.81373	-5.72646	-2.15114	0.0341167	0.0218209
cg08683615	FAM101B	4.1409	4.02932	3.04986	0.00298514	0.039406
cg10377629	MYO1C	-4.59915	-4.45273	-2.45114	0.0164589	0.0466779
cg14381348	MYO1C	-4.29731	-4.15475	-2.78801	0.0065268	0.0486736
cg04957132	MYO1C	-1.83538	-2.46924	2.44488	0.0163707	-0.427989
cg08378788	MYO1C	3.11101	2.39982	2.11192	0.0379641	0.374453
cg20703671	MYO1C	1.66151	1.19923	2.62228	0.0104158	0.470384
cg22795769	MYO1C	0.669192	1.34235	-2.20167	0.0302824	-1.00426
cg03422895	KIAA0664	4.33154	3.69478	3.25226	0.00198661	0.229394
cg19549279	KIAA0664	2.77987	1.9928	3.26456	0.00175817	0.48022
cg12281647	KIAA0664	3.52432	3.41182	2.10694	0.0380035	0.0468038
cg01401336	KIAA0664	3.03272	2.7665	2.84217	0.00563793	0.132553
cg07416875	KIAA0664	3.7663	3.5739	2.17145	0.0324774	0.075645
cg06463185	ATP2A3	2.69427	3.58744	-3.3233	0.00128156	-0.413061
cg01984798	GGT6	-1.1371	-0.276777	-3.28388	0.00144926	2.03857
cg21805880	GGT6	-0.699267	-2.04499	2.45644	0.0159684	-1.54818
cg11278311	ALOX15	-4.77128	-4.1496	-3.4842	0.000880429	0.201403
cg05796909	EIF4A1	-6.14754	-6.0349	-2.37676	0.0195315	0.0266779
cg17274771	EIF4A1	-4.7638	-4.60766	-2.01186	0.047138	0.0480797
cg15951188	KCNAB3	-3.52254	-2.88803	-2.22107	0.0289119	0.286534
cg13377102	KCNAB3	-4.19012	-3.47635	-2.80893	0.00661945	0.26942
cg23365801	KCNAB3	-5.22688	-4.99562	-2.10571	0.0411201	0.0652873
cg27162435	KCNAB3	-4.32252	-4.12789	-2.21328	0.0313649	0.066468
cg14918082	KCNAB3	-4.62141	-4.29917	-2.85747	0.00602897	0.104275
cg25448636	FLCN	-4.53341	-4.37482	-2.37529	0.0198468	0.0513717
cg25564901	FLCN	-3.91609	-3.99452	2.11679	0.037339	-0.0286077
cg15055494	FLCN	-6.05835	-5.96849	-2.16782	0.0327277	0.021559
cg12246564	FLCN	-5.1239	-4.91466	-2.46024	0.0158412	0.0601491
cg05390018	FLCN	-4.36687	-4.19883	-2.42699	0.0171542	0.0566122
cg02975142	FLCN	-4.75255	-4.62208	-2.53991	0.0130725	0.0401574
cg04299274	KSR1	1.41517	0.848793	3.27688	0.00173754	0.737487
cg10334489	KSR1	1.05911	0.301307	2.22772	0.028714	1.81355
cg17585031	KSR1	0.877787	-0.307957	2.94432	0.00422008	NA
cg05246522	KSR1	2.41257	1.22037	2.92907	0.00432531	0.983248
cg24476449	KSR1	1.807	1.60773	2.2262	0.0293712	0.168569
cg26774059	POLDIP2	-4.63505	-4.51413	-2.05956	0.0425094	0.0381358
cg03352657	POLDIP2	-3.18735	-3.01172	-2.07234	0.0414955	0.0817709
cg27520502	POLDIP2	-3.28581	-3.12039	-2.33379	0.021861	0.0745266
cg25953536	POLDIP2	-4.14676	-3.98422	-2.35262	0.0208632	0.0576889
cg14916288	CCL23	0.101357	1.80728	-3.48058	0.000766263	-4.15631
cg24325790	CCL23	-1.09813	0.980224	-3.84005	0.000223872	NA
cg06726747	GGNBP2	-6.04773	-5.95495	-2.00196	0.0482134	0.0223045
cg26502583	NT5C3L	-5.47119	-5.31716	-2.90239	0.00467603	0.0411996
cg17228560	NT5C3L	-1.86308	-0.79155	-2.46636	0.0158333	1.23494
cg26534477	G6PC3	-0.762392	-0.256397	-2.01788	0.047421	1.57215
cg18426551	G6PC3	-2.49732	-1.86065	-2.29673	0.0240662	0.424574
cg16063416	SLC4A1	2.71616	3.34885	-2.74256	0.00731196	-0.302096
cg03580247	SLC4A1	0.112031	1.77315	-3.74237	0.000314206	-3.98434
cg23728471	SLC4A1	0.747632	1.7034	-3.38684	0.00103507	-1.18802
cg23048455	RUNDC3A	-4.81628	-4.67589	-2.10718	0.0380333	0.0426767
cg11933779	C17orf46	-4.11672	-3.50088	-2.66192	0.00960851	0.233779
cg13001868	C17orf46	-4.05316	-2.94584	-2.81216	0.00633577	0.460369
cg04992638	C17orf46	-3.37483	-1.88429	-3.18952	0.00209232	0.840794
cg08247376	C17orf46	-2.18519	-1.35641	-3.16031	0.00217063	0.687968
cg17222164	C17orf46	-2.89805	-2.09903	-2.69325	0.00876268	0.465356
cg01627847	C17orf46	-3.10029	-2.05783	-2.32933	0.0223387	0.59128
cg22627841	CHAD	-4.93593	-4.46418	-2.06754	0.0442944	0.144929
cg10383028	CACNA1G	-6.18812	-6.06535	-2.74497	0.00725137	0.0289108
cg18337803	CACNA1G	-5.7988	-5.71301	-1.99844	0.0485595	0.0215027
cg23614229	CACNA1G	-3.98755	-3.79423	-2.61508	0.0104212	0.0716968
cg12325286	MSI2	-1.6314	0.391045	-2.55048	0.0126188	NA
cg22700360	MSI2	-5.65682	-5.56301	-2.21784	0.0289748	0.0241254
cg01019746	MSI2	-4.4112	-4.27498	-2.08204	0.0408005	0.0452541
cg16377836	MSI2	-4.87472	-4.75436	-2.14155	0.0354541	0.0360689
cg20736065	MSI2	-5.58396	-5.48919	-2.25403	0.026569	0.0246939
cg04610235	MTMR4	1.80068	0.728289	4.12328	9.0959e-05	1.30596
cg23512165	MTMR4	-5.28479	-5.14807	-2.60171	0.0108942	0.0378145
cg02110529	RAD51C	3.58697	2.99513	2.88539	0.00572885	0.260147
cg25339112	RAD51C	2.37959	1.84961	2.49297	0.0152726	0.36349
cg01430588	RAD51C	1.83218	0.890871	3.02135	0.00331139	1.04028
cg24099023	RAD51C	-4.11751	-3.92295	-2.83663	0.00558407	0.0698321
cg20009499	SKA2	-4.99195	-4.88665	-2.0506	0.0431428	0.0307593
cg17663700	SKA2	-4.79656	-4.56593	-4.36502	3.29439e-05	0.0710912
cg14633562	BCAS3	-4.00693	-4.15845	2.7012	0.00879544	-0.0535459
cg04533248	BCAS3	-5.1636	-5.00797	-2.36179	0.0203329	0.0441512
cg03821916	BCAS3	-3.49098	-3.20535	-2.06687	0.0420106	0.123153
cg09026875	METTL2A	-3.82641	-3.59344	-2.45101	0.0163268	0.0906265
cg12031217	RGS9	-2.30806	-2.92379	2.13458	0.0354423	-0.341159
cg04573935	RGS9	-2.56127	-2.01935	-3.46237	0.000918809	0.342966
cg24086348	ABCA6	-3.07797	-2.39305	-2.13427	0.0376211	0.363132
cg01383268	SLC39A11	-3.50111	-3.21844	-2.68757	0.00866411	0.121449
cg20467929	KIF19	-0.754806	-1.87725	2.56134	0.0123202	-1.31444
cg01511814	RECQL5	2.38377	3.22612	-3.09638	0.00261361	-0.436556
cg05280478	RECQL5	3.27029	2.73095	2.29798	0.0245734	0.260012
cg26561623	RECQL5	-5.14216	-4.98561	-2.3004	0.0239667	0.0446046
cg03188641	MGAT5B	-5.07885	-4.96618	-2.31806	0.0226159	0.0323666
cg00445755	MGAT5B	1.58759	2.43657	-3.31935	0.00129508	-0.618013
cg16671079	MGAT5B	-3.6291	-3.05547	-3.71702	0.000594478	0.248214
cg23838005	MGAT5B	-5.28796	-5.00178	-2.23801	0.0307249	0.080269
cg05514299	MGAT5B	-4.96334	-4.70689	-2.27854	0.0277629	0.0765352
cg27149973	MGAT5B	-4.57879	-4.08906	-3.13013	0.00317333	0.163199
cg02841895	MGAT5B	2.18924	1.54195	2.5246	0.0137754	0.505675
cg00345656	BIRC5	1.35389	1.07727	3.33589	0.0015906	0.329736
cg21070864	BIRC5	-6.09474	-6.00499	-2.30433	0.0234305	0.0214022
cg01886741	BIRC5	-5.55041	-5.46089	-2.03725	0.0444492	0.0234565
cg17515702	BIRC5	-3.4695	-3.18702	-3.15685	0.00214712	0.12252
cg06380459	RNF213	-5.04721	-4.91737	-2.5701	0.0118302	0.0376001
cg07459266	RNF213	-5.41903	-5.32251	-2.18269	0.0316544	0.0259283
cg22935501	RNF213	-3.0804	-2.95252	-2.37181	0.0197772	0.0611717
cg23239052	BAIAP2	-4.3505	-4.12349	-2.74009	0.0075706	0.0773151
cg14312959	BAIAP2	-4.63818	-4.4333	-2.65608	0.00939671	0.0651764
cg09840386	BAIAP2	3.59538	3.47662	2.35236	0.0207492	0.0484582
cg01780984	BAIAP2	1.65892	1.40534	2.63454	0.0104231	0.239325
cg01369328	ACTG1	-5.57648	-5.47688	-1.9938	0.0490847	0.0260004
cg05921834	TBCD	-4.09635	-3.89592	-2.42598	0.0175336	0.0723753
cg08439022	TBCD	-3.82026	-3.67535	-2.01603	0.047366	0.0557893
cg01749555	TBCD	-5.05826	-4.90417	-2.66112	0.00948255	0.0446297
cg23666457	TBCD	-5.85902	-5.77168	-2.26308	0.0260212	0.0216682
cg21165219	PIEZO2	-0.176307	1.31771	-3.62077	0.00050809	NA
cg10023530	PIEZO2	-2.88657	-3.39275	2.43301	0.0172747	-0.233096
cg12951849	PIEZO2	-4.47126	-5.19305	3.72299	0.00033677	-0.2159
cg10567810	PIEZO2	-3.12076	-3.58051	2.32134	0.0226671	-0.198268
cg16366656	SMAD2	-4.73353	-4.39017	-3.051	0.00307424	0.108642
cg21851386	SMAD2	-5.62488	-5.53261	-2.31404	0.0229007	0.023863
cg15363349	TNFRSF11A	-4.70301	-4.5992	-2.5118	0.0137179	0.0322
cg07182965	FBXO15	-6.03594	-5.91982	-2.31818	0.0226544	0.0280246
cg03633458	ELANE	2.67278	2.23917	2.07855	0.0414528	0.255379
cg11783264	SCAMP4	-4.51704	-4.13556	-2.12012	0.0371923	0.127296
cg14658285	SCAMP4	-6.23671	-6.12795	-2.52537	0.0132421	0.0253812
cg00232387	DIRAS1	0.485445	1.48884	-2.59071	0.0111719	-1.61681
cg08638582	DIRAS1	-0.478014	0.462603	-2.42292	0.0174	NA
cg11371416	C19orf29	3.31187	3.01159	2.82201	0.00704019	0.137124
cg17841838	C19orf29	-5.22456	-5.10203	-2.17837	0.0320421	0.0342365
cg07780485	C19orf29	-4.80411	-4.66516	-2.18539	0.0313875	0.04234
cg07738014	C19orf29	-4.34606	-4.22316	-2.20277	0.0306518	0.0413881
cg19303682	EBI3	-2.75778	-2.16262	-2.37547	0.0203016	0.350729
cg19582265	EBI3	-1.55368	-1.94839	3.52152	0.000728485	-0.326592
cg02438054	FEM1A	-5.48916	-5.37416	-2.46025	0.0158401	0.0305452
cg13377803	RANBP3	-5.56162	-5.45984	-2.33715	0.0215816	0.0266463
cg13654993	RANBP3	-6.29505	-6.18472	-2.67834	0.0087336	0.0255096
cg09961100	RANBP3	-5.73172	-5.6145	-2.75702	0.00709725	0.02981
cg12999109	ACER1	3.28724	2.74765	3.63769	0.000845576	0.258677
cg19440035	ACER1	-0.691191	0.258783	-3.85248	0.000214075	NA
cg05250458	ZNF177	-3.09189	-2.14756	-2.492	0.0149538	0.52579
cg14737994	ZNF177	-1.29875	-0.162927	-2.61905	0.0103404	2.99482
cg01562385	AP1M2	-4.47317	-4.08179	-2.68624	0.00972688	0.132095
cg10796467	CCDC151	-5.01185	-4.85638	-2.5867	0.0115686	0.0454615
cg11755203	ZNF442	-3.92642	-3.70864	-3.62273	0.000482997	0.0823243
cg03809891	ZNF442	-5.11353	-4.92574	-2.85824	0.00559012	0.0539795
cg11728578	ZNF442	-5.26788	-5.10176	-2.02106	0.0493271	0.0462261
cg18412326	FBXW9	-5.41184	-5.12891	-2.32267	0.022795	0.077466
cg22075918	NANOS3	1.92718	0.925037	2.39886	0.0191736	1.05891
cg14075424	NANOS3	3.93841	4.77134	-3.24878	0.00161375	-0.276782
cg06168875	NANOS3	3.9168	3.41364	2.57924	0.0140546	0.198365
cg05281328	NANOS3	0.797906	0.605425	2.6285	0.0102858	0.398271
cg02817839	TMEM38A	-5.71062	-5.6129	-2.35106	0.0208259	0.0249005
cg00420929	PGPEP1	0.494599	1.72641	-2.83005	0.00574771	-1.80344
cg02384122	PGPEP1	-4.32092	-3.76205	-2.63719	0.010958	0.199818
cg08136747	PGPEP1	-5.11816	-4.93591	-2.94928	0.00401978	0.0523113
cg03345360	PGPEP1	-6.10557	-6.0098	-2.29458	0.0240382	0.022808
cg19485202	COMP	-3.48929	-4.14509	2.4277	0.0171048	-0.248471
cg09949775	COMP	-5.0961	-5.72704	2.77599	0.00675423	-0.168397
cg19907305	COMP	-4.79391	-5.29421	2.41479	0.0178846	-0.143214
cg22094706	ZNF506	-2.34563	-2.14937	-2.03369	0.0449836	0.126056
cg08339762	ZNF506	-1.64349	-1.42544	-3.12351	0.00246198	0.205359
cg18586867	ZNF738	2.24999	1.11136	2.75974	0.00817543	1.01759
cg21751540	ZNF738	2.0852	1.74818	2.11789	0.0378257	0.254338
cg15742622	ZNF738	-4.64981	-4.52371	-2.29519	0.0247458	0.0396643
cg24407243	ZNF738	-4.89821	-4.73237	-2.61076	0.0113534	0.0496905
cg15605448	FXYD7	-3.94211	-3.62185	-2.77251	0.00748161	0.122239
cg15001615	CD22	0.953607	1.51557	-2.52423	0.0137451	-0.668393
cg15743985	CD22	0.861136	1.5251	-2.66886	0.00908955	-0.824594
cg24750752	CD22	1.08719	0.22136	2.07464	0.0417913	2.29614
cg08562149	UPK1A	0.246592	0.991229	-2.60586	0.0110521	-2.0071
cg14198223	ZFP14	-6.03398	-5.91903	-2.49961	0.0143179	0.0277469
cg06880365	ZFP14	-4.53127	-4.07299	-2.32185	0.0232165	0.153826
cg23081925	SIPA1L3	-5.84416	-5.70477	-2.16718	0.0327714	0.0348265
cg22745437	SIPA1L3	-6.20638	-6.10854	-2.05693	0.0426941	0.0229241
cg04756034	SIPA1L3	-6.03791	-5.88718	-3.21932	0.00177285	0.0364708
cg10070151	MED29	-2.45226	-2.61849	2.24881	0.0270744	-0.0946247
cg23857200	MED29	-4.69452	-4.52617	-2.83392	0.00585793	0.0526868
cg02400565	CEACAM6	-0.724385	0.210718	-3.09127	0.00262586	NA
cg16135164	TEX101	2.39313	2.9227	-2.55658	0.0124177	-0.288405
cg21491308	TEX101	-1.17797	-0.596957	-3.48752	0.000743965	0.980604
cg08389130	TEX101	1.18718	1.59475	-2.2374	0.0276788	-0.425785
cg05500074	TSKS	3.7411	3.11235	2.8555	0.00587968	0.265455
cg22187733	SIGLEC11	-0.341362	0.467896	-2.74376	0.00730135	NA
cg15718494	VSIG10L	-1.58343	-0.568823	-2.9573	0.0039318	1.477
cg08861091	LIM2	-1.00374	-2.14199	3.18056	0.00203338	-1.09357
cg12491710	LIM2	1.95554	1.12112	2.80211	0.00641894	0.802623
cg13672300	ZNF528	-4.10507	-4.53419	2.22397	0.0288562	-0.143439
cg03478398	ZNF528	-3.23003	-3.4451	2.60362	0.0107292	-0.0929969
cg00463949	KIR2DS4	-0.931254	-0.648479	-3.13792	0.00262216	0.522115
cg24838349	KIR2DL4	-2.29349	-0.778083	-4.36411	3.3695e-05	1.55955
cg09150815	ZNF584	-4.50745	-4.32621	-2.78372	0.00692454	0.0592064
cg20323491	SLC4A11	-0.251512	0.423749	-3.2168	0.00183217	NA
cg17037355	SLC4A11	-0.93665	0.338645	-2.37248	0.0201676	NA
cg05349356	ATRN	-4.85501	-4.66848	-2.80674	0.00610491	0.0565216
cg05928023	ATRN	-5.57822	-5.48165	-2.26675	0.0257085	0.0251963
cg10938286	CST2	3.44639	3.76916	-2.27914	0.024925	-0.12916
cg03887724	CST2	-3.25817	-2.60062	-3.09062	0.00323059	0.325204
cg21777364	CST2	1.03322	0.671901	2.01831	0.0475816	0.620821
cg11659435	BCL2L1	-5.15487	-4.99423	-2.79878	0.00623426	0.0456745
cg02457826	BCL2L1	-4.76273	-4.65478	-1.98657	0.0499102	0.0330755
cg08619561	BCL2L1	-6.01377	-5.90819	-2.79138	0.00636406	0.0255553
cg16116973	PROCR	-1.55622	-1.72627	2.61902	0.0107264	-0.149613
cg14215390	PHF20	1.57707	1.50449	2.01213	0.047758	0.0679767
cg23538717	PHF20	-4.95483	-4.84173	-2.10538	0.0380901	0.0333121
cg13173903	C20orf132	-6.19825	-6.04242	-2.63446	0.0100546	0.0367344
cg01140293	C20orf132	-4.87781	-4.7639	-2.01705	0.0466307	0.0340907
cg24682316	C20orf132	-4.93658	-4.74687	-2.27604	0.0256273	0.0565371
cg13778778	C20orf132	-4.85791	-4.64182	-2.41101	0.0178862	0.0656454
cg06918562	C20orf132	-5.10945	-4.98695	-2.60623	0.0106456	0.0350095
cg03733207	BPI	-1.94523	-2.65903	2.06952	0.0414394	-0.450955
cg15199754	LOC388796	-6.21059	-6.08467	-2.21385	0.0296407	0.0295516
cg03079640	LOC388796	-2.30082	-0.528428	-3.91634	0.000211578	2.12237
cg24178500	PABPC1L	-3.66945	-3.92951	2.85446	0.00530604	-0.0987878
cg25853777	PABPC1L	-4.17437	-3.9538	-2.54761	0.0125762	0.0783183
cg18716861	PABPC1L	-4.58471	-4.41754	-2.01225	0.0473863	0.0535895
cg23889010	SLPI	-2.27594	-0.102919	-3.37417	0.00115312	4.46688
cg14609407	SLPI	-0.584084	0.0395138	-2.60615	0.0107348	NA
cg07668993	SLPI	-4.34323	-3.65518	-2.26669	0.0270768	0.248826
cg08548498	SLPI	-1.43262	-0.605886	-2.0682	0.0415798	1.24154
cg23480341	SLPI	-3.52613	-2.41488	-2.85059	0.00567145	0.546137
cg07744623	SNX21	-3.18098	-2.96708	-2.76008	0.00698524	0.100424
cg15739997	UBE2V1	-5.64442	-5.56514	-2.33266	0.0217997	0.0204066
cg08304608	TUBB1	2.73067	2.61311	2.76703	0.00684753	0.0634888
cg13756273	TUBB1	3.22793	3.0138	2.02274	0.0471807	0.0990233
cg23831891	ZBTB46	1.95385	0.791744	2.72237	0.00802961	1.30322
cg21291985	ZBTB46	0.628596	-0.547369	2.3651	0.0206448	NA
cg14315558	MIR155HG	-4.31833	-4.19993	-2.12508	0.0362029	0.0401092
cg03872783	MIR155HG	-4.85834	-4.68835	-2.33983	0.0221662	0.0513813
cg06692927	KRTAP19-1	-0.495063	0.518669	-3.80487	0.000264531	NA
cg07549269	URB1	-5.5582	-5.44715	-2.00183	0.0481863	0.0291163
cg08655493	URB1	-3.91049	-3.73462	-2.36288	0.0207548	0.0663913
cg01832266	GCFC1	-5.12598	-4.8671	-3.1462	0.00229275	0.0747644
cg07450406	GCFC1	-2.44221	-2.27506	-2.22805	0.0284077	0.102281
cg24422927	DSCR3	-4.77458	-4.61376	-2.19995	0.0308548	0.0494319
cg23473904	COL6A2	-4.6025	-4.42407	-2.4833	0.0157228	0.0570422
cg18433784	S100B	-0.283624	-1.8005	3.49002	0.000737909	-2.66634
cg02630122	TRMT2A	-4.20735	-4.06455	-2.31291	0.0229215	0.0498161
cg19199531	TRMT2A	-6.0327	-5.93002	-2.02799	0.0454525	0.0247675
cg05677630	PPIL2	2.01633	1.39866	2.84895	0.00567687	0.527684
cg21659949	PPIL2	1.21377	-0.188297	3.99162	0.000140348	NA
cg19954613	PPIL2	-3.42756	-3.64554	3.08795	0.00265096	-0.0889534
cg06621361	PPIL2	-5.21194	-5.10366	-2.27259	0.0257997	0.0302883
cg22418565	MMP11	-3.36906	-2.27229	-2.59078	0.0115547	0.5682
cg23850277	MMP11	-3.39587	-2.93108	-2.12013	0.0380841	0.212352
cg13361393	MMP11	-4.70319	-4.50993	-3.14298	0.00233115	0.0605321
cg21776003	MMP11	-4.71099	-4.50484	-2.25139	0.0267083	0.0645515
cg12788855	NIPSNAP1	-3.01697	-3.24773	2.03754	0.0444605	-0.106332
cg00939432	NIPSNAP1	3.50206	3.35367	2.67832	0.00913524	0.0624657
cg13797031	NIPSNAP1	3.5754	3.4166	2.56262	0.0123122	0.065546
cg21634064	SMTN	-5.29644	-5.17	-2.71428	0.00790253	0.0348592
cg09745440	SMTN	-5.05417	-4.6608	-2.84446	0.00591985	0.116895
cg20934596	SMTN	-2.70427	-1.78516	-2.90692	0.00486839	0.599192
cg07036137	LARGE	-4.22337	-3.91708	-2.27983	0.0273935	0.108618
cg22229142	KCTD17	2.12471	1.24149	2.32017	0.0228271	0.775191
cg14586373	KCTD17	-1.28411	-0.1518	-3.183	0.00206897	3.08053
cg25061914	KCTD17	-5.29369	-4.72468	-2.03543	0.0455297	0.164056
cg15169878	KCTD17	-5.26261	-5.13998	-2.77478	0.00666425	0.0340142
cg05424782	PPPDE2	-3.14601	-3.46609	2.99318	0.00372534	-0.139788
cg17014841	PPPDE2	-5.11287	-4.98349	-2.33165	0.0222049	0.0369771
cg04705716	CHKB	-5.23254	-5.10606	-2.11814	0.0370918	0.0353008
cg00533811	CHKB	-4.41198	-4.27956	-2.42721	0.0177558	0.0439641
cg25892640	PRPS2	-5.21949	-5.05698	-2.67019	0.00894008	0.0456336
cg17279959	TCEANC	-5.81275	-5.67543	-2.13889	0.035585	0.0344934
cg25536960	TCEANC	-4.97073	-4.87834	-2.1569	0.0336079	0.0270677
cg10196665	TCEANC	-4.88269	-4.73249	-2.78042	0.00655978	0.0450765
cg13675330	GEMIN8	-5.94291	-5.84227	-2.32705	0.0222153	0.0246423
cg05673087	GEMIN8	-5.03848	-4.94797	-2.16573	0.0329361	0.0261503
cg21985559	GEMIN8	-5.79106	-5.63815	-3.21715	0.00178052	0.0386055
cg12472218	SCML1	-5.00826	-4.82936	-2.99005	0.00356598	0.052479
cg07686944	SCML1	-5.34932	-5.264	-2.41484	0.0176947	0.0231943
cg23627980	SCML1	-5.42485	-5.28222	-2.58703	0.011225	0.0384396
cg05294909	SCML1	-3.19645	-3.40442	2.19951	0.0306122	-0.0909356
cg15474769	TSPYL2	3.06392	3.50555	-2.66545	0.00952676	-0.19426
cg01404988	SMC1A	-3.34079	-3.19633	-2.18956	0.0311797	0.0637725
cg05522559	PAGE2	2.76575	3.26214	-2.23636	0.0279789	-0.238148
cg13312942	SPIN3	-2.79356	-3.20307	2.90803	0.0047141	-0.197349
cg23154024	SPIN3	-5.03905	-4.94358	-2.24845	0.0270186	0.0275945
cg25225807	ARHGEF9	-5.55496	-5.46388	-2.69949	0.00824455	0.0238504
cg06055478	ARHGEF9	-4.17201	-4.02831	-2.3339	0.0217607	0.0505694
cg00727483	ARHGEF9	-6.08663	-5.83241	-2.17389	0.0323884	0.0615531
cg24655125	CXorf65	2.05315	2.58402	-2.02862	0.0458012	-0.331779
cg13203541	PGK1	-5.29779	-5.16735	-2.89573	0.00485991	0.0359658
cg07781082	PGK1	-5.6311	-5.5589	-2.16103	0.0332595	0.0186194
cg01293417	TAF9B	-3.52972	-3.70104	2.13672	0.0356058	-0.0683752
cg00192980	TAF9B	-4.72903	-4.56337	-2.71275	0.00809553	0.051446
cg01915804	TAF9B	-5.77505	-5.68427	-2.09436	0.0390021	0.0228582
cg09614279	UBE2DNL	0.367179	1.01947	-2.67703	0.00887271	-1.47326
cg11152528	ALG13	-2.67022	-2.54308	-2.0738	0.0410335	0.0703795
cg24931094	MCTS1	-5.32848	-5.21995	-2.31508	0.0228027	0.0296866
cg17246352	MCTS1	-5.39698	-5.31125	-2.28434	0.0250729	0.0230995
cg14972002	FAM122C	-6.11881	-5.8333	-2.53757	0.0138636	0.0689387
cg16851485	RBMX	-0.170966	-0.126216	-2.16908	0.0331374	0.437821
cg04419618	RBMX	-3.43941	-3.25767	-2.51662	0.0135748	0.0783202
cg27138147	RBMX	-3.4694	-3.62138	2.04411	0.0447979	-0.061852
cg21547183	RBMX	-2.93319	-2.74961	-2.24934	0.0274022	0.0932422
cg05322190	SLITRK4	-1.99832	0.218052	-4.22986	5.9838e-05	NA
cg09720420	SLITRK4	-3.26145	-3.67037	3.05729	0.00308928	-0.170412
cg23575876	SLITRK4	-1.47759	-2.07678	2.17208	0.0324805	-0.491104
cg27296664	SLITRK4	-1.93052	-3.07431	2.63669	0.00987751	-0.671271
cg12842316	SLITRK4	-3.85338	-4.15205	2.17302	0.0323228	-0.107699
cg19618706	HAUS7	-3.78389	-2.59031	-2.75698	0.00783912	0.546744
cg17195879	RPL10	-5.87198	-5.75007	-2.62561	0.010098	0.0302698
cg16431713	RPL10	-4.02826	-3.82622	-2.29146	0.0247692	0.0742375
cg20781383	RPL10	-5.44159	-5.35143	-2.12493	0.0362159	0.0241045
cg23408987	RPL10	-5.61618	-5.45016	-2.54581	0.0126027	0.0432902
cg01755617	RPL10	-5.41611	-5.3188	-2.12033	0.0375815	0.0261552
cg05407550	F8	-0.851765	0.966383	-2.6695	0.00906834	NA
cg01375382	RPS4Y1	-2.91517	-3.35849	4.51706	1.95552e-05	-0.204233
cg25443613	RPS4Y1	-4.56018	-4.89377	2.73022	0.00806258	-0.101854
cg01311227	RPS4Y1	-3.96692	-4.3359	3.84595	0.000243748	-0.12831
cg24837623	ZFY	-3.62079	-3.91919	3.08517	0.00269809	-0.114251
cg00272582	ZFY	-3.80083	-4.1432	3.45883	0.000895696	-0.124431
cg02577797	ZFY	-3.26108	-3.55357	3.42387	0.000922993	-0.123921
cg10213302	ZFY	-3.37736	-3.68671	2.58595	0.0113477	-0.12644
cg27433982	ZFY	-3.34437	-3.7058	3.3973	0.00103707	-0.14805
cg03683899	ZFY	-5.14845	-5.44453	2.25555	0.0274889	-0.0806678
cg02842889	ZFY	-4.87847	-5.23046	2.54772	0.0132468	-0.100509
cg06558765	ZFY	-3.37158	-3.97719	5.50705	3.59807e-07	-0.238324
cg02616328	ZFY	-3.97185	-4.37853	3.43588	0.000884123	-0.140634
cg09856092	DDX3Y	-5.07178	-5.44235	2.5486	0.0132054	-0.101737
cg18077436	DDX3Y	-3.14234	-3.46306	3.17206	0.0021104	-0.140208
cg14180491	DDX3Y	-4.17753	-4.54596	2.89415	0.00501407	-0.121934
cg05940236	DDX3Y	-3.59645	-3.87464	3.15591	0.0021828	-0.107488
cg06502680	TXLNG2P	-4.68866	-4.97701	2.30476	0.0233853	-0.0861042
cg20864678	TXLNG2P	-4.89602	-5.23253	2.93141	0.00458575	-0.0958984
cg14492024	TXLNG2P	-4.89906	-5.22766	2.86449	0.00544337	-0.0936604
cg05725925	TXLNG2P	-4.18385	-4.45862	2.37157	0.0198386	-0.0917661
cg05621349	TXLNG2P	-4.59419	-4.9789	2.97333	0.00407907	-0.116016
cg10076560	TXLNG2P	-1.8912	-2.36904	5.72422	1.96185e-07	-0.325005
cg15682993	TXLNG2P	-3.00215	-3.50581	3.71421	0.000356476	-0.223753
cg07731488	TXLNG2P	-5.82215	-6.13543	2.06238	0.0433459	-0.0756145
cg05672930	TXLNG2P	-4.6643	-5.06086	3.20087	0.00193315	-0.11772
cg17660627	TXLNG2P	-4.42349	-4.74149	2.9067	0.00468131	-0.100154
cg10620659	EIF1AY	-4.3191	-4.61308	2.86936	0.00548786	-0.0950023
cg15422579	EIF1AY	-4.35612	-4.63968	2.66376	0.00953746	-0.0909805
cg15059553	EIF1AY	-4.51689	-4.7813	2.47712	0.0156093	-0.0820738
cg01644972	EIF1AY	-5.10437	-5.44589	2.7733	0.0070437	-0.0934362
cg02233190	EIF1AY	-5.61894	-5.92487	2.09955	0.039754	-0.0764852
cg26983535	EIF1AY	-4.35827	-4.80585	3.62696	0.000529472	-0.141038
cg11225091	EIF1AY	-3.94479	-4.40612	4.30743	4.15016e-05	-0.15956
cg03750315	EIF1AY	-4.30645	-4.69828	3.16821	0.00230274	-0.125634
cg02884332	EIF1AY	-3.80726	-4.01474	2.39354	0.0187669	-0.0765544
cg08715207	EIF1AY	-4.31419	-4.64994	2.77424	0.00678435	-0.108121
cg02050847	RPS4Y2	4.10725	3.04909	2.13993	0.0365038	0.429792
cg14029254	RPS4Y2	-0.365935	0.602607	-2.65406	0.00948172	NA
